# Supplementary material for: Global Lysine Acetylome Analysis of Desiccated Somatic Embryos of Picea asperata
Source: Front Plant Sci. 2016 Dec 23;7:1927. doi: 10.3389/fpls.2016.01927 (PMC5179564; doi:10.3389/fpls.2016.01927)
Supplement: Supplementary Table S1 — List of all of the identified and validated acetylated sites and proteins in P. asperata desiccated somatic embryos. [file Table1.XLSX]

## Sheet: Annotation_Combine
Protein accession	Position	Amino acid	Protein names	Score	Modified sequence	Mass error [ppm]	Charge	m/z	Localization probability	Motif Logo	Subcellular Location	Biological Process	Cellular Component	Molecular Function	KEGG KO No.	KEGG Gene	KEGG pathway	IPR ID	Domain description
MA_100300g0010	10	K	Histone H2A	86.367	_VLGGNMSGK(ac)GAK(ac)GLLMGK_	1.4505	2	901.487	1		nuclear		intracellular organelle; intracellular non-membrane-bounded organelle; intracellular organelle part; macromolecular complex; intracellular part; cell; organelle part; DNA bending complex; chromosomal part; nucleosome; non-membrane-bounded organelle; intracellular membrane-bounded organelle; organelle; nucleus; chromatin; intracellular; cell part; chromosome; protein complex; membrane-bounded orga…	organic cyclic compound binding; heterocyclic compound binding; DNA binding; protein heterodimerization activity; binding; protein dimerization activity; nucleic acid binding; protein binding;	K11251			IPR002119; IPR009072; IPR007125;	Histone H2A; Histone-fold; Histone H2A/H2B/H3;
MA_100300g0010	13	K	Histone H2A	96.55	_VLGGNMSGK(ac)GAK(ac)GLLMGK_	1.4505	2	901.487	1		nuclear		intracellular organelle; intracellular non-membrane-bounded organelle; intracellular organelle part; macromolecular complex; intracellular part; cell; organelle part; DNA bending complex; chromosomal part; nucleosome; non-membrane-bounded organelle; intracellular membrane-bounded organelle; organelle; nucleus; chromatin; intracellular; cell part; chromosome; protein complex; membrane-bounded orga…	organic cyclic compound binding; heterocyclic compound binding; DNA binding; protein heterodimerization activity; binding; protein dimerization activity; nucleic acid binding; protein binding;	K11251			IPR002119; IPR009072; IPR007125;	Histone H2A; Histone-fold; Histone H2A/H2B/H3;
MA_100300g0010	19	K	Histone H2A	106.35	_GLLMGK(ac)SSAPVNNNNSK_	2.1103	3	591.637	1		nuclear		intracellular organelle; intracellular non-membrane-bounded organelle; intracellular organelle part; macromolecular complex; intracellular part; cell; organelle part; DNA bending complex; chromosomal part; nucleosome; non-membrane-bounded organelle; intracellular membrane-bounded organelle; organelle; nucleus; chromatin; intracellular; cell part; chromosome; protein complex; membrane-bounded orga…	organic cyclic compound binding; heterocyclic compound binding; DNA binding; protein heterodimerization activity; binding; protein dimerization activity; nucleic acid binding; protein binding;	K11251			IPR002119; IPR009072; IPR007125;	Histone H2A; Histone-fold; Histone H2A/H2B/H3;
MA_100776g0010	442	K	Putative TCP-1/cpn60 chaperonin family protein	72.09	_ETGLDQYAIGK(ac)FAESLELVPR_	0.5865	3	793.413	1		cytosol	protein folding; metabolic process; cellular protein metabolic process; cellular macromolecule metabolic process; macromolecule metabolic process; protein metabolic process; primary metabolic process; cellular process; cellular metabolic process; organic substance metabolic process;		ATP binding; nucleoside phosphate binding; nucleoside binding; ion binding; protein binding; nucleotide binding; organic cyclic compound binding; heterocyclic compound binding; ribonucleoside binding; carbohydrate derivative binding; ribonucleotide binding; binding; purine ribonucleoside binding; anion binding; purine ribonucleotide binding; unfolded protein binding; adenyl ribonucleotide binding…	K09500			IPR027410; IPR027409; IPR027413;	TCP-1-like chaperonin intermediate domain; GroEL-like apical domain; GroEL-like equatorial domain;
MA_10085364g0010	119	K	Glutamate-1-semialdehyde 2,1-aminomutase, chloroplastic	56.681	_AATFETLTAPFNDINAVEK(ac)LFNENK_	2.1371	3	947.143	1	..........K.F........	cytosol	heterocycle biosynthetic process; cellular aromatic compound metabolic process; nitrogen compound metabolic process; organic cyclic compound metabolic process; biosynthetic process; organonitrogen compound biosynthetic process; organic substance biosynthetic process; cellular metabolic process; cellular biosynthetic process; organic substance metabolic process; metabolic process; cellular nitroge…		organic cyclic compound binding; heterocyclic compound binding; transferase activity, transferring nitrogenous groups; isomerase activity; glutamate-1-semialdehyde 2,1-aminomutase activity; catalytic activity; binding; ion binding; anion binding; intramolecular transferase activity, transferring amino groups; transaminase activity; cofactor binding; transferase activity; intramolecular transferas…	K01845	hemL; glutamate-1-semialdehyde 2,1-aminomutase [EC:5.4.3.8]	ath00860 Porphyrin and chlorophyll metabolism - Arabidopsis thaliana (thale cress); ath01100 Metabolic pathways - Arabidopsis thaliana (thale cress); ath01110 Biosynthesis of secondary metabolites - Arabidopsis thaliana (thale cress);	IPR015424; IPR015422; IPR015421;	Pyridoxal phosphate-dependent transferase; Pyridoxal phosphate-dependent transferase, major region, subdomain 2; Pyridoxal phosphate-dependent transferase, major region, subdomain 1;
MA_10085364g0010	147	K	Glutamate-1-semialdehyde 2,1-aminomutase, chloroplastic	111.17	_K(ac)EFLQGLR_	-0.23924	2	516.795	1	..........K.F........	cytosol	heterocycle biosynthetic process; cellular aromatic compound metabolic process; nitrogen compound metabolic process; organic cyclic compound metabolic process; biosynthetic process; organonitrogen compound biosynthetic process; organic substance biosynthetic process; cellular metabolic process; cellular biosynthetic process; organic substance metabolic process; metabolic process; cellular nitroge…		organic cyclic compound binding; heterocyclic compound binding; transferase activity, transferring nitrogenous groups; isomerase activity; glutamate-1-semialdehyde 2,1-aminomutase activity; catalytic activity; binding; ion binding; anion binding; intramolecular transferase activity, transferring amino groups; transaminase activity; cofactor binding; transferase activity; intramolecular transferas…	K01845	hemL; glutamate-1-semialdehyde 2,1-aminomutase [EC:5.4.3.8]	ath00860 Porphyrin and chlorophyll metabolism - Arabidopsis thaliana (thale cress); ath01100 Metabolic pathways - Arabidopsis thaliana (thale cress); ath01110 Biosynthesis of secondary metabolites - Arabidopsis thaliana (thale cress);	IPR015424; IPR015422; IPR015421;	Pyridoxal phosphate-dependent transferase; Pyridoxal phosphate-dependent transferase, major region, subdomain 2; Pyridoxal phosphate-dependent transferase, major region, subdomain 1;
MA_10090g0010	18	K	5-methyltetrahydropteroyltriglutamate--homocysteine methyltransferase 2	179.67	_RELK(ac)FALESFWDGK_	-1.3096	2	884.457	1		cytosol	sulfur amino acid biosynthetic process; organic acid biosynthetic process; aspartate family amino acid metabolic process; single-organism process; biosynthetic process; organonitrogen compound biosynthetic process; cellular metabolic process; sulfur amino acid metabolic process; sulfur compound biosynthetic process; methionine biosynthetic process; organic substance metabolic process; metabolic p…		5-methyltetrahydropteroyltri-L-glutamate-dependent methyltransferase activity; methyltransferase activity; transition metal ion binding; catalytic activity; binding; S-methyltransferase activity; ion binding; transferase activity, transferring one-carbon groups; metal ion binding; cation binding; zinc ion binding; transferase activity; 5-methyltetrahydropteroyltriglutamate-homocysteine S-methyltr…				IPR013215; IPR002629;	Cobalamin-independent methionine synthase MetE, N-terminal; Cobalamin-independent methionine synthase MetE, C-terminal/archaeal;
MA_10090g0010	279	K	5-methyltetrahydropteroyltriglutamate--homocysteine methyltransferase 2	63.682	_TLGLIK(ac)EAGFPADK_	1.762	2	751.417	1		cytosol	sulfur amino acid biosynthetic process; organic acid biosynthetic process; aspartate family amino acid metabolic process; single-organism process; biosynthetic process; organonitrogen compound biosynthetic process; cellular metabolic process; sulfur amino acid metabolic process; sulfur compound biosynthetic process; methionine biosynthetic process; organic substance metabolic process; metabolic p…		5-methyltetrahydropteroyltri-L-glutamate-dependent methyltransferase activity; methyltransferase activity; transition metal ion binding; catalytic activity; binding; S-methyltransferase activity; ion binding; transferase activity, transferring one-carbon groups; metal ion binding; cation binding; zinc ion binding; transferase activity; 5-methyltetrahydropteroyltriglutamate-homocysteine S-methyltr…				IPR013215; IPR002629;	Cobalamin-independent methionine synthase MetE, N-terminal; Cobalamin-independent methionine synthase MetE, C-terminal/archaeal;
MA_10090g0010	469	K	5-methyltetrahydropteroyltriglutamate--homocysteine methyltransferase 2	66.289	_ISEDEYVSSIK(ac)EEIAK_	-0.95351	2	941.47	1		cytosol	sulfur amino acid biosynthetic process; organic acid biosynthetic process; aspartate family amino acid metabolic process; single-organism process; biosynthetic process; organonitrogen compound biosynthetic process; cellular metabolic process; sulfur amino acid metabolic process; sulfur compound biosynthetic process; methionine biosynthetic process; organic substance metabolic process; metabolic p…		5-methyltetrahydropteroyltri-L-glutamate-dependent methyltransferase activity; methyltransferase activity; transition metal ion binding; catalytic activity; binding; S-methyltransferase activity; ion binding; transferase activity, transferring one-carbon groups; metal ion binding; cation binding; zinc ion binding; transferase activity; 5-methyltetrahydropteroyltriglutamate-homocysteine S-methyltr…				IPR013215; IPR002629;	Cobalamin-independent methionine synthase MetE, N-terminal; Cobalamin-independent methionine synthase MetE, C-terminal/archaeal;
MA_10090g0010	47	K	5-methyltetrahydropteroyltriglutamate--homocysteine methyltransferase 2	73.881	_ASIWK(ac)QMVAAGVK_	3.1617	2	715.895	1		cytosol	sulfur amino acid biosynthetic process; organic acid biosynthetic process; aspartate family amino acid metabolic process; single-organism process; biosynthetic process; organonitrogen compound biosynthetic process; cellular metabolic process; sulfur amino acid metabolic process; sulfur compound biosynthetic process; methionine biosynthetic process; organic substance metabolic process; metabolic p…		5-methyltetrahydropteroyltri-L-glutamate-dependent methyltransferase activity; methyltransferase activity; transition metal ion binding; catalytic activity; binding; S-methyltransferase activity; ion binding; transferase activity, transferring one-carbon groups; metal ion binding; cation binding; zinc ion binding; transferase activity; 5-methyltetrahydropteroyltriglutamate-homocysteine S-methyltr…				IPR013215; IPR002629;	Cobalamin-independent methionine synthase MetE, N-terminal; Cobalamin-independent methionine synthase MetE, C-terminal/archaeal;
MA_101067g0010	225	K	Fructose-bisphosphate aldolase	69.052	_ALNDHHVLLEGTLLK(ac)PNMVTPGSDAPK_	2.9934	3	970.511	1		cytosol	single-organism carbohydrate catabolic process; glycolytic process; single-organism catabolic process; small molecule metabolic process; single-organism cellular process; single-organism process; carbohydrate metabolic process; primary metabolic process; cellular metabolic process; organic substance metabolic process; carbohydrate catabolic process; single-organism carbohydrate metabolic process;…		lyase activity; fructose-bisphosphate aldolase activity; aldehyde-lyase activity; catalytic activity; carbon-carbon lyase activity;	K01623	ALDO; fructose-bisphosphate aldolase, class I [EC:4.1.2.13]	ath01230 Biosynthesis of amino acids - Arabidopsis thaliana (thale cress); ath00030 Pentose phosphate pathway - Arabidopsis thaliana (thale cress); ath00051 Fructose and mannose metabolism - Arabidopsis thaliana (thale cress); ath01200 Carbon metabolism - Arabidopsis thaliana (thale cress); ath01100 Metabolic pathways - Arabidopsis thaliana (thale cress); ath00710 Carbon fixation in photosyntheti…	IPR013785;	Aldolase-type TIM barrel;
MA_101067g0010	306	K	Fructose-bisphosphate aldolase	102.73	_ALQASTLK(ac)TWAGK_	1.4722	2	708.896	1		cytosol	single-organism carbohydrate catabolic process; glycolytic process; single-organism catabolic process; small molecule metabolic process; single-organism cellular process; single-organism process; carbohydrate metabolic process; primary metabolic process; cellular metabolic process; organic substance metabolic process; carbohydrate catabolic process; single-organism carbohydrate metabolic process;…		lyase activity; fructose-bisphosphate aldolase activity; aldehyde-lyase activity; catalytic activity; carbon-carbon lyase activity;	K01623	ALDO; fructose-bisphosphate aldolase, class I [EC:4.1.2.13]	ath01230 Biosynthesis of amino acids - Arabidopsis thaliana (thale cress); ath00030 Pentose phosphate pathway - Arabidopsis thaliana (thale cress); ath00051 Fructose and mannose metabolism - Arabidopsis thaliana (thale cress); ath01200 Carbon metabolism - Arabidopsis thaliana (thale cress); ath01100 Metabolic pathways - Arabidopsis thaliana (thale cress); ath00710 Carbon fixation in photosyntheti…	IPR013785;	Aldolase-type TIM barrel;
MA_101067g0010	336	K	Fructose-bisphosphate aldolase	125.98	_ANSEATLGK(ac)YAGDSSK_	0.87062	2	820.892	1	..........KY.........	cytosol	single-organism carbohydrate catabolic process; glycolytic process; single-organism catabolic process; small molecule metabolic process; single-organism cellular process; single-organism process; carbohydrate metabolic process; primary metabolic process; cellular metabolic process; organic substance metabolic process; carbohydrate catabolic process; single-organism carbohydrate metabolic process;…		lyase activity; fructose-bisphosphate aldolase activity; aldehyde-lyase activity; catalytic activity; carbon-carbon lyase activity;	K01623	ALDO; fructose-bisphosphate aldolase, class I [EC:4.1.2.13]	ath01230 Biosynthesis of amino acids - Arabidopsis thaliana (thale cress); ath00030 Pentose phosphate pathway - Arabidopsis thaliana (thale cress); ath00051 Fructose and mannose metabolism - Arabidopsis thaliana (thale cress); ath01200 Carbon metabolism - Arabidopsis thaliana (thale cress); ath01100 Metabolic pathways - Arabidopsis thaliana (thale cress); ath00710 Carbon fixation in photosyntheti…	IPR013785;	Aldolase-type TIM barrel;
MA_101067g0010	38	K	Fructose-bisphosphate aldolase	128.76	_GILAADESTGTIGK(ac)R_	-0.14082	2	765.91	1		cytosol	single-organism carbohydrate catabolic process; glycolytic process; single-organism catabolic process; small molecule metabolic process; single-organism cellular process; single-organism process; carbohydrate metabolic process; primary metabolic process; cellular metabolic process; organic substance metabolic process; carbohydrate catabolic process; single-organism carbohydrate metabolic process;…		lyase activity; fructose-bisphosphate aldolase activity; aldehyde-lyase activity; catalytic activity; carbon-carbon lyase activity;	K01623	ALDO; fructose-bisphosphate aldolase, class I [EC:4.1.2.13]	ath01230 Biosynthesis of amino acids - Arabidopsis thaliana (thale cress); ath00030 Pentose phosphate pathway - Arabidopsis thaliana (thale cress); ath00051 Fructose and mannose metabolism - Arabidopsis thaliana (thale cress); ath01200 Carbon metabolism - Arabidopsis thaliana (thale cress); ath01100 Metabolic pathways - Arabidopsis thaliana (thale cress); ath00710 Carbon fixation in photosyntheti…	IPR013785;	Aldolase-type TIM barrel;
MA_101067g0010	7	K	Fructose-bisphosphate aldolase	73.665	_(ac)SCFEGK(ac)YR_	0.7853	2	565.75	1		cytosol	single-organism carbohydrate catabolic process; glycolytic process; single-organism catabolic process; small molecule metabolic process; single-organism cellular process; single-organism process; carbohydrate metabolic process; primary metabolic process; cellular metabolic process; organic substance metabolic process; carbohydrate catabolic process; single-organism carbohydrate metabolic process;…		lyase activity; fructose-bisphosphate aldolase activity; aldehyde-lyase activity; catalytic activity; carbon-carbon lyase activity;	K01623	ALDO; fructose-bisphosphate aldolase, class I [EC:4.1.2.13]	ath01230 Biosynthesis of amino acids - Arabidopsis thaliana (thale cress); ath00030 Pentose phosphate pathway - Arabidopsis thaliana (thale cress); ath00051 Fructose and mannose metabolism - Arabidopsis thaliana (thale cress); ath01200 Carbon metabolism - Arabidopsis thaliana (thale cress); ath01100 Metabolic pathways - Arabidopsis thaliana (thale cress); ath00710 Carbon fixation in photosyntheti…	IPR013785;	Aldolase-type TIM barrel;
MA_101067g0010	87	K	Fructose-bisphosphate aldolase	76.492	_SAAGK(ac)PFVDILNEGGVLPGIK_	1.002	3	708.728	1	..........K.F........	cytosol	single-organism carbohydrate catabolic process; glycolytic process; single-organism catabolic process; small molecule metabolic process; single-organism cellular process; single-organism process; carbohydrate metabolic process; primary metabolic process; cellular metabolic process; organic substance metabolic process; carbohydrate catabolic process; single-organism carbohydrate metabolic process;…		lyase activity; fructose-bisphosphate aldolase activity; aldehyde-lyase activity; catalytic activity; carbon-carbon lyase activity;	K01623	ALDO; fructose-bisphosphate aldolase, class I [EC:4.1.2.13]	ath01230 Biosynthesis of amino acids - Arabidopsis thaliana (thale cress); ath00030 Pentose phosphate pathway - Arabidopsis thaliana (thale cress); ath00051 Fructose and mannose metabolism - Arabidopsis thaliana (thale cress); ath01200 Carbon metabolism - Arabidopsis thaliana (thale cress); ath01100 Metabolic pathways - Arabidopsis thaliana (thale cress); ath00710 Carbon fixation in photosyntheti…	IPR013785;	Aldolase-type TIM barrel;
MA_101085g0010	19	K	ADP-ribosylation factor 2	61.962	_TTILYK(ac)LK_	2.0052	2	511.318	1	.........YK..........	cytosol	regulation of cellular process; single organism signaling; cellular response to stimulus; intracellular signal transduction; single-organism cellular process; single-organism process; organic substance transport; small GTPase mediated signal transduction; signaling; response to stimulus; protein transport; establishment of localization; establishment of protein localization; transport; signal tra…	cell; intracellular; cell part;	nucleoside phosphate binding; nucleoside binding; ion binding; nucleotide binding; organic cyclic compound binding; heterocyclic compound binding; ribonucleoside binding; carbohydrate derivative binding; ribonucleotide binding; binding; purine ribonucleoside binding; anion binding; purine ribonucleotide binding; purine nucleoside binding; guanyl ribonucleotide binding; guanyl nucleotide binding; …				IPR005225; IPR027417;	Small GTP-binding protein domain; P-loop containing nucleoside triphosphate hydrolase;
MA_101113g0020	197	K	Hydroxymethylglutaryl-CoA synthase, putative, expressed	72.302	_GTHMAHVYDFYK(ac)PNLASEYPVVDGK_	-0.034702	4	720.847	1	........F.K..........	extracellular	isoprenoid metabolic process; single-organism biosynthetic process; single-organism cellular process; single-organism process; biosynthetic process; cellular lipid metabolic process; primary metabolic process; organic substance biosynthetic process; cellular metabolic process; cellular biosynthetic process; organic substance metabolic process; lipid biosynthetic process; isoprenoid biosynthetic p…		hydroxymethylglutaryl-CoA synthase activity; transferase activity, transferring acyl groups; catalytic activity; transferase activity; transferase activity, transferring acyl groups, acyl groups converted into alkyl on transfer;	K01641	E2.3.3.10; hydroxymethylglutaryl-CoA synthase [EC:2.3.3.10]	ath00900 Terpenoid backbone biosynthesis - Arabidopsis thaliana (thale cress); ath00650 Butanoate metabolism - Arabidopsis thaliana (thale cress); ath00072 Synthesis and degradation of ketone bodies - Arabidopsis thaliana (thale cress); ath01100 Metabolic pathways - Arabidopsis thaliana (thale cress); ath00280 Valine, leucine and isoleucine degradation - Arabidopsis thaliana (thale cress); ath011…	IPR013746; IPR016039; IPR013528;	Hydroxymethylglutaryl-coenzyme A synthase C-terminal domain; Thiolase-like; Hydroxymethylglutaryl-coenzyme A synthase, N-terminal;
MA_101113g0020	230	K	Hydroxymethylglutaryl-CoA synthase, putative, expressed	73.248	_FCNK(ac)FEK_	-0.9455	2	507.739	1		extracellular	isoprenoid metabolic process; single-organism biosynthetic process; single-organism cellular process; single-organism process; biosynthetic process; cellular lipid metabolic process; primary metabolic process; organic substance biosynthetic process; cellular metabolic process; cellular biosynthetic process; organic substance metabolic process; lipid biosynthetic process; isoprenoid biosynthetic p…		hydroxymethylglutaryl-CoA synthase activity; transferase activity, transferring acyl groups; catalytic activity; transferase activity; transferase activity, transferring acyl groups, acyl groups converted into alkyl on transfer;	K01641	E2.3.3.10; hydroxymethylglutaryl-CoA synthase [EC:2.3.3.10]	ath00900 Terpenoid backbone biosynthesis - Arabidopsis thaliana (thale cress); ath00650 Butanoate metabolism - Arabidopsis thaliana (thale cress); ath00072 Synthesis and degradation of ketone bodies - Arabidopsis thaliana (thale cress); ath01100 Metabolic pathways - Arabidopsis thaliana (thale cress); ath00280 Valine, leucine and isoleucine degradation - Arabidopsis thaliana (thale cress); ath011…	IPR013746; IPR016039; IPR013528;	Hydroxymethylglutaryl-coenzyme A synthase C-terminal domain; Thiolase-like; Hydroxymethylglutaryl-coenzyme A synthase, N-terminal;
MA_101371g0010	526	K	Peptidyl-prolyl cis-trans isomerase	63.565	_LEYK(ac)ILK_	-1.3961	2	474.792	1	.........YK..........	cytosol	protein folding; metabolic process; cellular protein metabolic process; cellular macromolecule metabolic process; macromolecule metabolic process; protein metabolic process; primary metabolic process; cellular process; cellular metabolic process; organic substance metabolic process;		protein binding; binding;				IPR011990; IPR013026; IPR001179;	Tetratricopeptide-like helical domain; Tetratricopeptide repeat-containing domain; FKBP-type peptidyl-prolyl cis-trans isomerase domain;
MA_10162666g0010	344	K	Unknown	70.272	_MAEELSFPLHVPVK(ac)PR_	3.9253	3	631.341	1		chloroplast	single-organism process; metabolic process; oxidation-reduction process; single-organism metabolic process;		catalytic activity; oxidoreductase activity;				IPR006076; IPR023753;	FAD dependent oxidoreductase; FAD/NAD(P)-binding domain;
MA_10163020g0010	307	K	6-phosphogluconate dehydrogenase, decarboxylating	60.91	_VEAAK(ac)VFK_	-0.042179	2	467.274	1	..........K.F........	chloroplast	NADP metabolic process; pyridine nucleotide metabolic process; cellular aromatic compound metabolic process; nicotinamide nucleotide metabolic process; organophosphate catabolic process; nucleotide metabolic process; single-organism process; cellular metabolic process; pyridine-containing compound metabolic process; phosphate-containing compound metabolic process; organic substance metabolic proc…		oxidoreductase activity, acting on CH-OH group of donors; organic cyclic compound binding; heterocyclic compound binding; oxidoreductase activity, acting on the CH-OH group of donors, NAD or NADP as acceptor; phosphogluconate dehydrogenase (decarboxylating) activity; nucleoside phosphate binding; catalytic activity; binding; NADP binding; nucleotide binding; cofactor binding; oxidoreductase activ…	K00033	PGD; 6-phosphogluconate dehydrogenase [EC:1.1.1.44 1.1.1.343]	ath00480 Glutathione metabolism - Arabidopsis thaliana (thale cress); ath00030 Pentose phosphate pathway - Arabidopsis thaliana (thale cress); ath01200 Carbon metabolism - Arabidopsis thaliana (thale cress); ath01100 Metabolic pathways - Arabidopsis thaliana (thale cress); ath01110 Biosynthesis of secondary metabolites - Arabidopsis thaliana (thale cress);	IPR006115; IPR008927; IPR013328; IPR006114; IPR016040; IPR012284;	6-phosphogluconate dehydrogenase, NADP-binding; 6-phosphogluconate dehydrogenase C-terminal domain-like; 6-phosphogluconate dehydrogenase, domain 2; 6-phosphogluconate dehydrogenase, C-terminal; NAD(P)-binding domain; 6-phosphogluconate dehydrogenase, domain 3;
MA_10163020g0010	310	K	6-phosphogluconate dehydrogenase, decarboxylating	118.21	_VFK(ac)NVDVGTVQDLDK_	-3.6751	2	859.952	1	........V.K..........	chloroplast	NADP metabolic process; pyridine nucleotide metabolic process; cellular aromatic compound metabolic process; nicotinamide nucleotide metabolic process; organophosphate catabolic process; nucleotide metabolic process; single-organism process; cellular metabolic process; pyridine-containing compound metabolic process; phosphate-containing compound metabolic process; organic substance metabolic proc…		oxidoreductase activity, acting on CH-OH group of donors; organic cyclic compound binding; heterocyclic compound binding; oxidoreductase activity, acting on the CH-OH group of donors, NAD or NADP as acceptor; phosphogluconate dehydrogenase (decarboxylating) activity; nucleoside phosphate binding; catalytic activity; binding; NADP binding; nucleotide binding; cofactor binding; oxidoreductase activ…	K00033	PGD; 6-phosphogluconate dehydrogenase [EC:1.1.1.44 1.1.1.343]	ath00480 Glutathione metabolism - Arabidopsis thaliana (thale cress); ath00030 Pentose phosphate pathway - Arabidopsis thaliana (thale cress); ath01200 Carbon metabolism - Arabidopsis thaliana (thale cress); ath01100 Metabolic pathways - Arabidopsis thaliana (thale cress); ath01110 Biosynthesis of secondary metabolites - Arabidopsis thaliana (thale cress);	IPR006115; IPR008927; IPR013328; IPR006114; IPR016040; IPR012284;	6-phosphogluconate dehydrogenase, NADP-binding; 6-phosphogluconate dehydrogenase C-terminal domain-like; 6-phosphogluconate dehydrogenase, domain 2; 6-phosphogluconate dehydrogenase, C-terminal; NAD(P)-binding domain; 6-phosphogluconate dehydrogenase, domain 3;
MA_10163020g0010	360	K	6-phosphogluconate dehydrogenase, decarboxylating	86.911	_GWDLK(ac)LGELAR_	-0.84277	2	650.356	1		chloroplast	NADP metabolic process; pyridine nucleotide metabolic process; cellular aromatic compound metabolic process; nicotinamide nucleotide metabolic process; organophosphate catabolic process; nucleotide metabolic process; single-organism process; cellular metabolic process; pyridine-containing compound metabolic process; phosphate-containing compound metabolic process; organic substance metabolic proc…		oxidoreductase activity, acting on CH-OH group of donors; organic cyclic compound binding; heterocyclic compound binding; oxidoreductase activity, acting on the CH-OH group of donors, NAD or NADP as acceptor; phosphogluconate dehydrogenase (decarboxylating) activity; nucleoside phosphate binding; catalytic activity; binding; NADP binding; nucleotide binding; cofactor binding; oxidoreductase activ…	K00033	PGD; 6-phosphogluconate dehydrogenase [EC:1.1.1.44 1.1.1.343]	ath00480 Glutathione metabolism - Arabidopsis thaliana (thale cress); ath00030 Pentose phosphate pathway - Arabidopsis thaliana (thale cress); ath01200 Carbon metabolism - Arabidopsis thaliana (thale cress); ath01100 Metabolic pathways - Arabidopsis thaliana (thale cress); ath01110 Biosynthesis of secondary metabolites - Arabidopsis thaliana (thale cress);	IPR006115; IPR008927; IPR013328; IPR006114; IPR016040; IPR012284;	6-phosphogluconate dehydrogenase, NADP-binding; 6-phosphogluconate dehydrogenase C-terminal domain-like; 6-phosphogluconate dehydrogenase, domain 2; 6-phosphogluconate dehydrogenase, C-terminal; NAD(P)-binding domain; 6-phosphogluconate dehydrogenase, domain 3;
MA_10163020g0010	403	K	6-phosphogluconate dehydrogenase, decarboxylating	68.676	_NPDLASLLIDPEFAK(ac)EMVER_	-0.0095822	3	777.063	1	........F.K..........	chloroplast	NADP metabolic process; pyridine nucleotide metabolic process; cellular aromatic compound metabolic process; nicotinamide nucleotide metabolic process; organophosphate catabolic process; nucleotide metabolic process; single-organism process; cellular metabolic process; pyridine-containing compound metabolic process; phosphate-containing compound metabolic process; organic substance metabolic proc…		oxidoreductase activity, acting on CH-OH group of donors; organic cyclic compound binding; heterocyclic compound binding; oxidoreductase activity, acting on the CH-OH group of donors, NAD or NADP as acceptor; phosphogluconate dehydrogenase (decarboxylating) activity; nucleoside phosphate binding; catalytic activity; binding; NADP binding; nucleotide binding; cofactor binding; oxidoreductase activ…	K00033	PGD; 6-phosphogluconate dehydrogenase [EC:1.1.1.44 1.1.1.343]	ath00480 Glutathione metabolism - Arabidopsis thaliana (thale cress); ath00030 Pentose phosphate pathway - Arabidopsis thaliana (thale cress); ath01200 Carbon metabolism - Arabidopsis thaliana (thale cress); ath01100 Metabolic pathways - Arabidopsis thaliana (thale cress); ath01110 Biosynthesis of secondary metabolites - Arabidopsis thaliana (thale cress);	IPR006115; IPR008927; IPR013328; IPR006114; IPR016040; IPR012284;	6-phosphogluconate dehydrogenase, NADP-binding; 6-phosphogluconate dehydrogenase C-terminal domain-like; 6-phosphogluconate dehydrogenase, domain 2; 6-phosphogluconate dehydrogenase, C-terminal; NAD(P)-binding domain; 6-phosphogluconate dehydrogenase, domain 3;
MA_10163020g0010	476	K	6-phosphogluconate dehydrogenase, decarboxylating	57.148	_TDMPGFFHTEWFK(ac)IAK_	-2.0756	3	666.326	1		chloroplast	NADP metabolic process; pyridine nucleotide metabolic process; cellular aromatic compound metabolic process; nicotinamide nucleotide metabolic process; organophosphate catabolic process; nucleotide metabolic process; single-organism process; cellular metabolic process; pyridine-containing compound metabolic process; phosphate-containing compound metabolic process; organic substance metabolic proc…		oxidoreductase activity, acting on CH-OH group of donors; organic cyclic compound binding; heterocyclic compound binding; oxidoreductase activity, acting on the CH-OH group of donors, NAD or NADP as acceptor; phosphogluconate dehydrogenase (decarboxylating) activity; nucleoside phosphate binding; catalytic activity; binding; NADP binding; nucleotide binding; cofactor binding; oxidoreductase activ…	K00033	PGD; 6-phosphogluconate dehydrogenase [EC:1.1.1.44 1.1.1.343]	ath00480 Glutathione metabolism - Arabidopsis thaliana (thale cress); ath00030 Pentose phosphate pathway - Arabidopsis thaliana (thale cress); ath01200 Carbon metabolism - Arabidopsis thaliana (thale cress); ath01100 Metabolic pathways - Arabidopsis thaliana (thale cress); ath01110 Biosynthesis of secondary metabolites - Arabidopsis thaliana (thale cress);	IPR006115; IPR008927; IPR013328; IPR006114; IPR016040; IPR012284;	6-phosphogluconate dehydrogenase, NADP-binding; 6-phosphogluconate dehydrogenase C-terminal domain-like; 6-phosphogluconate dehydrogenase, domain 2; 6-phosphogluconate dehydrogenase, C-terminal; NAD(P)-binding domain; 6-phosphogluconate dehydrogenase, domain 3;
MA_10163020g0010	58	K	6-phosphogluconate dehydrogenase, decarboxylating	73.802	_IEGNLPVK(ac)GFHDPK_	2.1466	2	796.925	1	..........K.F........	chloroplast	NADP metabolic process; pyridine nucleotide metabolic process; cellular aromatic compound metabolic process; nicotinamide nucleotide metabolic process; organophosphate catabolic process; nucleotide metabolic process; single-organism process; cellular metabolic process; pyridine-containing compound metabolic process; phosphate-containing compound metabolic process; organic substance metabolic proc…		oxidoreductase activity, acting on CH-OH group of donors; organic cyclic compound binding; heterocyclic compound binding; oxidoreductase activity, acting on the CH-OH group of donors, NAD or NADP as acceptor; phosphogluconate dehydrogenase (decarboxylating) activity; nucleoside phosphate binding; catalytic activity; binding; NADP binding; nucleotide binding; cofactor binding; oxidoreductase activ…	K00033	PGD; 6-phosphogluconate dehydrogenase [EC:1.1.1.44 1.1.1.343]	ath00480 Glutathione metabolism - Arabidopsis thaliana (thale cress); ath00030 Pentose phosphate pathway - Arabidopsis thaliana (thale cress); ath01200 Carbon metabolism - Arabidopsis thaliana (thale cress); ath01100 Metabolic pathways - Arabidopsis thaliana (thale cress); ath01110 Biosynthesis of secondary metabolites - Arabidopsis thaliana (thale cress);	IPR006115; IPR008927; IPR013328; IPR006114; IPR016040; IPR012284;	6-phosphogluconate dehydrogenase, NADP-binding; 6-phosphogluconate dehydrogenase C-terminal domain-like; 6-phosphogluconate dehydrogenase, domain 2; 6-phosphogluconate dehydrogenase, C-terminal; NAD(P)-binding domain; 6-phosphogluconate dehydrogenase, domain 3;
MA_10163020g0010	72	K	6-phosphogluconate dehydrogenase, decarboxylating	114.4	_DFVNSIQK(ac)PR_	0.27634	2	623.333	1		chloroplast	NADP metabolic process; pyridine nucleotide metabolic process; cellular aromatic compound metabolic process; nicotinamide nucleotide metabolic process; organophosphate catabolic process; nucleotide metabolic process; single-organism process; cellular metabolic process; pyridine-containing compound metabolic process; phosphate-containing compound metabolic process; organic substance metabolic proc…		oxidoreductase activity, acting on CH-OH group of donors; organic cyclic compound binding; heterocyclic compound binding; oxidoreductase activity, acting on the CH-OH group of donors, NAD or NADP as acceptor; phosphogluconate dehydrogenase (decarboxylating) activity; nucleoside phosphate binding; catalytic activity; binding; NADP binding; nucleotide binding; cofactor binding; oxidoreductase activ…	K00033	PGD; 6-phosphogluconate dehydrogenase [EC:1.1.1.44 1.1.1.343]	ath00480 Glutathione metabolism - Arabidopsis thaliana (thale cress); ath00030 Pentose phosphate pathway - Arabidopsis thaliana (thale cress); ath01200 Carbon metabolism - Arabidopsis thaliana (thale cress); ath01100 Metabolic pathways - Arabidopsis thaliana (thale cress); ath01110 Biosynthesis of secondary metabolites - Arabidopsis thaliana (thale cress);	IPR006115; IPR008927; IPR013328; IPR006114; IPR016040; IPR012284;	6-phosphogluconate dehydrogenase, NADP-binding; 6-phosphogluconate dehydrogenase C-terminal domain-like; 6-phosphogluconate dehydrogenase, domain 2; 6-phosphogluconate dehydrogenase, C-terminal; NAD(P)-binding domain; 6-phosphogluconate dehydrogenase, domain 3;
MA_101646g0010	111	K	Unknown	134.04	_AQTLDELHSLQK(ac)K_	1.9638	2	776.92	1		cytosol	carbohydrate biosynthetic process; hexose biosynthetic process; single-organism biosynthetic process; single-organism process; biosynthetic process; monosaccharide biosynthetic process; primary metabolic process; carbohydrate metabolic process; organic substance biosynthetic process; organic substance metabolic process; glucose metabolic process; single-organism carbohydrate metabolic process; me…		ATP binding; nucleoside phosphate binding; phosphoenolpyruvate carboxykinase activity; nucleoside binding; ion binding; lyase activity; nucleotide binding; phosphoenolpyruvate carboxykinase (ATP) activity; organic cyclic compound binding; heterocyclic compound binding; ribonucleoside binding; carbohydrate derivative binding; catalytic activity; ribonucleotide binding; carbon-carbon lyase activity…	K01610	E4.1.1.49; phosphoenolpyruvate carboxykinase (ATP) [EC:4.1.1.49]	ath00620 Pyruvate metabolism - Arabidopsis thaliana (thale cress); ath01200 Carbon metabolism - Arabidopsis thaliana (thale cress); ath01100 Metabolic pathways - Arabidopsis thaliana (thale cress); ath00020 Citrate cycle (TCA cycle) - Arabidopsis thaliana (thale cress); ath00710 Carbon fixation in photosynthetic organisms - Arabidopsis thaliana (thale cress); ath00010 Glycolysis / Gluconeogenesis…	IPR008210; IPR013035;	Phosphoenolpyruvate carboxykinase, N-terminal; Phosphoenolpyruvate carboxykinase, C-terminal;
MA_101646g0010	687	K	Unknown	65.246	_FANYK(ac)IGK_	0.90773	2	491.771	1	.........YK..........	cytosol	carbohydrate biosynthetic process; hexose biosynthetic process; single-organism biosynthetic process; single-organism process; biosynthetic process; monosaccharide biosynthetic process; primary metabolic process; carbohydrate metabolic process; organic substance biosynthetic process; organic substance metabolic process; glucose metabolic process; single-organism carbohydrate metabolic process; me…		ATP binding; nucleoside phosphate binding; phosphoenolpyruvate carboxykinase activity; nucleoside binding; ion binding; lyase activity; nucleotide binding; phosphoenolpyruvate carboxykinase (ATP) activity; organic cyclic compound binding; heterocyclic compound binding; ribonucleoside binding; carbohydrate derivative binding; catalytic activity; ribonucleotide binding; carbon-carbon lyase activity…	K01610	E4.1.1.49; phosphoenolpyruvate carboxykinase (ATP) [EC:4.1.1.49]	ath00620 Pyruvate metabolism - Arabidopsis thaliana (thale cress); ath01200 Carbon metabolism - Arabidopsis thaliana (thale cress); ath01100 Metabolic pathways - Arabidopsis thaliana (thale cress); ath00020 Citrate cycle (TCA cycle) - Arabidopsis thaliana (thale cress); ath00710 Carbon fixation in photosynthetic organisms - Arabidopsis thaliana (thale cress); ath00010 Glycolysis / Gluconeogenesis…	IPR008210; IPR013035;	Phosphoenolpyruvate carboxykinase, N-terminal; Phosphoenolpyruvate carboxykinase, C-terminal;
MA_10186551g0010	116	K	Putative GST6 protein	79.492	_WK(ac)IPWESEFPR_	-0.36757	2	758.883	1		cytosol							IPR004046; IPR010987; IPR012336;	Glutathione S-transferase, C-terminal; Glutathione S-transferase, C-terminal-like; Thioredoxin-like fold;
MA_10186551g0010	42	K	Putative GST6 protein	80.455	_FWADFLNK(ac)K_	-1.0083	2	605.816	1	..........K.F........	cytosol							IPR004046; IPR010987; IPR012336;	Glutathione S-transferase, C-terminal; Glutathione S-transferase, C-terminal-like; Thioredoxin-like fold;
MA_10186551g0010	43	K	Putative GST6 protein	123.2	_K(ac)FFEDAFYGILK_	0.64015	2	760.395	1	..........K.F........	cytosol							IPR004046; IPR010987; IPR012336;	Glutathione S-transferase, C-terminal; Glutathione S-transferase, C-terminal-like; Thioredoxin-like fold;
MA_10186551g0010	54	K	Putative GST6 protein	125.23	_FFEDAFYGILK(ac)TEGEALEEGKR_	2.6908	4	648.572	1		cytosol							IPR004046; IPR010987; IPR012336;	Glutathione S-transferase, C-terminal; Glutathione S-transferase, C-terminal-like; Thioredoxin-like fold;
MA_10197498g0010	147	K	Peroxiredoxin Q, chloroplastic	90.017	_AGAEVIGISGDSPESHK(ac)DFAK_	2.7723	3	719.687	1	..........K.F........	chloroplast	single-organism process; metabolic process; oxidation-reduction process; single-organism metabolic process;		antioxidant activity; catalytic activity; oxidoreductase activity;	K03564			IPR000866; IPR012336;	Alkyl hydroperoxide reductase subunit C/ Thiol specific antioxidant; Thioredoxin-like fold;
MA_10201g0010	124	K	NHP2-like protein 1, putative, expressed	67.981	_DAIEK(ac)LLI_	0.44199	2	478.787	1		nuclear	cellular component biogenesis; ribosome biogenesis; ribonucleoprotein complex biogenesis; cellular component organization or biogenesis;	intracellular organelle; intracellular non-membrane-bounded organelle; intracellular organelle part; macromolecular complex; nuclear lumen; intracellular part; nucleolus; cell; organelle part; non-membrane-bounded organelle; organelle; intracellular membrane-bounded organelle; membrane-enclosed lumen; nucleus; intracellular organelle lumen; cell part; intracellular; ribonucleoprotein complex; mem…	organic cyclic compound binding; heterocyclic compound binding; RNA binding; binding; nucleic acid binding;	K12845	SNU13; U4/U6 small nuclear ribonucleoprotein SNU13	ath03008 Ribosome biogenesis in eukaryotes - Arabidopsis thaliana (thale cress); ath03040 Spliceosome - Arabidopsis thaliana (thale cress);	IPR029064; IPR004038;	50S ribosomal protein L30e-like; Ribosomal protein L7Ae/L30e/S12e/Gadd45;
MA_102122g0010	184	K	THO complex subunit 4	43.03	_SSPYTIAK(ac)SFSR_	-2.4113	2	693.357	1	..........K.F........	nuclear			organic cyclic compound binding; heterocyclic compound binding; nucleoside phosphate binding; binding; nucleic acid binding; nucleotide binding; small molecule binding;	K12881	THOC4; THO complex subunit 4	ath03015 mRNA surveillance pathway - Arabidopsis thaliana (thale cress); ath03040 Spliceosome - Arabidopsis thaliana (thale cress); ath03013 RNA transport - Arabidopsis thaliana (thale cress);	IPR000504; IPR012677;	RNA recognition motif domain; Nucleotide-binding alpha-beta plait domain;
MA_102122g0010	243	K	THO complex subunit 4	100.09	_QLFSEVGELK(ac)R_	1.2084	2	674.367	1	K.........K..........	nuclear			organic cyclic compound binding; heterocyclic compound binding; nucleoside phosphate binding; binding; nucleic acid binding; nucleotide binding; small molecule binding;	K12881	THOC4; THO complex subunit 4	ath03015 mRNA surveillance pathway - Arabidopsis thaliana (thale cress); ath03040 Spliceosome - Arabidopsis thaliana (thale cress); ath03013 RNA transport - Arabidopsis thaliana (thale cress);	IPR000504; IPR012677;	RNA recognition motif domain; Nucleotide-binding alpha-beta plait domain;
MA_102149g0010	399	K	Putative transketolase 1	91.317	_GASFEAEWSSK(ac)LAEHEK_	-2.4778	2	974.458	1		chloroplast	metabolic process;		transferase activity; catalytic activity; transketolase activity; transferase activity, transferring aldehyde or ketonic groups;	K00615	E2.2.1.1; transketolase [EC:2.2.1.1]	ath01230 Biosynthesis of amino acids - Arabidopsis thaliana (thale cress); ath00030 Pentose phosphate pathway - Arabidopsis thaliana (thale cress); ath01200 Carbon metabolism - Arabidopsis thaliana (thale cress); ath01100 Metabolic pathways - Arabidopsis thaliana (thale cress); ath00710 Carbon fixation in photosynthetic organisms - Arabidopsis thaliana (thale cress); ath01110 Biosynthesis of seco…	IPR005474; IPR009014; IPR029061; IPR005475;	Transketolase, N-terminal; Transketolase, C-terminal/Pyruvate-ferredoxin oxidoreductase, domain II; Thiamin diphosphate-binding fold; Transketolase-like, pyrimidine-binding domain;
MA_102149g0010	421	K	Putative transketolase 1	88.282	_ALISGK(ac)LPEGWDK_	3.4023	2	728.396	1		chloroplast	metabolic process;		transferase activity; catalytic activity; transketolase activity; transferase activity, transferring aldehyde or ketonic groups;	K00615	E2.2.1.1; transketolase [EC:2.2.1.1]	ath01230 Biosynthesis of amino acids - Arabidopsis thaliana (thale cress); ath00030 Pentose phosphate pathway - Arabidopsis thaliana (thale cress); ath01200 Carbon metabolism - Arabidopsis thaliana (thale cress); ath01100 Metabolic pathways - Arabidopsis thaliana (thale cress); ath00710 Carbon fixation in photosynthetic organisms - Arabidopsis thaliana (thale cress); ath01110 Biosynthesis of seco…	IPR005474; IPR009014; IPR029061; IPR005475;	Transketolase, N-terminal; Transketolase, C-terminal/Pyruvate-ferredoxin oxidoreductase, domain II; Thiamin diphosphate-binding fold; Transketolase-like, pyrimidine-binding domain;
MA_102149g0010	483	K	Putative transketolase 1	141.37	_MFGDFQK(ac)DTPAER_	0.052838	2	792.362	1	........F.K..........	chloroplast	metabolic process;		transferase activity; catalytic activity; transketolase activity; transferase activity, transferring aldehyde or ketonic groups;	K00615	E2.2.1.1; transketolase [EC:2.2.1.1]	ath01230 Biosynthesis of amino acids - Arabidopsis thaliana (thale cress); ath00030 Pentose phosphate pathway - Arabidopsis thaliana (thale cress); ath01200 Carbon metabolism - Arabidopsis thaliana (thale cress); ath01100 Metabolic pathways - Arabidopsis thaliana (thale cress); ath00710 Carbon fixation in photosynthetic organisms - Arabidopsis thaliana (thale cress); ath01110 Biosynthesis of seco…	IPR005474; IPR009014; IPR029061; IPR005475;	Transketolase, N-terminal; Transketolase, C-terminal/Pyruvate-ferredoxin oxidoreductase, domain II; Thiamin diphosphate-binding fold; Transketolase-like, pyrimidine-binding domain;
MA_102149g0010	733	K	Putative transketolase 1	103.55	_FGASAPIGILYK(ac)EFGLTAENVVATAK_	0.15059	3	903.821	1	..........K.F........	chloroplast	metabolic process;		transferase activity; catalytic activity; transketolase activity; transferase activity, transferring aldehyde or ketonic groups;	K00615	E2.2.1.1; transketolase [EC:2.2.1.1]	ath01230 Biosynthesis of amino acids - Arabidopsis thaliana (thale cress); ath00030 Pentose phosphate pathway - Arabidopsis thaliana (thale cress); ath01200 Carbon metabolism - Arabidopsis thaliana (thale cress); ath01100 Metabolic pathways - Arabidopsis thaliana (thale cress); ath00710 Carbon fixation in photosynthetic organisms - Arabidopsis thaliana (thale cress); ath01110 Biosynthesis of seco…	IPR005474; IPR009014; IPR029061; IPR005475;	Transketolase, N-terminal; Transketolase, C-terminal/Pyruvate-ferredoxin oxidoreductase, domain II; Thiamin diphosphate-binding fold; Transketolase-like, pyrimidine-binding domain;
MA_10220333g0010	171	K	Acetolactate synthase/ amino acid binding protein	87.942	_ESGVNSK(ac)YLR_	-0.30367	2	597.809	1		chloroplast	cellular amino acid biosynthetic process; organic acid biosynthetic process; single-organism biosynthetic process; branched-chain amino acid biosynthetic process; small molecule metabolic process; single-organism cellular process; single-organism process; nitrogen compound metabolic process; biosynthetic process; primary metabolic process; organonitrogen compound biosynthetic process; cellular me…		amino acid binding; carboxylic acid binding; catalytic activity; binding; acetolactate synthase activity; transferase activity, transferring aldehyde or ketonic groups; ion binding; organic acid binding; anion binding; transferase activity; small molecule binding;	K01653	E2.2.1.6S; acetolactate synthase I/III small subunit [EC:2.2.1.6]	ath01230 Biosynthesis of amino acids - Arabidopsis thaliana (thale cress); ath00650 Butanoate metabolism - Arabidopsis thaliana (thale cress); ath00770 Pantothenate and CoA biosynthesis - Arabidopsis thaliana (thale cress); ath01100 Metabolic pathways - Arabidopsis thaliana (thale cress); ath00660 C5-Branched dibasic acid metabolism - Arabidopsis thaliana (thale cress); ath00290 Valine, leucine a…	IPR002912; IPR019455;	ACT domain; Acetolactate synthase, small subunit, C-terminal;
MA_10227813g0010	102	K	Cysteine and histidine-rich domain-containing protein RAR1	68.557	_GCGK(ac)NFTER_	0.51291	2	555.753	1	..........K.F........	chloroplast				K13458	RAR1; disease resistance protein	ath04626 Plant-pathogen interaction - Arabidopsis thaliana (thale cress);	IPR007051;	CHORD domain;
MA_102288g0010	390	K	Putative Sec61	150.1	_ESNLQK(ac)ELNR_	0.74992	2	636.831	1		plasma membrane	establishment of protein localization; transport; organic substance transport; localization; macromolecule localization; protein localization; protein transport; establishment of localization;	membrane;		K10956	SEC61A; protein transport protein SEC61 subunit alpha	ath03060 Protein export - Arabidopsis thaliana (thale cress); ath04141 Protein processing in endoplasmic reticulum - Arabidopsis thaliana (thale cress); ath04145 Phagosome - Arabidopsis thaliana (thale cress);	IPR023201; IPR019561;	SecY subunit domain; Translocon Sec61/SecY, plug domain;
MA_10252312g0010	76	K	Unknown	108.43	_IYVK(ac)HTVYK_	0.85332	3	398.229	1	..........KH.........	nuclear	regulation of cellular process; regulation of gene expression; regulation of transcription, DNA-templated; regulation of cellular biosynthetic process; regulation of primary metabolic process; regulation of macromolecule metabolic process; regulation of nucleobase-containing compound metabolic process; regulation of macromolecule biosynthetic process; regulation of cellular metabolic process; reg…		organic cyclic compound binding; heterocyclic compound binding; DNA binding; binding; nucleic acid binding;				IPR009044;	ssDNA-binding transcriptional regulator;
MA_10265000g0010	105	K	Pathogenesis-related protein 10b	61.409	_LSAASFEVK(ac)LVPR_	-0.70103	2	729.919	1		cytosol	defense response; response to stimulus; response to stress; response to biotic stimulus;						IPR023393; IPR000916; IPR024948;	START-like domain; Bet v I/Major latex protein; Major latex protein domain;
MA_10267514g0010	25	K	Glucose-6-phosphate 1-dehydrogenase	124.81	_K(ac)LHLEDVVIGQYK_	-2.8435	2	792.443	1		cytosol	glucose metabolic process; single-organism carbohydrate metabolic process; metabolic process; oxidation-reduction process; single-organism metabolic process; monosaccharide metabolic process; single-organism process; primary metabolic process; carbohydrate metabolic process; organic substance metabolic process; hexose metabolic process;		oxidoreductase activity, acting on CH-OH group of donors; organic cyclic compound binding; heterocyclic compound binding; oxidoreductase activity, acting on the CH-OH group of donors, NAD or NADP as acceptor; nucleoside phosphate binding; catalytic activity; binding; glucose-6-phosphate dehydrogenase activity; NADP binding; nucleotide binding; cofactor binding; oxidoreductase activity; coenzyme b…	K00036	G6PD; glucose-6-phosphate 1-dehydrogenase [EC:1.1.1.49 1.1.1.363]	ath00480 Glutathione metabolism - Arabidopsis thaliana (thale cress); ath00030 Pentose phosphate pathway - Arabidopsis thaliana (thale cress); ath01200 Carbon metabolism - Arabidopsis thaliana (thale cress); ath01100 Metabolic pathways - Arabidopsis thaliana (thale cress); ath01110 Biosynthesis of secondary metabolites - Arabidopsis thaliana (thale cress);	IPR022675;	Glucose-6-phosphate dehydrogenase, C-terminal;
MA_10270322g0010	84	K	Unknown	54.191	_IWEYIK(ac)EK_	-3.2277	2	575.811	1		chloroplast			protein binding; binding;				IPR003121;	SWIB/MDM2 domain;
MA_10274785g0010	23	K	UDP-glucose 4-epimerase 1	70.837	_LFK(ac)TEDLGCEVYNLGTGR_	1.1018	3	705.346	1		mitochondria	metabolic process; carbohydrate metabolic process; primary metabolic process; organic substance metabolic process;		isomerase activity; racemase and epimerase activity, acting on carbohydrates and derivatives; catalytic activity; racemase and epimerase activity;				IPR016040;	NAD(P)-binding domain;
MA_102863g0010	158	K	MFT2-Corn MFT-like protein	61.765	_LFK(ac)VEDFMK_	-2.3766	2	599.812	1		cytosol
MA_102863g0010	180	K	MFT2-Corn MFT-like protein	181.81	_QHQLSPPMGGSYFYAK(ac)R_	-1.9437	2	1004.99	1		cytosol
MA_10302242g0010	99	K	Macrophage migration inhibitory factor	79.16	_FYIK(ac)FYDVK_	2.6209	2	632.834	1		cytosol				K07253			IPR014347;	Tautomerase/MIF superfamily;
MA_10367411g0010	88	K	Unknown	84.508	_EQTGSFFQQAGEK(ac)AK_	-0.41468	2	849.41	1		mitochondria
MA_10394417g0010	115	K	USP family protein	128.75	_GLGQLK(ac)R_	-1.2388	2	407.251	1		cytosol	response to stress; response to stimulus;						IPR006016; IPR014729;	UspA; Rossmann-like alpha/beta/alpha sandwich fold;
MA_104172g0010	231	K	Aspartic proteinase oryzasin 1	117.79	_YK(ac)SSESSTYQK_	0.39487	2	675.315	1	.........YK..........	nuclear	metabolic process; single-organism metabolic process; single-organism process; proteolysis; protein metabolic process; macromolecule metabolic process; primary metabolic process; lipid metabolic process; organic substance metabolic process;		endopeptidase activity; peptidase activity; catalytic activity; aspartic-type endopeptidase activity; peptidase activity, acting on L-amino acid peptides; hydrolase activity; aspartic-type peptidase activity;	K08245			IPR008139; IPR011001; IPR021109; IPR007856; IPR008138;	Saposin B type domain; Saposin-like; Aspartic peptidase domain; Saposin-like type B, region 1; Saposin B type, region 2;
MA_104214g0010	137	K	Unknown	50.944	_LPGGQHSSEQYGHEGEK(ac)K_	-0.078673	3	670.649	1		nuclear	response to acid chemical; response to chemical; response to stress; response to water; response to abiotic stimulus; response to oxygen-containing compound; response to inorganic substance; response to stimulus;
MA_10426264g0020	274	K	Chalcone synthase	54.355	_EVGLTFHLLK(ac)DVPGLISK_	0.67333	3	670.054	1		cytosol	biosynthetic process; metabolic process;		transferase activity, transferring acyl groups; transferase activity, transferring acyl groups other than amino-acyl groups; catalytic activity; transferase activity;	K00660	CHS; chalcone synthase [EC:2.3.1.74]	ath04712 Circadian rhythm - plant - Arabidopsis thaliana (thale cress); ath01100 Metabolic pathways - Arabidopsis thaliana (thale cress); ath00941 Flavonoid biosynthesis - Arabidopsis thaliana (thale cress); ath01110 Biosynthesis of secondary metabolites - Arabidopsis thaliana (thale cress);	IPR001099; IPR016039; IPR012328;	Chalcone/stilbene synthase, N-terminal; Thiolase-like; Chalcone/stilbene synthase, C-terminal;
MA_10426264g0020	282	K	Chalcone synthase	52.891	_DVPGLISK(ac)NIEK_	-0.98044	2	677.882	1		cytosol	biosynthetic process; metabolic process;		transferase activity, transferring acyl groups; transferase activity, transferring acyl groups other than amino-acyl groups; catalytic activity; transferase activity;	K00660	CHS; chalcone synthase [EC:2.3.1.74]	ath04712 Circadian rhythm - plant - Arabidopsis thaliana (thale cress); ath01100 Metabolic pathways - Arabidopsis thaliana (thale cress); ath00941 Flavonoid biosynthesis - Arabidopsis thaliana (thale cress); ath01110 Biosynthesis of secondary metabolites - Arabidopsis thaliana (thale cress);	IPR001099; IPR016039; IPR012328;	Chalcone/stilbene synthase, N-terminal; Thiolase-like; Chalcone/stilbene synthase, C-terminal;
MA_10426264g0020	58	K	Chalcone synthase	65.219	_ITNSEHMTELK(ac)EK_	1.0115	2	801.396	1		cytosol	biosynthetic process; metabolic process;		transferase activity, transferring acyl groups; transferase activity, transferring acyl groups other than amino-acyl groups; catalytic activity; transferase activity;	K00660	CHS; chalcone synthase [EC:2.3.1.74]	ath04712 Circadian rhythm - plant - Arabidopsis thaliana (thale cress); ath01100 Metabolic pathways - Arabidopsis thaliana (thale cress); ath00941 Flavonoid biosynthesis - Arabidopsis thaliana (thale cress); ath01110 Biosynthesis of secondary metabolites - Arabidopsis thaliana (thale cress);	IPR001099; IPR016039; IPR012328;	Chalcone/stilbene synthase, N-terminal; Thiolase-like; Chalcone/stilbene synthase, C-terminal;
MA_10426308g0010	137	K	Spermidine synthase 1	96.342	_K(ac)PFFELVAR_	0.39007	2	574.827	1	..........K.F........	nuclear			catalytic activity;	K00797	speE; spermidine synthase [EC:2.5.1.16]	ath00480 Glutathione metabolism - Arabidopsis thaliana (thale cress); ath00270 Cysteine and methionine metabolism - Arabidopsis thaliana (thale cress); ath01100 Metabolic pathways - Arabidopsis thaliana (thale cress); ath00410 beta-Alanine metabolism - Arabidopsis thaliana (thale cress); ath00330 Arginine and proline metabolism - Arabidopsis thaliana (thale cress);	IPR029063; IPR030374;	S-adenosyl-L-methionine-dependent methyltransferase; Polyamine biosynthesis domain;
MA_10426375g0010	134	K	Putative alcohol dehydrogenase superfamily protein	81.92	_TIIDSK(ac)YPLEK_	0.77334	2	674.872	1	..........KY.........	cytosol	single-organism process; metabolic process; oxidation-reduction process; single-organism metabolic process;						IPR011032; IPR016040; IPR013154;	GroES-like; NAD(P)-binding domain; Alcohol dehydrogenase, N-terminal;
MA_10426377g0010	16	K	Urease accessory protein G	61.265	_EDGEFLVK(ac)HGALPTER_	2.8362	3	613.979	1	..........KH.........	cytosol	nitrogen compound metabolic process; metabolic process;		pyrophosphatase activity; transition metal ion binding; catalytic activity; binding; GTPase activity; ion binding; hydrolase activity, acting on acid anhydrides; metal ion binding; cation binding; hydrolase activity; nucleoside-triphosphatase activity; hydrolase activity, acting on acid anhydrides, in phosphorus-containing anhydrides; nickel cation binding;	K03189			IPR027417; IPR003495;	P-loop containing nucleoside triphosphate hydrolase; CobW/HypB/UreG domain;
MA_10426544g0010	199	K	Glyceraldehyde-3-phosphate dehydrogenase3	86.114	_TVDGPSNK(ac)DWR_	-0.0093319	2	658.815	1		cytosol	glucose metabolic process; single-organism carbohydrate metabolic process; metabolic process; oxidation-reduction process; single-organism metabolic process; monosaccharide metabolic process; single-organism process; primary metabolic process; carbohydrate metabolic process; organic substance metabolic process; hexose metabolic process;		oxidoreductase activity, acting on the aldehyde or oxo group of donors, NAD or NADP as acceptor; organic cyclic compound binding; heterocyclic compound binding; nucleoside phosphate binding; NAD binding; catalytic activity; binding; oxidoreductase activity, acting on the aldehyde or oxo group of donors; NADP binding; nucleotide binding; cofactor binding; oxidoreductase activity; coenzyme binding;…	K00134	GAPDH; glyceraldehyde 3-phosphate dehydrogenase [EC:1.2.1.12]	ath01230 Biosynthesis of amino acids - Arabidopsis thaliana (thale cress); ath01200 Carbon metabolism - Arabidopsis thaliana (thale cress); ath01100 Metabolic pathways - Arabidopsis thaliana (thale cress); ath00710 Carbon fixation in photosynthetic organisms - Arabidopsis thaliana (thale cress); ath00010 Glycolysis / Gluconeogenesis - Arabidopsis thaliana (thale cress); ath01110 Biosynthesis of s…	IPR020829; IPR016040; IPR020828;	Glyceraldehyde 3-phosphate dehydrogenase, catalytic domain; NAD(P)-binding domain; Glyceraldehyde 3-phosphate dehydrogenase, NAD(P) binding domain;
MA_10426544g0010	274	K	Glyceraldehyde-3-phosphate dehydrogenase3	130.15	_AAIKEESEGK(ac)LK_	1.6643	2	672.872	1	K.........K..........	cytosol	glucose metabolic process; single-organism carbohydrate metabolic process; metabolic process; oxidation-reduction process; single-organism metabolic process; monosaccharide metabolic process; single-organism process; primary metabolic process; carbohydrate metabolic process; organic substance metabolic process; hexose metabolic process;		oxidoreductase activity, acting on the aldehyde or oxo group of donors, NAD or NADP as acceptor; organic cyclic compound binding; heterocyclic compound binding; nucleoside phosphate binding; NAD binding; catalytic activity; binding; oxidoreductase activity, acting on the aldehyde or oxo group of donors; NADP binding; nucleotide binding; cofactor binding; oxidoreductase activity; coenzyme binding;…	K00134	GAPDH; glyceraldehyde 3-phosphate dehydrogenase [EC:1.2.1.12]	ath01230 Biosynthesis of amino acids - Arabidopsis thaliana (thale cress); ath01200 Carbon metabolism - Arabidopsis thaliana (thale cress); ath01100 Metabolic pathways - Arabidopsis thaliana (thale cress); ath00710 Carbon fixation in photosynthetic organisms - Arabidopsis thaliana (thale cress); ath00010 Glycolysis / Gluconeogenesis - Arabidopsis thaliana (thale cress); ath01110 Biosynthesis of s…	IPR020829; IPR016040; IPR020828;	Glyceraldehyde 3-phosphate dehydrogenase, catalytic domain; NAD(P)-binding domain; Glyceraldehyde 3-phosphate dehydrogenase, NAD(P) binding domain;
MA_10426544g0010	60	K	Glyceraldehyde-3-phosphate dehydrogenase3	105.99	_YDSVHGQWK(ac)HNEVK_	0.55277	3	590.285	1	..........KH.........	cytosol	glucose metabolic process; single-organism carbohydrate metabolic process; metabolic process; oxidation-reduction process; single-organism metabolic process; monosaccharide metabolic process; single-organism process; primary metabolic process; carbohydrate metabolic process; organic substance metabolic process; hexose metabolic process;		oxidoreductase activity, acting on the aldehyde or oxo group of donors, NAD or NADP as acceptor; organic cyclic compound binding; heterocyclic compound binding; nucleoside phosphate binding; NAD binding; catalytic activity; binding; oxidoreductase activity, acting on the aldehyde or oxo group of donors; NADP binding; nucleotide binding; cofactor binding; oxidoreductase activity; coenzyme binding;…	K00134	GAPDH; glyceraldehyde 3-phosphate dehydrogenase [EC:1.2.1.12]	ath01230 Biosynthesis of amino acids - Arabidopsis thaliana (thale cress); ath01200 Carbon metabolism - Arabidopsis thaliana (thale cress); ath01100 Metabolic pathways - Arabidopsis thaliana (thale cress); ath00710 Carbon fixation in photosynthetic organisms - Arabidopsis thaliana (thale cress); ath00010 Glycolysis / Gluconeogenesis - Arabidopsis thaliana (thale cress); ath01110 Biosynthesis of s…	IPR020829; IPR016040; IPR020828;	Glyceraldehyde 3-phosphate dehydrogenase, catalytic domain; NAD(P)-binding domain; Glyceraldehyde 3-phosphate dehydrogenase, NAD(P) binding domain;
MA_10426544g0010	77	K	Glyceraldehyde-3-phosphate dehydrogenase3	160.52	_TLLFGEK(ac)PVAVFGCR_	-1.18	2	868.464	1	K.........K..........	cytosol	glucose metabolic process; single-organism carbohydrate metabolic process; metabolic process; oxidation-reduction process; single-organism metabolic process; monosaccharide metabolic process; single-organism process; primary metabolic process; carbohydrate metabolic process; organic substance metabolic process; hexose metabolic process;		oxidoreductase activity, acting on the aldehyde or oxo group of donors, NAD or NADP as acceptor; organic cyclic compound binding; heterocyclic compound binding; nucleoside phosphate binding; NAD binding; catalytic activity; binding; oxidoreductase activity, acting on the aldehyde or oxo group of donors; NADP binding; nucleotide binding; cofactor binding; oxidoreductase activity; coenzyme binding;…	K00134	GAPDH; glyceraldehyde 3-phosphate dehydrogenase [EC:1.2.1.12]	ath01230 Biosynthesis of amino acids - Arabidopsis thaliana (thale cress); ath01200 Carbon metabolism - Arabidopsis thaliana (thale cress); ath01100 Metabolic pathways - Arabidopsis thaliana (thale cress); ath00710 Carbon fixation in photosynthetic organisms - Arabidopsis thaliana (thale cress); ath00010 Glycolysis / Gluconeogenesis - Arabidopsis thaliana (thale cress); ath01110 Biosynthesis of s…	IPR020829; IPR016040; IPR020828;	Glyceraldehyde 3-phosphate dehydrogenase, catalytic domain; NAD(P)-binding domain; Glyceraldehyde 3-phosphate dehydrogenase, NAD(P) binding domain;
MA_10426564g0030	84	K	Probable pyridoxal biosynthesis protein PDX1.1	47.57	_MSDPGLIK(ac)EIK_	-2.5169	2	636.847	1		cytosol	cofactor biosynthetic process; vitamin biosynthetic process; cellular aromatic compound metabolic process; organic hydroxy compound metabolic process; pyridoxal phosphate metabolic process; single-organism process; biosynthetic process; organonitrogen compound biosynthetic process; cellular metabolic process; pyridine-containing compound metabolic process; phosphate-containing compound metabolic …		catalytic activity;	K06215	pdxS; pyridoxal 5'-phosphate synthase pdxS subunit [EC:4.3.3.6]	ath00750 Vitamin B6 metabolism - Arabidopsis thaliana (thale cress);	IPR013785; IPR011060;	Aldolase-type TIM barrel; Ribulose-phosphate binding barrel;
MA_10426564g0030	97	K	Probable pyridoxal biosynthesis protein PDX1.1	62.633	_AVTIPVMAK(ac)AR_	-0.069296	2	599.852	1	K.........K..........	cytosol	cofactor biosynthetic process; vitamin biosynthetic process; cellular aromatic compound metabolic process; organic hydroxy compound metabolic process; pyridoxal phosphate metabolic process; single-organism process; biosynthetic process; organonitrogen compound biosynthetic process; cellular metabolic process; pyridine-containing compound metabolic process; phosphate-containing compound metabolic …		catalytic activity;	K06215	pdxS; pyridoxal 5'-phosphate synthase pdxS subunit [EC:4.3.3.6]	ath00750 Vitamin B6 metabolism - Arabidopsis thaliana (thale cress);	IPR013785; IPR011060;	Aldolase-type TIM barrel; Ribulose-phosphate binding barrel;
MA_10426614g0010	124	K	17.7 kDa class I heat shock protein	90.793	_LPENTK(ac)VDEVK_	0.10232	2	657.351	1		cytosol				K13993	HSP20; HSP20 family protein	ath04141 Protein processing in endoplasmic reticulum - Arabidopsis thaliana (thale cress);	IPR002068; IPR008978;	Alpha crystallin/Hsp20 domain; HSP20-like chaperone;
MA_10426758g0020	112	K	Putative translation elongation factor family protein	111.46	_DLYTK(ac)SVQR_	-0.015852	2	576.306	1		cytosol			nucleoside phosphate binding; nucleoside binding; ion binding; hydrolase activity, acting on acid anhydrides; hydrolase activity; nucleotide binding; nucleoside-triphosphatase activity; organic cyclic compound binding; heterocyclic compound binding; ribonucleoside binding; carbohydrate derivative binding; pyrophosphatase activity; catalytic activity; ribonucleotide binding; binding; GTPase activi…	K03234			IPR027417; IPR000795; IPR005517; IPR000640; IPR004161; IPR020568; IPR009022; IPR014721; IPR009000;	P-loop containing nucleoside triphosphate hydrolase; Transcription factor, GTP-binding domain; Translation elongation factor EFG/EF2, domain IV; Translation elongation factor EFG, V domain; Translation elongation factor EFTu/EF1A, domain 2; Ribosomal protein S5 domain 2-type fold; Elongation factor G, III-V domain; Ribosomal protein S5 domain 2-type fold, subgroup; Translation protein, beta-barre…
MA_10426758g0020	313	K	Putative translation elongation factor family protein	90.376	_ILSEEFGWDK(ac)DLAK_	3.3739	2	846.928	1	K.........K..........	cytosol			nucleoside phosphate binding; nucleoside binding; ion binding; hydrolase activity, acting on acid anhydrides; hydrolase activity; nucleotide binding; nucleoside-triphosphatase activity; organic cyclic compound binding; heterocyclic compound binding; ribonucleoside binding; carbohydrate derivative binding; pyrophosphatase activity; catalytic activity; ribonucleotide binding; binding; GTPase activi…	K03234			IPR027417; IPR000795; IPR005517; IPR000640; IPR004161; IPR020568; IPR009022; IPR014721; IPR009000;	P-loop containing nucleoside triphosphate hydrolase; Transcription factor, GTP-binding domain; Translation elongation factor EFG/EF2, domain IV; Translation elongation factor EFG, V domain; Translation elongation factor EFTu/EF1A, domain 2; Ribosomal protein S5 domain 2-type fold; Elongation factor G, III-V domain; Ribosomal protein S5 domain 2-type fold, subgroup; Translation protein, beta-barre…
MA_10426758g0020	358	K	Putative translation elongation factor family protein	113.78	_DSVVAAFQWASK(ac)EGALAEENMR_	2.2368	3	817.725	1		cytosol			nucleoside phosphate binding; nucleoside binding; ion binding; hydrolase activity, acting on acid anhydrides; hydrolase activity; nucleotide binding; nucleoside-triphosphatase activity; organic cyclic compound binding; heterocyclic compound binding; ribonucleoside binding; carbohydrate derivative binding; pyrophosphatase activity; catalytic activity; ribonucleotide binding; binding; GTPase activi…	K03234			IPR027417; IPR000795; IPR005517; IPR000640; IPR004161; IPR020568; IPR009022; IPR014721; IPR009000;	P-loop containing nucleoside triphosphate hydrolase; Transcription factor, GTP-binding domain; Translation elongation factor EFG/EF2, domain IV; Translation elongation factor EFG, V domain; Translation elongation factor EFTu/EF1A, domain 2; Ribosomal protein S5 domain 2-type fold; Elongation factor G, III-V domain; Ribosomal protein S5 domain 2-type fold, subgroup; Translation protein, beta-barre…
MA_10426758g0020	407	K	Putative translation elongation factor family protein	70.089	_VMYASQLTAK(ac)PR_	1.6408	2	703.877	1		cytosol			nucleoside phosphate binding; nucleoside binding; ion binding; hydrolase activity, acting on acid anhydrides; hydrolase activity; nucleotide binding; nucleoside-triphosphatase activity; organic cyclic compound binding; heterocyclic compound binding; ribonucleoside binding; carbohydrate derivative binding; pyrophosphatase activity; catalytic activity; ribonucleotide binding; binding; GTPase activi…	K03234			IPR027417; IPR000795; IPR005517; IPR000640; IPR004161; IPR020568; IPR009022; IPR014721; IPR009000;	P-loop containing nucleoside triphosphate hydrolase; Transcription factor, GTP-binding domain; Translation elongation factor EFG/EF2, domain IV; Translation elongation factor EFG, V domain; Translation elongation factor EFTu/EF1A, domain 2; Ribosomal protein S5 domain 2-type fold; Elongation factor G, III-V domain; Ribosomal protein S5 domain 2-type fold, subgroup; Translation protein, beta-barre…
MA_10426804g0010	215	K	40S ribosomal protein S6	118.24	_SEAAEYQK(ac)LLATR_	-1.242	2	761.399	1	K.........K..........	nuclear	cellular protein metabolic process; biosynthetic process; primary metabolic process; cellular metabolic process; organic substance biosynthetic process; cellular biosynthetic process; organic substance metabolic process; metabolic process; cellular macromolecule biosynthetic process; cellular macromolecule metabolic process; gene expression; macromolecule metabolic process; protein metabolic proc…	ribosome; organelle; intracellular organelle; intracellular non-membrane-bounded organelle; cell part; intracellular; cytoplasm; macromolecular complex; intracellular part; cell; ribonucleoprotein complex; cytoplasmic part; non-membrane-bounded organelle;	structural constituent of ribosome; structural molecule activity;	K02991	RP-S6e; small subunit ribosomal protein S6e	ath03010 Ribosome - Arabidopsis thaliana (thale cress);
MA_10427013g0010	104	K	26S protease regulatory subunit 8	62.589	_EELQLLQEPGSYVGEVVK(ac)VMGK_	2.1535	3	825.433	1	........V.K..........	cytosol	organic substance catabolic process; metabolic process; protein catabolic process; macromolecule catabolic process; macromolecule metabolic process; protein metabolic process; primary metabolic process; catabolic process; organic substance metabolic process;	intracellular part; cell; cell part; intracellular; cytoplasm;	ATP binding; nucleoside phosphate binding; nucleoside binding; ion binding; hydrolase activity; nucleotide binding; organic cyclic compound binding; heterocyclic compound binding; ribonucleoside binding; carbohydrate derivative binding; catalytic activity; ribonucleotide binding; binding; purine ribonucleoside binding; anion binding; purine ribonucleotide binding; adenyl ribonucleotide binding; a…	K03066	PSMC5; 26S proteasome regulatory subunit T6	ath03050 Proteasome - Arabidopsis thaliana (thale cress);	IPR003959; IPR003593; IPR027417;	ATPase, AAA-type, core; AAA+ ATPase domain; P-loop containing nucleoside triphosphate hydrolase;
MA_10427013g0010	114	K	26S protease regulatory subunit 8	59.265	_VLVK(ac)VHPEGK_	-1.5044	2	574.345	1	K.........K..........	cytosol	organic substance catabolic process; metabolic process; protein catabolic process; macromolecule catabolic process; macromolecule metabolic process; protein metabolic process; primary metabolic process; catabolic process; organic substance metabolic process;	intracellular part; cell; cell part; intracellular; cytoplasm;	ATP binding; nucleoside phosphate binding; nucleoside binding; ion binding; hydrolase activity; nucleotide binding; organic cyclic compound binding; heterocyclic compound binding; ribonucleoside binding; carbohydrate derivative binding; catalytic activity; ribonucleotide binding; binding; purine ribonucleoside binding; anion binding; purine ribonucleotide binding; adenyl ribonucleotide binding; a…	K03066	PSMC5; 26S proteasome regulatory subunit T6	ath03050 Proteasome - Arabidopsis thaliana (thale cress);	IPR003959; IPR003593; IPR027417;	ATPase, AAA-type, core; AAA+ ATPase domain; P-loop containing nucleoside triphosphate hydrolase;
MA_10427013g0010	120	K	26S protease regulatory subunit 8	83.856	_VHPEGK(ac)YVVDVDK_	1.0166	2	763.896	1	..........KY.........	cytosol	organic substance catabolic process; metabolic process; protein catabolic process; macromolecule catabolic process; macromolecule metabolic process; protein metabolic process; primary metabolic process; catabolic process; organic substance metabolic process;	intracellular part; cell; cell part; intracellular; cytoplasm;	ATP binding; nucleoside phosphate binding; nucleoside binding; ion binding; hydrolase activity; nucleotide binding; organic cyclic compound binding; heterocyclic compound binding; ribonucleoside binding; carbohydrate derivative binding; catalytic activity; ribonucleotide binding; binding; purine ribonucleoside binding; anion binding; purine ribonucleotide binding; adenyl ribonucleotide binding; a…	K03066	PSMC5; 26S proteasome regulatory subunit T6	ath03050 Proteasome - Arabidopsis thaliana (thale cress);	IPR003959; IPR003593; IPR027417;	ATPase, AAA-type, core; AAA+ ATPase domain; P-loop containing nucleoside triphosphate hydrolase;
MA_10427013g0010	133	K	26S protease regulatory subunit 8	96.059	_NIDITK(ac)ITPSTR_	-2.8697	2	700.891	1		cytosol	organic substance catabolic process; metabolic process; protein catabolic process; macromolecule catabolic process; macromolecule metabolic process; protein metabolic process; primary metabolic process; catabolic process; organic substance metabolic process;	intracellular part; cell; cell part; intracellular; cytoplasm;	ATP binding; nucleoside phosphate binding; nucleoside binding; ion binding; hydrolase activity; nucleotide binding; organic cyclic compound binding; heterocyclic compound binding; ribonucleoside binding; carbohydrate derivative binding; catalytic activity; ribonucleotide binding; binding; purine ribonucleoside binding; anion binding; purine ribonucleotide binding; adenyl ribonucleotide binding; a…	K03066	PSMC5; 26S proteasome regulatory subunit T6	ath03050 Proteasome - Arabidopsis thaliana (thale cress);	IPR003959; IPR003593; IPR027417;	ATPase, AAA-type, core; AAA+ ATPase domain; P-loop containing nucleoside triphosphate hydrolase;
MA_10427013g0010	357	K	26S protease regulatory subunit 8	112.36	_FDILK(ac)IHSR_	1.9578	2	585.835	1		cytosol	organic substance catabolic process; metabolic process; protein catabolic process; macromolecule catabolic process; macromolecule metabolic process; protein metabolic process; primary metabolic process; catabolic process; organic substance metabolic process;	intracellular part; cell; cell part; intracellular; cytoplasm;	ATP binding; nucleoside phosphate binding; nucleoside binding; ion binding; hydrolase activity; nucleotide binding; organic cyclic compound binding; heterocyclic compound binding; ribonucleoside binding; carbohydrate derivative binding; catalytic activity; ribonucleotide binding; binding; purine ribonucleoside binding; anion binding; purine ribonucleotide binding; adenyl ribonucleotide binding; a…	K03066	PSMC5; 26S proteasome regulatory subunit T6	ath03050 Proteasome - Arabidopsis thaliana (thale cress);	IPR003959; IPR003593; IPR027417;	ATPase, AAA-type, core; AAA+ ATPase domain; P-loop containing nucleoside triphosphate hydrolase;
MA_10427036g0020	184	K	Unknown	70.912	_IAVLK(ac)PK_	-0.28886	2	405.776	1	........V.K..........	chloroplast							IPR013097; IPR011008;	Stress responsive alpha-beta barrel; Dimeric alpha-beta barrel;
MA_10427036g0020	78	K	Unknown	56.819	_VVEHVVFFNVK(ac)ESTPPEK_	-0.61764	3	709.709	1		chloroplast							IPR013097; IPR011008;	Stress responsive alpha-beta barrel; Dimeric alpha-beta barrel;
MA_10427039g0010	482	K	Chaperone protein ClpC1, chloroplastic	77.66	_FQPVQVPEPTVDETIQILK(ac)GLR_	1.3044	3	850.471	1		chloroplast	metabolic process; protein metabolic process; macromolecule metabolic process; primary metabolic process; organic substance metabolic process;		ATP binding; nucleoside phosphate binding; nucleoside binding; ion binding; protein binding; nucleotide binding; organic cyclic compound binding; heterocyclic compound binding; ribonucleoside binding; carbohydrate derivative binding; ribonucleotide binding; binding; purine ribonucleoside binding; anion binding; purine ribonucleotide binding; adenyl ribonucleotide binding; adenyl nucleotide bindin…	K03696			IPR019489; IPR003593; IPR023150; IPR003959; IPR027417; IPR001943; IPR004176;	Clp ATPase, C-terminal; AAA+ ATPase domain; Double Clp-N motif; ATPase, AAA-type, core; P-loop containing nucleoside triphosphate hydrolase; UVR domain; Clp, N-terminal;
MA_10427039g0010	493	K	Chaperone protein ClpC1, chloroplastic	105.14	_YEIHHK(ac)LR_	1.0091	3	379.877	1		chloroplast	metabolic process; protein metabolic process; macromolecule metabolic process; primary metabolic process; organic substance metabolic process;		ATP binding; nucleoside phosphate binding; nucleoside binding; ion binding; protein binding; nucleotide binding; organic cyclic compound binding; heterocyclic compound binding; ribonucleoside binding; carbohydrate derivative binding; ribonucleotide binding; binding; purine ribonucleoside binding; anion binding; purine ribonucleotide binding; adenyl ribonucleotide binding; adenyl nucleotide bindin…	K03696			IPR019489; IPR003593; IPR023150; IPR003959; IPR027417; IPR001943; IPR004176;	Clp ATPase, C-terminal; AAA+ ATPase domain; Double Clp-N motif; ATPase, AAA-type, core; P-loop containing nucleoside triphosphate hydrolase; UVR domain; Clp, N-terminal;
MA_10427039g0010	568	K	Chaperone protein ClpC1, chloroplastic	72.29	_SQDFEK(ac)AGELR_	-0.09113	2	661.323	1	........F.K..........	chloroplast	metabolic process; protein metabolic process; macromolecule metabolic process; primary metabolic process; organic substance metabolic process;		ATP binding; nucleoside phosphate binding; nucleoside binding; ion binding; protein binding; nucleotide binding; organic cyclic compound binding; heterocyclic compound binding; ribonucleoside binding; carbohydrate derivative binding; ribonucleotide binding; binding; purine ribonucleoside binding; anion binding; purine ribonucleotide binding; adenyl ribonucleotide binding; adenyl nucleotide bindin…	K03696			IPR019489; IPR003593; IPR023150; IPR003959; IPR027417; IPR001943; IPR004176;	Clp ATPase, C-terminal; AAA+ ATPase domain; Double Clp-N motif; ATPase, AAA-type, core; P-loop containing nucleoside triphosphate hydrolase; UVR domain; Clp, N-terminal;
MA_10427098g0010	24	K	Unknown	172.17	_HTLHK(ac)VTQYK_	0.0085681	2	648.857	1		nuclear	cellular protein metabolic process; biosynthetic process; primary metabolic process; cellular metabolic process; organic substance biosynthetic process; cellular biosynthetic process; organic substance metabolic process; metabolic process; cellular macromolecule biosynthetic process; cellular macromolecule metabolic process; gene expression; macromolecule metabolic process; protein metabolic proc…	ribosome; organelle; intracellular organelle; intracellular non-membrane-bounded organelle; cell part; intracellular; cytoplasm; macromolecular complex; intracellular part; cell; ribonucleoprotein complex; cytoplasmic part; non-membrane-bounded organelle;	structural constituent of ribosome; structural molecule activity;	K02929	RP-L44e; large subunit ribosomal protein L44e	ath03010 Ribosome - Arabidopsis thaliana (thale cress);	IPR011332;	Zinc-binding ribosomal protein;
MA_10427098g0010	40	K	Unknown	74.92	_DSLAVQGK(ac)R_	1.4858	2	508.28	1	K.........K..........	nuclear	cellular protein metabolic process; biosynthetic process; primary metabolic process; cellular metabolic process; organic substance biosynthetic process; cellular biosynthetic process; organic substance metabolic process; metabolic process; cellular macromolecule biosynthetic process; cellular macromolecule metabolic process; gene expression; macromolecule metabolic process; protein metabolic proc…	ribosome; organelle; intracellular organelle; intracellular non-membrane-bounded organelle; cell part; intracellular; cytoplasm; macromolecular complex; intracellular part; cell; ribonucleoprotein complex; cytoplasmic part; non-membrane-bounded organelle;	structural constituent of ribosome; structural molecule activity;	K02929	RP-L44e; large subunit ribosomal protein L44e	ath03010 Ribosome - Arabidopsis thaliana (thale cress);	IPR011332;	Zinc-binding ribosomal protein;
MA_10427098g0010	78	K	Unknown	48.391	_LQCQSCK(ac)HYSQHPIK_	0.6427	3	652.645	1	..........KH.........	nuclear	cellular protein metabolic process; biosynthetic process; primary metabolic process; cellular metabolic process; organic substance biosynthetic process; cellular biosynthetic process; organic substance metabolic process; metabolic process; cellular macromolecule biosynthetic process; cellular macromolecule metabolic process; gene expression; macromolecule metabolic process; protein metabolic proc…	ribosome; organelle; intracellular organelle; intracellular non-membrane-bounded organelle; cell part; intracellular; cytoplasm; macromolecular complex; intracellular part; cell; ribonucleoprotein complex; cytoplasmic part; non-membrane-bounded organelle;	structural constituent of ribosome; structural molecule activity;	K02929	RP-L44e; large subunit ribosomal protein L44e	ath03010 Ribosome - Arabidopsis thaliana (thale cress);	IPR011332;	Zinc-binding ribosomal protein;
MA_10427098g0010	86	K	Unknown	105.52	_HYSQHPIK(ac)R_	1.9249	2	604.32	1		nuclear	cellular protein metabolic process; biosynthetic process; primary metabolic process; cellular metabolic process; organic substance biosynthetic process; cellular biosynthetic process; organic substance metabolic process; metabolic process; cellular macromolecule biosynthetic process; cellular macromolecule metabolic process; gene expression; macromolecule metabolic process; protein metabolic proc…	ribosome; organelle; intracellular organelle; intracellular non-membrane-bounded organelle; cell part; intracellular; cytoplasm; macromolecular complex; intracellular part; cell; ribonucleoprotein complex; cytoplasmic part; non-membrane-bounded organelle;	structural constituent of ribosome; structural molecule activity;	K02929	RP-L44e; large subunit ribosomal protein L44e	ath03010 Ribosome - Arabidopsis thaliana (thale cress);	IPR011332;	Zinc-binding ribosomal protein;
MA_10427170g0010	613	K	Sucrose synthase	86.67	_IYEK(ac)YTWK_	-1.8819	2	586.803	1	..........KY.........	cytosol	single-organism carbohydrate metabolic process; metabolic process; sucrose metabolic process; cellular carbohydrate metabolic process; single-organism metabolic process; single-organism cellular process; single-organism process; oligosaccharide metabolic process; disaccharide metabolic process; carbohydrate metabolic process; primary metabolic process; cellular metabolic process; cellular process…		transferase activity, transferring hexosyl groups; catalytic activity; UDP-glucosyltransferase activity; UDP-glycosyltransferase activity; glucosyltransferase activity; transferase activity, transferring glycosyl groups; sucrose synthase activity; transferase activity;				IPR000368; IPR001296;	Sucrose synthase; Glycosyl transferase, family 1;
MA_10427170g0010	617	K	Sucrose synthase	75.652	_YTWK(ac)IYAER_	2.3972	2	636.325	1		cytosol	single-organism carbohydrate metabolic process; metabolic process; sucrose metabolic process; cellular carbohydrate metabolic process; single-organism metabolic process; single-organism cellular process; single-organism process; oligosaccharide metabolic process; disaccharide metabolic process; carbohydrate metabolic process; primary metabolic process; cellular metabolic process; cellular process…		transferase activity, transferring hexosyl groups; catalytic activity; UDP-glucosyltransferase activity; UDP-glycosyltransferase activity; glucosyltransferase activity; transferase activity, transferring glycosyl groups; sucrose synthase activity; transferase activity;				IPR000368; IPR001296;	Sucrose synthase; Glycosyl transferase, family 1;
MA_10427218g0010	175	K	Malic enzyme	142.08	_ILEILK(ac)NWNEK_	-1.6781	2	721.406	1	K.........K..........	cytosol	dicarboxylic acid metabolic process; metabolic process; oxidation-reduction process; single-organism metabolic process; malate metabolic process; small molecule metabolic process; carboxylic acid metabolic process; single-organism cellular process; single-organism process; organic acid metabolic process; cellular process; cellular metabolic process; oxoacid metabolic process; organic substance me…		malate dehydrogenase (decarboxylating) (NAD+) activity; nucleoside phosphate binding; nucleotide binding; cofactor binding; oxidoreductase activity; oxidoreductase activity, acting on CH-OH group of donors; heterocyclic compound binding; organic cyclic compound binding; oxidoreductase activity, acting on the CH-OH group of donors, NAD or NADP as acceptor; catalytic activity; NAD binding; binding;…	K00029	E1.1.1.40; malate dehydrogenase (oxaloacetate-decarboxylating)(NADP+) [EC:1.1.1.40]	ath00620 Pyruvate metabolism - Arabidopsis thaliana (thale cress); ath01200 Carbon metabolism - Arabidopsis thaliana (thale cress); ath01100 Metabolic pathways - Arabidopsis thaliana (thale cress); ath00710 Carbon fixation in photosynthetic organisms - Arabidopsis thaliana (thale cress);	IPR012302; IPR012301; IPR016040;	Malic enzyme, NAD-binding; Malic enzyme, N-terminal domain; NAD(P)-binding domain;
MA_10427218g0010	295	K	Malic enzyme	122.49	_VLIQFEDFANHNAFELLEK(ac)YR_	1.4066	3	880.115	1	..........KY.........	cytosol	dicarboxylic acid metabolic process; metabolic process; oxidation-reduction process; single-organism metabolic process; malate metabolic process; small molecule metabolic process; carboxylic acid metabolic process; single-organism cellular process; single-organism process; organic acid metabolic process; cellular process; cellular metabolic process; oxoacid metabolic process; organic substance me…		malate dehydrogenase (decarboxylating) (NAD+) activity; nucleoside phosphate binding; nucleotide binding; cofactor binding; oxidoreductase activity; oxidoreductase activity, acting on CH-OH group of donors; heterocyclic compound binding; organic cyclic compound binding; oxidoreductase activity, acting on the CH-OH group of donors, NAD or NADP as acceptor; catalytic activity; NAD binding; binding;…	K00029	E1.1.1.40; malate dehydrogenase (oxaloacetate-decarboxylating)(NADP+) [EC:1.1.1.40]	ath00620 Pyruvate metabolism - Arabidopsis thaliana (thale cress); ath01200 Carbon metabolism - Arabidopsis thaliana (thale cress); ath01100 Metabolic pathways - Arabidopsis thaliana (thale cress); ath00710 Carbon fixation in photosynthetic organisms - Arabidopsis thaliana (thale cress);	IPR012302; IPR012301; IPR016040;	Malic enzyme, NAD-binding; Malic enzyme, N-terminal domain; NAD(P)-binding domain;
MA_10427218g0010	389	K	Malic enzyme	126.24	_K(ac)IWMVDSK_	-3.846	2	524.778	1		cytosol	dicarboxylic acid metabolic process; metabolic process; oxidation-reduction process; single-organism metabolic process; malate metabolic process; small molecule metabolic process; carboxylic acid metabolic process; single-organism cellular process; single-organism process; organic acid metabolic process; cellular process; cellular metabolic process; oxoacid metabolic process; organic substance me…		malate dehydrogenase (decarboxylating) (NAD+) activity; nucleoside phosphate binding; nucleotide binding; cofactor binding; oxidoreductase activity; oxidoreductase activity, acting on CH-OH group of donors; heterocyclic compound binding; organic cyclic compound binding; oxidoreductase activity, acting on the CH-OH group of donors, NAD or NADP as acceptor; catalytic activity; NAD binding; binding;…	K00029	E1.1.1.40; malate dehydrogenase (oxaloacetate-decarboxylating)(NADP+) [EC:1.1.1.40]	ath00620 Pyruvate metabolism - Arabidopsis thaliana (thale cress); ath01200 Carbon metabolism - Arabidopsis thaliana (thale cress); ath01100 Metabolic pathways - Arabidopsis thaliana (thale cress); ath00710 Carbon fixation in photosynthetic organisms - Arabidopsis thaliana (thale cress);	IPR012302; IPR012301; IPR016040;	Malic enzyme, NAD-binding; Malic enzyme, N-terminal domain; NAD(P)-binding domain;
MA_10427218g0010	409	K	Malic enzyme	61.679	_MESLQK(ac)FK_	0.74164	2	526.776	1		cytosol	dicarboxylic acid metabolic process; metabolic process; oxidation-reduction process; single-organism metabolic process; malate metabolic process; small molecule metabolic process; carboxylic acid metabolic process; single-organism cellular process; single-organism process; organic acid metabolic process; cellular process; cellular metabolic process; oxoacid metabolic process; organic substance me…		malate dehydrogenase (decarboxylating) (NAD+) activity; nucleoside phosphate binding; nucleotide binding; cofactor binding; oxidoreductase activity; oxidoreductase activity, acting on CH-OH group of donors; heterocyclic compound binding; organic cyclic compound binding; oxidoreductase activity, acting on the CH-OH group of donors, NAD or NADP as acceptor; catalytic activity; NAD binding; binding;…	K00029	E1.1.1.40; malate dehydrogenase (oxaloacetate-decarboxylating)(NADP+) [EC:1.1.1.40]	ath00620 Pyruvate metabolism - Arabidopsis thaliana (thale cress); ath01200 Carbon metabolism - Arabidopsis thaliana (thale cress); ath01100 Metabolic pathways - Arabidopsis thaliana (thale cress); ath00710 Carbon fixation in photosynthetic organisms - Arabidopsis thaliana (thale cress);	IPR012302; IPR012301; IPR016040;	Malic enzyme, NAD-binding; Malic enzyme, N-terminal domain; NAD(P)-binding domain;
MA_10427218g0010	543	K	Malic enzyme	72.315	_QVTEEHLEK(ac)GLIYPPFR_	-3.2821	3	700.037	1		cytosol	dicarboxylic acid metabolic process; metabolic process; oxidation-reduction process; single-organism metabolic process; malate metabolic process; small molecule metabolic process; carboxylic acid metabolic process; single-organism cellular process; single-organism process; organic acid metabolic process; cellular process; cellular metabolic process; oxoacid metabolic process; organic substance me…		malate dehydrogenase (decarboxylating) (NAD+) activity; nucleoside phosphate binding; nucleotide binding; cofactor binding; oxidoreductase activity; oxidoreductase activity, acting on CH-OH group of donors; heterocyclic compound binding; organic cyclic compound binding; oxidoreductase activity, acting on the CH-OH group of donors, NAD or NADP as acceptor; catalytic activity; NAD binding; binding;…	K00029	E1.1.1.40; malate dehydrogenase (oxaloacetate-decarboxylating)(NADP+) [EC:1.1.1.40]	ath00620 Pyruvate metabolism - Arabidopsis thaliana (thale cress); ath01200 Carbon metabolism - Arabidopsis thaliana (thale cress); ath01100 Metabolic pathways - Arabidopsis thaliana (thale cress); ath00710 Carbon fixation in photosynthetic organisms - Arabidopsis thaliana (thale cress);	IPR012302; IPR012301; IPR016040;	Malic enzyme, NAD-binding; Malic enzyme, N-terminal domain; NAD(P)-binding domain;
MA_10427251g0010	85	K	putative endo-1,3;1,4-beta-D-glucanase'	95.502	_VIEVLK(ac)SR_	-3.1234	2	493.306	1	........V.K..........	mitochondria			hydrolase activity; catalytic activity;				IPR029058; IPR002925;	Alpha/Beta hydrolase fold; Dienelactone hydrolase;
MA_10427281g0010	129	K	Unknown	46.835	_TIAFK(ac)VR_	2.5321	2	438.769	1		chloroplast	metabolic process; carbohydrate metabolic process; primary metabolic process; organic substance metabolic process;		carbohydrate phosphatase activity; phosphoric ester hydrolase activity; catalytic activity; phosphatase activity; hydrolase activity, acting on ester bonds; hydrolase activity; sugar-phosphatase activity; fructose 1,6-bisphosphate 1-phosphatase activity;	K01100	E3.1.3.37; sedoheptulose-bisphosphatase [EC:3.1.3.37]	ath01200 Carbon metabolism - Arabidopsis thaliana (thale cress); ath01100 Metabolic pathways - Arabidopsis thaliana (thale cress); ath00710 Carbon fixation in photosynthetic organisms - Arabidopsis thaliana (thale cress);
MA_10427289g0030	136	K	Eukaryotic translation initiation factor 4E-1	76.326	_IQYMFHEDAK(ac)K_	1.4342	2	726.353	1	K.........K..........	mitochondria	cellular protein metabolic process; biosynthetic process; primary metabolic process; organic substance biosynthetic process; cellular metabolic process; cellular biosynthetic process; organic substance metabolic process; metabolic process; cellular macromolecule biosynthetic process; translational initiation; cellular macromolecule metabolic process; gene expression; macromolecule metabolic proce…	intracellular part; cell; cell part; intracellular; cytoplasm;	organic cyclic compound binding; heterocyclic compound binding; RNA binding; translation factor activity, nucleic acid binding; binding; nucleic acid binding; translation initiation factor activity;				IPR023398;	Translation Initiation factor eIF- 4e-like;
MA_10427293g0010	160	K	Unknown	45.825	_SCHQIHK(ac)ETMVHK_	-0.72749	4	419.955	1		cytosol			protein binding; binding;	K03035	PSMD12; 26S proteasome regulatory subunit N5	ath03050 Proteasome - Arabidopsis thaliana (thale cress);	IPR000717; IPR011991;	Proteasome component (PCI) domain; Winged helix-turn-helix DNA-binding domain;
MA_10427364g0010	344	K	Unknown	49.632	_SDLLILK(ac)TIK_	1.4098	2	593.376	1		cytosol	regulation of biological process; regulation of primary metabolic process; regulation of macromolecule metabolic process; regulation of protein metabolic process; regulation of catabolic process; regulation of metabolic process; regulation of protein catabolic process; biological regulation;	proteasome complex; cell part; intracellular; macromolecular complex; intracellular part; protein complex; cell;	enzyme regulator activity; molecular function regulator; binding;	K03032	PSMD1; 26S proteasome regulatory subunit N2	ath03050 Proteasome - Arabidopsis thaliana (thale cress);	IPR011989; IPR016024;	Armadillo-like helical; Armadillo-type fold;
MA_10427364g0010	713	K	Unknown	89.663	_IILDK(ac)HEDTMSK_	-0.11714	2	736.377	1	..........KH.........	cytosol	regulation of biological process; regulation of primary metabolic process; regulation of macromolecule metabolic process; regulation of protein metabolic process; regulation of catabolic process; regulation of metabolic process; regulation of protein catabolic process; biological regulation;	proteasome complex; cell part; intracellular; macromolecular complex; intracellular part; protein complex; cell;	enzyme regulator activity; molecular function regulator; binding;	K03032	PSMD1; 26S proteasome regulatory subunit N2	ath03050 Proteasome - Arabidopsis thaliana (thale cress);	IPR011989; IPR016024;	Armadillo-like helical; Armadillo-type fold;
MA_10427420g0010	115	K	Protein argonaute 1C	99.569	_TFEALGWTDQSQTSQAEEPSQK(ac)R_	0.087359	3	889.416	1		nuclear			organic cyclic compound binding; heterocyclic compound binding; binding; nucleic acid binding;				IPR003165; IPR012337;	Piwi domain; Ribonuclease H-like domain;
MA_10427481g0010	195	K	Proteasome subunit beta type	60.621	_LQIAK(ac)ITEEGATISEPYAIK_	-1.2472	3	739.739	1		extracellular	proteolysis involved in cellular protein catabolic process; cellular macromolecule catabolic process; cellular protein catabolic process; cellular protein metabolic process; primary metabolic process; cellular metabolic process; organic substance metabolic process; organic substance catabolic process; metabolic process; protein catabolic process; macromolecule catabolic process; cellular macromol…	proteasome complex; cell part; intracellular; proteasome core complex; macromolecular complex; intracellular part; protein complex; cell;	endopeptidase activity; threonine-type endopeptidase activity; peptidase activity; catalytic activity; threonine-type peptidase activity; peptidase activity, acting on L-amino acid peptides; hydrolase activity;	K02736	PSMB4; 20S proteasome subunit beta 7 [EC:3.4.25.1]	ath03050 Proteasome - Arabidopsis thaliana (thale cress);	IPR029055;	Nucleophile aminohydrolases, N-terminal;
MA_10427481g0010	210	K	Proteasome subunit beta type	62.781	_ITEEGATISEPYAIK(ac)THWELEAFK_	-1.4467	3	935.804	1		extracellular	proteolysis involved in cellular protein catabolic process; cellular macromolecule catabolic process; cellular protein catabolic process; cellular protein metabolic process; primary metabolic process; cellular metabolic process; organic substance metabolic process; organic substance catabolic process; metabolic process; protein catabolic process; macromolecule catabolic process; cellular macromol…	proteasome complex; cell part; intracellular; proteasome core complex; macromolecular complex; intracellular part; protein complex; cell;	endopeptidase activity; threonine-type endopeptidase activity; peptidase activity; catalytic activity; threonine-type peptidase activity; peptidase activity, acting on L-amino acid peptides; hydrolase activity;	K02736	PSMB4; 20S proteasome subunit beta 7 [EC:3.4.25.1]	ath03050 Proteasome - Arabidopsis thaliana (thale cress);	IPR029055;	Nucleophile aminohydrolases, N-terminal;
MA_10427481g0010	53	K	Proteasome subunit beta type	59.912	_LKPIGK(ac)HTLLGAGGEISDFQEIVR_	1.5264	3	874.153	0.981946	..........KH.........	extracellular	proteolysis involved in cellular protein catabolic process; cellular macromolecule catabolic process; cellular protein catabolic process; cellular protein metabolic process; primary metabolic process; cellular metabolic process; organic substance metabolic process; organic substance catabolic process; metabolic process; protein catabolic process; macromolecule catabolic process; cellular macromol…	proteasome complex; cell part; intracellular; proteasome core complex; macromolecular complex; intracellular part; protein complex; cell;	endopeptidase activity; threonine-type endopeptidase activity; peptidase activity; catalytic activity; threonine-type peptidase activity; peptidase activity, acting on L-amino acid peptides; hydrolase activity;	K02736	PSMB4; 20S proteasome subunit beta 7 [EC:3.4.25.1]	ath03050 Proteasome - Arabidopsis thaliana (thale cress);	IPR029055;	Nucleophile aminohydrolases, N-terminal;
MA_10427514g0010	217	K	Chitinase 4	130.66	_AYSGFGTTGSNDVK(ac)K_	0.7181	2	787.378	1		nuclear	glucosamine-containing compound metabolic process; chitin metabolic process; cell wall macromolecule metabolic process; aminoglycan catabolic process; carbohydrate derivative catabolic process; nitrogen compound metabolic process; chitin catabolic process; glucosamine-containing compound catabolic process; cellular metabolic process; organic substance metabolic process; cell wall organization or …		hydrolase activity, hydrolyzing O-glycosyl compounds; hydrolase activity; chitin binding; carbohydrate derivative binding; chitinase activity; catalytic activity; binding; hydrolase activity, acting on glycosyl bonds;	K01183	E3.2.1.14; chitinase [EC:3.2.1.14]	ath01100 Metabolic pathways - Arabidopsis thaliana (thale cress); ath00520 Amino sugar and nucleotide sugar metabolism - Arabidopsis thaliana (thale cress);	IPR001002; IPR023346; IPR000726;	Chitin-binding, type 1; Lysozyme-like domain; Glycoside hydrolase, family 19, catalytic;
MA_10427514g0010	260	K	Chitinase 4	108.25	_YCQSSSMWPCTSGK(ac)SYHGR_	0.508	3	774.323	1		nuclear	glucosamine-containing compound metabolic process; chitin metabolic process; cell wall macromolecule metabolic process; aminoglycan catabolic process; carbohydrate derivative catabolic process; nitrogen compound metabolic process; chitin catabolic process; glucosamine-containing compound catabolic process; cellular metabolic process; organic substance metabolic process; cell wall organization or …		hydrolase activity, hydrolyzing O-glycosyl compounds; hydrolase activity; chitin binding; carbohydrate derivative binding; chitinase activity; catalytic activity; binding; hydrolase activity, acting on glycosyl bonds;	K01183	E3.2.1.14; chitinase [EC:3.2.1.14]	ath01100 Metabolic pathways - Arabidopsis thaliana (thale cress); ath00520 Amino sugar and nucleotide sugar metabolism - Arabidopsis thaliana (thale cress);	IPR001002; IPR023346; IPR000726;	Chitin-binding, type 1; Lysozyme-like domain; Glycoside hydrolase, family 19, catalytic;
MA_10427517g0010	119	K	Isoflavone reductase, putative, expressed	44.595	_FLPSEFGNDVDK(ac)THAVEPAK_	1.6593	3	748.371	1	........V.K..........	chloroplast							IPR016040; IPR008030;	NAD(P)-binding domain; NmrA-like domain;
MA_10427517g0010	127	K	Isoflavone reductase, putative, expressed	95.067	_THAVEPAK(ac)TMFASK_	2.4099	2	780.398	1		chloroplast							IPR016040; IPR008030;	NAD(P)-binding domain; NmrA-like domain;
MA_10427517g0010	133	K	Isoflavone reductase, putative, expressed	47.603	_TMFASK(ac)AK_	-0.18734	2	463.244	1		chloroplast							IPR016040; IPR008030;	NAD(P)-binding domain; NmrA-like domain;
MA_10427517g0010	210	K	Isoflavone reductase, putative, expressed	115.71	_TLNK(ac)ILYLR_	-0.87092	2	588.361	1	K.........K..........	chloroplast							IPR016040; IPR008030;	NAD(P)-binding domain; NmrA-like domain;
MA_10427517g0010	232	K	Isoflavone reductase, putative, expressed	88.565	_LPANTYSINELVALWEK(ac)K_	-1.9452	3	711.053	1		chloroplast							IPR016040; IPR008030;	NAD(P)-binding domain; NmrA-like domain;
MA_10427517g0010	250	K	Isoflavone reductase, putative, expressed	74.611	_TYIPEEEVLK(ac)K_	2.9124	2	695.877	1	K.........K..........	chloroplast							IPR016040; IPR008030;	NAD(P)-binding domain; NmrA-like domain;
MA_10427661g0030	176	K	Putative actin family protein	186.51	_DLTDALMK(ac)ILTER_	3.0159	2	780.919	1		cytoskeleton
MA_10427661g0030	53	K	Putative actin family protein	75.773	_GILTLK(ac)YPIEHGIVSNWDDMEK_	0.3357	3	867.44	1	..........KY.........	cytoskeleton
MA_10427661g0030	69	K	Putative actin family protein	60.95	_YPIEHGIVSNWDDMEK(ac)IWHHTFYNELR_	2.6195	4	868.661	1		cytoskeleton
MA_10427706g0010	9	K	Ketol-acid reductoisomerase	88.392	_GSK(ac)SFAEAR_	-0.35831	2	497.751	1		cytosol	cellular amino acid biosynthetic process; organic acid biosynthetic process; single-organism biosynthetic process; oxidation-reduction process; branched-chain amino acid biosynthetic process; small molecule metabolic process; single-organism cellular process; nitrogen compound metabolic process; single-organism process; biosynthetic process; primary metabolic process; organonitrogen compound bios…		oxidoreductase activity, acting on CH-OH group of donors; oxidoreductase activity, acting on the CH-OH group of donors, NAD or NADP as acceptor; ketol-acid reductoisomerase activity; catalytic activity; oxidoreductase activity;	K00053	ilvC; ketol-acid reductoisomerase [EC:1.1.1.86]	ath01230 Biosynthesis of amino acids - Arabidopsis thaliana (thale cress); ath00770 Pantothenate and CoA biosynthesis - Arabidopsis thaliana (thale cress); ath01100 Metabolic pathways - Arabidopsis thaliana (thale cress); ath00290 Valine, leucine and isoleucine biosynthesis - Arabidopsis thaliana (thale cress); ath01210 2-Oxocarboxylic acid metabolism - Arabidopsis thaliana (thale cress); ath0111…	IPR013116; IPR013328; IPR008927; IPR000506; IPR016040;	Acetohydroxy acid isomeroreductase, NADPH-binding domain; 6-phosphogluconate dehydrogenase, domain 2; 6-phosphogluconate dehydrogenase C-terminal domain-like; Acetohydroxy acid isomeroreductase C-terminal; NAD(P)-binding domain;
MA_10427891g0010	189	K	Catalase	121.99	_HMDGYGVHTFK(ac)LITK_	0.6645	3	596.975	1		cytosol	metabolic process; response to stress; oxidation-reduction process; single-organism metabolic process; response to oxidative stress; single-organism process; response to stimulus;		organic cyclic compound binding; heterocyclic compound binding; heme binding; catalytic activity; binding; antioxidant activity; catalase activity; peroxidase activity; tetrapyrrole binding; oxidoreductase activity; oxidoreductase activity, acting on peroxide as acceptor;				IPR020835; IPR011614; IPR010582;	Catalase-like domain; Catalase core domain; Catalase immune-responsive domain;
MA_10427891g0010	201	K	Catalase	98.328	_ETYCK(ac)FHWKPTCGLK_	-2.1469	2	998.974	0.999995		cytosol	metabolic process; response to stress; oxidation-reduction process; single-organism metabolic process; response to oxidative stress; single-organism process; response to stimulus;		organic cyclic compound binding; heterocyclic compound binding; heme binding; catalytic activity; binding; antioxidant activity; catalase activity; peroxidase activity; tetrapyrrole binding; oxidoreductase activity; oxidoreductase activity, acting on peroxide as acceptor;				IPR020835; IPR011614; IPR010582;	Catalase-like domain; Catalase core domain; Catalase immune-responsive domain;
MA_10427891g0010	205	K	Catalase	55.806	_FHWK(ac)PTCGLK_	4.7024	2	658.334	1		cytosol	metabolic process; response to stress; oxidation-reduction process; single-organism metabolic process; response to oxidative stress; single-organism process; response to stimulus;		organic cyclic compound binding; heterocyclic compound binding; heme binding; catalytic activity; binding; antioxidant activity; catalase activity; peroxidase activity; tetrapyrrole binding; oxidoreductase activity; oxidoreductase activity, acting on peroxide as acceptor;				IPR020835; IPR011614; IPR010582;	Catalase-like domain; Catalase core domain; Catalase immune-responsive domain;
MA_10427891g0010	258	K	Catalase	51.595	_LVLNK(ac)NIDNFFNENEMLAFNPGAIVPGIYYTNDK_	-1.8209	4	983.241	1		cytosol	metabolic process; response to stress; oxidation-reduction process; single-organism metabolic process; response to oxidative stress; single-organism process; response to stimulus;		organic cyclic compound binding; heterocyclic compound binding; heme binding; catalytic activity; binding; antioxidant activity; catalase activity; peroxidase activity; tetrapyrrole binding; oxidoreductase activity; oxidoreductase activity, acting on peroxide as acceptor;				IPR020835; IPR011614; IPR010582;	Catalase-like domain; Catalase core domain; Catalase immune-responsive domain;
MA_10427891g0010	377	K	Catalase	131.69	_ENNFK(ac)QSGELFR_	-1.5047	2	755.868	1	K.........K..........	cytosol	metabolic process; response to stress; oxidation-reduction process; single-organism metabolic process; response to oxidative stress; single-organism process; response to stimulus;		organic cyclic compound binding; heterocyclic compound binding; heme binding; catalytic activity; binding; antioxidant activity; catalase activity; peroxidase activity; tetrapyrrole binding; oxidoreductase activity; oxidoreductase activity, acting on peroxide as acceptor;				IPR020835; IPR011614; IPR010582;	Catalase-like domain; Catalase core domain; Catalase immune-responsive domain;
MA_10427917g0010	39	K	40S ribosomal protein S19, putative, expressed	138.91	_IELPHWTDLVK(ac)TATFK_	-1.2969	3	647.688	1		cytosol	cellular protein metabolic process; biosynthetic process; primary metabolic process; cellular metabolic process; organic substance biosynthetic process; cellular biosynthetic process; organic substance metabolic process; metabolic process; cellular macromolecule biosynthetic process; cellular macromolecule metabolic process; gene expression; macromolecule metabolic process; protein metabolic proc…	ribosome; organelle; intracellular organelle; intracellular non-membrane-bounded organelle; cell part; intracellular; cytoplasm; macromolecular complex; intracellular part; cell; ribonucleoprotein complex; cytoplasmic part; non-membrane-bounded organelle;	structural constituent of ribosome; structural molecule activity;	K02966	RP-S19e; small subunit ribosomal protein S19e	ath03010 Ribosome - Arabidopsis thaliana (thale cress);	IPR011991;	Winged helix-turn-helix DNA-binding domain;
MA_10427917g0010	44	K	40S ribosomal protein S19, putative, expressed	56.424	_TATFK(ac)ELAPYDPDWYYVR_	-1.3021	3	759.7	1		cytosol	cellular protein metabolic process; biosynthetic process; primary metabolic process; cellular metabolic process; organic substance biosynthetic process; cellular biosynthetic process; organic substance metabolic process; metabolic process; cellular macromolecule biosynthetic process; cellular macromolecule metabolic process; gene expression; macromolecule metabolic process; protein metabolic proc…	ribosome; organelle; intracellular organelle; intracellular non-membrane-bounded organelle; cell part; intracellular; cytoplasm; macromolecular complex; intracellular part; cell; ribonucleoprotein complex; cytoplasmic part; non-membrane-bounded organelle;	structural constituent of ribosome; structural molecule activity;	K02966	RP-S19e; small subunit ribosomal protein S19e	ath03010 Ribosome - Arabidopsis thaliana (thale cress);	IPR011991;	Winged helix-turn-helix DNA-binding domain;
MA_10427919g0010	205	K	Mitochondrial outer membrane protein porin 6	101.1	_ASYTHIVNPITK(ac)TAVAAEFTHK_	0.033849	3	814.432	1		cytosol	transport; transmembrane transport; single-organism localization; single-organism cellular process; single-organism process; localization; cellular process; single-organism transport; establishment of localization;	membrane; intracellular organelle; outer membrane; mitochondrial part; bounding membrane of organelle; organelle membrane; mitochondrial outer membrane; cytoplasm; intracellular organelle part; organelle envelope; intracellular part; cell; organelle part; mitochondrion; organelle; mitochondrial envelope; intracellular membrane-bounded organelle; intracellular; cell part; envelope; organelle outer…					IPR023614;	Porin domain;
MA_10427947g0020	134	K	ATP/ADP translocator	87.748	_GFMIDFLMGGVSAAVSK(ac)TAAAPIER_	-0.3056	3	861.11	1	........V.K..........	cytosol	transport; transmembrane transport; single-organism localization; single-organism cellular process; single-organism process; localization; cellular process; single-organism transport; establishment of localization;	membrane; intracellular organelle; mitochondrial part; organelle membrane; organelle envelope; intracellular organelle part; cytoplasm; intracellular part; cell; organelle part; mitochondrion; mitochondrial envelope; intracellular membrane-bounded organelle; organelle; cell part; intracellular; envelope; organelle inner membrane; membrane-bounded organelle; mitochondrial inner membrane; mitochond…	transporter activity;	K05863			IPR023395;	Mitochondrial carrier domain;
MA_10427947g0020	164	K	ATP/ADP translocator	59.864	_LAEPYK(ac)GIGDCFGR_	-1.1224	2	812.893	1	.........YK..........	cytosol	transport; transmembrane transport; single-organism localization; single-organism cellular process; single-organism process; localization; cellular process; single-organism transport; establishment of localization;	membrane; intracellular organelle; mitochondrial part; organelle membrane; organelle envelope; intracellular organelle part; cytoplasm; intracellular part; cell; organelle part; mitochondrion; mitochondrial envelope; intracellular membrane-bounded organelle; organelle; cell part; intracellular; envelope; organelle inner membrane; membrane-bounded organelle; mitochondrial inner membrane; mitochond…	transporter activity;	K05863			IPR023395;	Mitochondrial carrier domain;
MA_10427947g0020	175	K	ATP/ADP translocator	145.09	_TIK(ac)DEGFIALWR_	-0.41707	2	745.904	1		cytosol	transport; transmembrane transport; single-organism localization; single-organism cellular process; single-organism process; localization; cellular process; single-organism transport; establishment of localization;	membrane; intracellular organelle; mitochondrial part; organelle membrane; organelle envelope; intracellular organelle part; cytoplasm; intracellular part; cell; organelle part; mitochondrion; mitochondrial envelope; intracellular membrane-bounded organelle; organelle; cell part; intracellular; envelope; organelle inner membrane; membrane-bounded organelle; mitochondrial inner membrane; mitochond…	transporter activity;	K05863			IPR023395;	Mitochondrial carrier domain;
MA_10427947g0020	204	K	ATP/ADP translocator	82.59	_YFPTQALNFAFK(ac)DYFK_	0.73497	2	1021.51	1		cytosol	transport; transmembrane transport; single-organism localization; single-organism cellular process; single-organism process; localization; cellular process; single-organism transport; establishment of localization;	membrane; intracellular organelle; mitochondrial part; organelle membrane; organelle envelope; intracellular organelle part; cytoplasm; intracellular part; cell; organelle part; mitochondrion; mitochondrial envelope; intracellular membrane-bounded organelle; organelle; cell part; intracellular; envelope; organelle inner membrane; membrane-bounded organelle; mitochondrial inner membrane; mitochond…	transporter activity;	K05863			IPR023395;	Mitochondrial carrier domain;
MA_10427947g0020	275	K	ATP/ADP translocator	49.934	_QFNGLVDVYK(ac)K_	2.5047	2	676.864	1	.........YK..........	cytosol	transport; transmembrane transport; single-organism localization; single-organism cellular process; single-organism process; localization; cellular process; single-organism transport; establishment of localization;	membrane; intracellular organelle; mitochondrial part; organelle membrane; organelle envelope; intracellular organelle part; cytoplasm; intracellular part; cell; organelle part; mitochondrion; mitochondrial envelope; intracellular membrane-bounded organelle; organelle; cell part; intracellular; envelope; organelle inner membrane; membrane-bounded organelle; mitochondrial inner membrane; mitochond…	transporter activity;	K05863			IPR023395;	Mitochondrial carrier domain;
MA_10427947g0020	279	K	ATP/ADP translocator	119.74	_TLK(ac)SDGIAGLYR_	-0.80004	2	668.367	1		cytosol	transport; transmembrane transport; single-organism localization; single-organism cellular process; single-organism process; localization; cellular process; single-organism transport; establishment of localization;	membrane; intracellular organelle; mitochondrial part; organelle membrane; organelle envelope; intracellular organelle part; cytoplasm; intracellular part; cell; organelle part; mitochondrion; mitochondrial envelope; intracellular membrane-bounded organelle; organelle; cell part; intracellular; envelope; organelle inner membrane; membrane-bounded organelle; mitochondrial inner membrane; mitochond…	transporter activity;	K05863			IPR023395;	Mitochondrial carrier domain;
MA_10427947g0020	361	K	ATP/ADP translocator	88.021	_MMMTSGEAVK(ac)YK_	-2.1197	2	709.33	1	..........KY.........	cytosol	transport; transmembrane transport; single-organism localization; single-organism cellular process; single-organism process; localization; cellular process; single-organism transport; establishment of localization;	membrane; intracellular organelle; mitochondrial part; organelle membrane; organelle envelope; intracellular organelle part; cytoplasm; intracellular part; cell; organelle part; mitochondrion; mitochondrial envelope; intracellular membrane-bounded organelle; organelle; cell part; intracellular; envelope; organelle inner membrane; membrane-bounded organelle; mitochondrial inner membrane; mitochond…	transporter activity;	K05863			IPR023395;	Mitochondrial carrier domain;
MA_10427947g0020	363	K	ATP/ADP translocator	89.46	_YK(ac)SSLDAFNQIVK_	-1.1727	2	777.912	1	.........YK..........	cytosol	transport; transmembrane transport; single-organism localization; single-organism cellular process; single-organism process; localization; cellular process; single-organism transport; establishment of localization;	membrane; intracellular organelle; mitochondrial part; organelle membrane; organelle envelope; intracellular organelle part; cytoplasm; intracellular part; cell; organelle part; mitochondrion; mitochondrial envelope; intracellular membrane-bounded organelle; organelle; cell part; intracellular; envelope; organelle inner membrane; membrane-bounded organelle; mitochondrial inner membrane; mitochond…	transporter activity;	K05863			IPR023395;	Mitochondrial carrier domain;
MA_10427947g0020	374	K	ATP/ADP translocator	126.07	_SSLDAFNQIVK(ac)NEGTK_	0.26807	2	896.957	1		cytosol	transport; transmembrane transport; single-organism localization; single-organism cellular process; single-organism process; localization; cellular process; single-organism transport; establishment of localization;	membrane; intracellular organelle; mitochondrial part; organelle membrane; organelle envelope; intracellular organelle part; cytoplasm; intracellular part; cell; organelle part; mitochondrion; mitochondrial envelope; intracellular membrane-bounded organelle; organelle; cell part; intracellular; envelope; organelle inner membrane; membrane-bounded organelle; mitochondrial inner membrane; mitochond…	transporter activity;	K05863			IPR023395;	Mitochondrial carrier domain;
MA_10427963g0010	139	K	ATP synthase subunit gamma	42.426	_TFAK(ac)LESGPEK_	-1.1864	2	624.827	1	........F.K..........	chloroplast	nucleoside metabolic process; purine nucleoside metabolic process; purine ribonucleoside monophosphate metabolic process; nucleotide metabolic process; single-organism process; purine ribonucleoside biosynthetic process; nucleoside biosynthetic process; biosynthetic process; ribonucleoside monophosphate biosynthetic process; cellular metabolic process; phosphate-containing compound metabolic proc…	proton-transporting ATP synthase complex, catalytic core F(1); membrane; membrane part; cell part; intracellular; proton-transporting two-sector ATPase complex; macromolecular complex; proton-transporting two-sector ATPase complex, catalytic domain; intracellular part; protein complex; cell; proton-transporting ATP synthase complex;	active transmembrane transporter activity; ATPase activity, coupled to transmembrane movement of ions; ion transmembrane transporter activity; primary active transmembrane transporter activity; ATPase activity, coupled to transmembrane movement of ions, rotational mechanism; hydrolase activity, acting on acid anhydrides; substrate-specific transporter activity; monovalent inorganic cation transme…	K02136	ATPeF1G; F-type H+-transporting ATPase subunit gamma	ath00190 Oxidative phosphorylation - Arabidopsis thaliana (thale cress); ath01100 Metabolic pathways - Arabidopsis thaliana (thale cress);	IPR023633;	ATPase, F1 complex, gamma subunit domain;
MA_10428006g0030	13	K	Histone H2B	106.82	_KPAEK(ac)KPVAEK(ac)APAEK_	-0.029106	3	602.344	0.959428		nuclear		intracellular organelle; intracellular non-membrane-bounded organelle; intracellular organelle part; macromolecular complex; intracellular part; cell; organelle part; DNA bending complex; chromosomal part; nucleosome; non-membrane-bounded organelle; organelle; chromatin; cell part; intracellular; chromosome; protein complex; protein-DNA complex; DNA packaging complex;	organic cyclic compound binding; heterocyclic compound binding; DNA binding; protein heterodimerization activity; binding; protein dimerization activity; nucleic acid binding; protein binding;	K11252			IPR009072; IPR007125;	Histone-fold; Histone H2A/H2B/H3;
MA_10428006g0030	19	K	Histone H2B	136.83	_KPVAEK(ac)APAEK(ac)K_	1.2908	2	690.398	0.999997	K.........K..........	nuclear		intracellular organelle; intracellular non-membrane-bounded organelle; intracellular organelle part; macromolecular complex; intracellular part; cell; organelle part; DNA bending complex; chromosomal part; nucleosome; non-membrane-bounded organelle; organelle; chromatin; cell part; intracellular; chromosome; protein complex; protein-DNA complex; DNA packaging complex;	organic cyclic compound binding; heterocyclic compound binding; DNA binding; protein heterodimerization activity; binding; protein dimerization activity; nucleic acid binding; protein binding;	K11252			IPR009072; IPR007125;	Histone-fold; Histone H2A/H2B/H3;
MA_10428006g0030	24	K	Histone H2B	136.83	_PAEK(ac)KPVAEK(ac)APAEK(ac)K_	1.5668	3	616.347	1	K.........K..........	nuclear		intracellular organelle; intracellular non-membrane-bounded organelle; intracellular organelle part; macromolecular complex; intracellular part; cell; organelle part; DNA bending complex; chromosomal part; nucleosome; non-membrane-bounded organelle; organelle; chromatin; cell part; intracellular; chromosome; protein complex; protein-DNA complex; DNA packaging complex;	organic cyclic compound binding; heterocyclic compound binding; DNA binding; protein heterodimerization activity; binding; protein dimerization activity; nucleic acid binding; protein binding;	K11252			IPR009072; IPR007125;	Histone-fold; Histone H2A/H2B/H3;
MA_10428006g0030	9	K	Histone H2B	78.964	_K(ac)PAEK(ac)KPVAEK_	-0.54904	3	436.922	0.999974		nuclear		intracellular organelle; intracellular non-membrane-bounded organelle; intracellular organelle part; macromolecular complex; intracellular part; cell; organelle part; DNA bending complex; chromosomal part; nucleosome; non-membrane-bounded organelle; organelle; chromatin; cell part; intracellular; chromosome; protein complex; protein-DNA complex; DNA packaging complex;	organic cyclic compound binding; heterocyclic compound binding; DNA binding; protein heterodimerization activity; binding; protein dimerization activity; nucleic acid binding; protein binding;	K11252			IPR009072; IPR007125;	Histone-fold; Histone H2A/H2B/H3;
MA_10428218g0010	118	K	KH domain containing protein, expressed	60.764	_EEPDATISPAMDGILK(ac)VHK_	0.61342	3	698.358	1		nuclear			organic cyclic compound binding; heterocyclic compound binding; RNA binding; binding; nucleic acid binding;	K13162			IPR004087; IPR004088;	K Homology domain; K Homology domain, type 1;
MA_10428218g0010	191	K	KH domain containing protein, expressed	48.626	_VVGSEDIPYCALADDK(ac)VLEIQGEPANVHK_	0.66	4	802.901	1		nuclear			organic cyclic compound binding; heterocyclic compound binding; RNA binding; binding; nucleic acid binding;	K13162			IPR004087; IPR004088;	K Homology domain; K Homology domain, type 1;
MA_10428218g0010	204	K	KH domain containing protein, expressed	63.376	_VLEIQGEPANVHK(ac)ALELVVSHLR_	0.66373	4	649.117	1	........V.K..........	nuclear			organic cyclic compound binding; heterocyclic compound binding; RNA binding; binding; nucleic acid binding;	K13162			IPR004087; IPR004088;	K Homology domain; K Homology domain, type 1;
MA_10428218g0010	84	K	KH domain containing protein, expressed	117.93	_IK(ac)ILDGLSGTPER_	0.71053	2	720.906	1	K.........K..........	nuclear			organic cyclic compound binding; heterocyclic compound binding; RNA binding; binding; nucleic acid binding;	K13162			IPR004087; IPR004088;	K Homology domain; K Homology domain, type 1;
MA_10428243g0010	328	K	Putative plastidic ATP/ADP transporter	57.55	_TVK(ac)YFSHLR_	0.33702	3	398.221	1	..........KY.........	plasma membrane	transport; localization; establishment of localization;	intrinsic component of membrane; membrane; integral component of membrane; membrane part;	purine nucleotide transmembrane transporter activity; nucleoside phosphate binding; adenine nucleotide transmembrane transporter activity; substrate-specific transporter activity; ATP:ADP antiporter activity; antiporter activity; substrate-specific transmembrane transporter activity; organic cyclic compound binding; heterocyclic compound binding; ADP transmembrane transporter activity; ribonucleo…	K03301
MA_10428243g0010	532	K	Putative plastidic ATP/ADP transporter	63.091	_SAK(ac)YSLFDPCK_	0.1098	2	679.326	1	..........KY.........	plasma membrane	transport; localization; establishment of localization;	intrinsic component of membrane; membrane; integral component of membrane; membrane part;	purine nucleotide transmembrane transporter activity; nucleoside phosphate binding; adenine nucleotide transmembrane transporter activity; substrate-specific transporter activity; ATP:ADP antiporter activity; antiporter activity; substrate-specific transmembrane transporter activity; organic cyclic compound binding; heterocyclic compound binding; ADP transmembrane transporter activity; ribonucleo…	K03301
MA_10428243g0010	619	K	Putative plastidic ATP/ADP transporter	78.864	_SLDQQFTPLVK(ac)K_	-0.80845	2	723.404	1		plasma membrane	transport; localization; establishment of localization;	intrinsic component of membrane; membrane; integral component of membrane; membrane part;	purine nucleotide transmembrane transporter activity; nucleoside phosphate binding; adenine nucleotide transmembrane transporter activity; substrate-specific transporter activity; ATP:ADP antiporter activity; antiporter activity; substrate-specific transmembrane transporter activity; organic cyclic compound binding; heterocyclic compound binding; ADP transmembrane transporter activity; ribonucleo…	K03301
MA_10428311g0010	112	K	NADH-ubiquinone oxidoreductase-related-like protein	122.87	_EAAQSFAEK(ac)HGWEYVVK_	-0.27846	2	1010.99	1	..........KH.........	mitochondria	metabolic process; generation of precursor metabolites and energy; single-organism metabolic process; oxidation-reduction process; single-organism cellular process; electron transport chain; single-organism process; cellular metabolic process; cellular process;		oxidoreductase activity, acting on NAD(P)H; catalytic activity; oxidoreductase activity;	K03937	NDUFS4; NADH dehydrogenase (ubiquinone) Fe-S protein 4	ath00190 Oxidative phosphorylation - Arabidopsis thaliana (thale cress); ath01100 Metabolic pathways - Arabidopsis thaliana (thale cress);
MA_10428395g0010	331	K	Putative bark storage protein	71.379	_ATLEFIK(ac)R_	-0.20111	2	510.298	1		chloroplast	nucleoside metabolic process; cellular aromatic compound metabolic process; small molecule metabolic process; single-organism cellular process; single-organism process; organic cyclic compound metabolic process; nitrogen compound metabolic process; primary metabolic process; cellular metabolic process; organic substance metabolic process; metabolic process; heterocycle metabolic process; nucleoba…		catalytic activity;				IPR000845;	Nucleoside phosphorylase domain;
MA_10428490g0010	154	K	Putative 60S ribosomal protein L28	90.819	_EPNNLYNLHTYK(ac)YSGLANNK_	-2.6866	3	799.061	1	..........KY.........	nuclear				K02903	RP-L28e; large subunit ribosomal protein L28e	ath03010 Ribosome - Arabidopsis thaliana (thale cress);	IPR029004;	Ribosomal L28e/Mak16;
MA_10428490g0010	96	K	Putative 60S ribosomal protein L28	105.52	_LSAVHK(ac)SLR_	1.5932	2	526.814	1	........V.K..........	nuclear				K02903	RP-L28e; large subunit ribosomal protein L28e	ath03010 Ribosome - Arabidopsis thaliana (thale cress);	IPR029004;	Ribosomal L28e/Mak16;
MA_10428568g0010	176	K	Enolase 2, putative, expressed	52.52	_EAMQMGSEVYHHLK(ac)AVIK_	1.3486	3	705.024	1		cytosol	single-organism carbohydrate catabolic process; glycolytic process; single-organism catabolic process; small molecule metabolic process; single-organism cellular process; single-organism process; carbohydrate metabolic process; primary metabolic process; cellular metabolic process; organic substance metabolic process; carbohydrate catabolic process; single-organism carbohydrate metabolic process;…	catalytic complex; cell part; intracellular; cytoplasm; macromolecular complex; intracellular part; cytosolic part; cell; cytosol; protein complex; phosphopyruvate hydratase complex; cytoplasmic part;	magnesium ion binding; phosphopyruvate hydratase activity; catalytic activity; binding; ion binding; metal ion binding; cation binding; lyase activity; hydro-lyase activity; carbon-oxygen lyase activity;	K01689	ENO; enolase [EC:4.2.1.11]	ath01230 Biosynthesis of amino acids - Arabidopsis thaliana (thale cress); ath03018 RNA degradation - Arabidopsis thaliana (thale cress); ath01200 Carbon metabolism - Arabidopsis thaliana (thale cress); ath01100 Metabolic pathways - Arabidopsis thaliana (thale cress); ath00010 Glycolysis / Gluconeogenesis - Arabidopsis thaliana (thale cress); ath01110 Biosynthesis of secondary metabolites - Arabi…	IPR029065; IPR020810; IPR029017; IPR020811;	Enolase C-terminal domain-like; Enolase, C-terminal; Enolase N-terminal domain-like; Enolase, N-terminal;
MA_10428568g0010	211	K	Enolase 2, putative, expressed	98.337	_EGLELLK(ac)IAIEK_	-1.4978	2	699.416	1		cytosol	single-organism carbohydrate catabolic process; glycolytic process; single-organism catabolic process; small molecule metabolic process; single-organism cellular process; single-organism process; carbohydrate metabolic process; primary metabolic process; cellular metabolic process; organic substance metabolic process; carbohydrate catabolic process; single-organism carbohydrate metabolic process;…	catalytic complex; cell part; intracellular; cytoplasm; macromolecular complex; intracellular part; cytosolic part; cell; cytosol; protein complex; phosphopyruvate hydratase complex; cytoplasmic part;	magnesium ion binding; phosphopyruvate hydratase activity; catalytic activity; binding; ion binding; metal ion binding; cation binding; lyase activity; hydro-lyase activity; carbon-oxygen lyase activity;	K01689	ENO; enolase [EC:4.2.1.11]	ath01230 Biosynthesis of amino acids - Arabidopsis thaliana (thale cress); ath03018 RNA degradation - Arabidopsis thaliana (thale cress); ath01200 Carbon metabolism - Arabidopsis thaliana (thale cress); ath01100 Metabolic pathways - Arabidopsis thaliana (thale cress); ath00010 Glycolysis / Gluconeogenesis - Arabidopsis thaliana (thale cress); ath01110 Biosynthesis of secondary metabolites - Arabi…	IPR029065; IPR020810; IPR029017; IPR020811;	Enolase C-terminal domain-like; Enolase, C-terminal; Enolase N-terminal domain-like; Enolase, N-terminal;
MA_10428568g0010	344	K	Enolase 2, putative, expressed	139.25	_SCNALLLK(ac)VNQIGTVTESIEAVK_	-0.59424	3	843.791	1		cytosol	single-organism carbohydrate catabolic process; glycolytic process; single-organism catabolic process; small molecule metabolic process; single-organism cellular process; single-organism process; carbohydrate metabolic process; primary metabolic process; cellular metabolic process; organic substance metabolic process; carbohydrate catabolic process; single-organism carbohydrate metabolic process;…	catalytic complex; cell part; intracellular; cytoplasm; macromolecular complex; intracellular part; cytosolic part; cell; cytosol; protein complex; phosphopyruvate hydratase complex; cytoplasmic part;	magnesium ion binding; phosphopyruvate hydratase activity; catalytic activity; binding; ion binding; metal ion binding; cation binding; lyase activity; hydro-lyase activity; carbon-oxygen lyase activity;	K01689	ENO; enolase [EC:4.2.1.11]	ath01230 Biosynthesis of amino acids - Arabidopsis thaliana (thale cress); ath03018 RNA degradation - Arabidopsis thaliana (thale cress); ath01200 Carbon metabolism - Arabidopsis thaliana (thale cress); ath01100 Metabolic pathways - Arabidopsis thaliana (thale cress); ath00010 Glycolysis / Gluconeogenesis - Arabidopsis thaliana (thale cress); ath01110 Biosynthesis of secondary metabolites - Arabi…	IPR029065; IPR020810; IPR029017; IPR020811;	Enolase C-terminal domain-like; Enolase, C-terminal; Enolase N-terminal domain-like; Enolase, N-terminal;
MA_10428568g0010	359	K	Enolase 2, putative, expressed	66.606	_VNQIGTVTESIEAVK(ac)MSK_	-0.24421	3	659.35	1		cytosol	single-organism carbohydrate catabolic process; glycolytic process; single-organism catabolic process; small molecule metabolic process; single-organism cellular process; single-organism process; carbohydrate metabolic process; primary metabolic process; cellular metabolic process; organic substance metabolic process; carbohydrate catabolic process; single-organism carbohydrate metabolic process;…	catalytic complex; cell part; intracellular; cytoplasm; macromolecular complex; intracellular part; cytosolic part; cell; cytosol; protein complex; phosphopyruvate hydratase complex; cytoplasmic part;	magnesium ion binding; phosphopyruvate hydratase activity; catalytic activity; binding; ion binding; metal ion binding; cation binding; lyase activity; hydro-lyase activity; carbon-oxygen lyase activity;	K01689	ENO; enolase [EC:4.2.1.11]	ath01230 Biosynthesis of amino acids - Arabidopsis thaliana (thale cress); ath03018 RNA degradation - Arabidopsis thaliana (thale cress); ath01200 Carbon metabolism - Arabidopsis thaliana (thale cress); ath01100 Metabolic pathways - Arabidopsis thaliana (thale cress); ath00010 Glycolysis / Gluconeogenesis - Arabidopsis thaliana (thale cress); ath01110 Biosynthesis of secondary metabolites - Arabi…	IPR029065; IPR020810; IPR029017; IPR020811;	Enolase C-terminal domain-like; Enolase, C-terminal; Enolase N-terminal domain-like; Enolase, N-terminal;
MA_10428568g0010	407	K	Enolase 2, putative, expressed	122.19	_LAK(ac)YNQLLR_	-4.1035	2	580.843	1	..........KY.........	cytosol	single-organism carbohydrate catabolic process; glycolytic process; single-organism catabolic process; small molecule metabolic process; single-organism cellular process; single-organism process; carbohydrate metabolic process; primary metabolic process; cellular metabolic process; organic substance metabolic process; carbohydrate catabolic process; single-organism carbohydrate metabolic process;…	catalytic complex; cell part; intracellular; cytoplasm; macromolecular complex; intracellular part; cytosolic part; cell; cytosol; protein complex; phosphopyruvate hydratase complex; cytoplasmic part;	magnesium ion binding; phosphopyruvate hydratase activity; catalytic activity; binding; ion binding; metal ion binding; cation binding; lyase activity; hydro-lyase activity; carbon-oxygen lyase activity;	K01689	ENO; enolase [EC:4.2.1.11]	ath01230 Biosynthesis of amino acids - Arabidopsis thaliana (thale cress); ath03018 RNA degradation - Arabidopsis thaliana (thale cress); ath01200 Carbon metabolism - Arabidopsis thaliana (thale cress); ath01100 Metabolic pathways - Arabidopsis thaliana (thale cress); ath00010 Glycolysis / Gluconeogenesis - Arabidopsis thaliana (thale cress); ath01110 Biosynthesis of secondary metabolites - Arabi…	IPR029065; IPR020810; IPR029017; IPR020811;	Enolase C-terminal domain-like; Enolase, C-terminal; Enolase N-terminal domain-like; Enolase, N-terminal;
MA_10428568g0010	50	K	Enolase 2, putative, expressed	128.22	_AVGNVNK(ac)IIGPALIGK_	4.3459	2	803.488	1	........V.K..........	cytosol	single-organism carbohydrate catabolic process; glycolytic process; single-organism catabolic process; small molecule metabolic process; single-organism cellular process; single-organism process; carbohydrate metabolic process; primary metabolic process; cellular metabolic process; organic substance metabolic process; carbohydrate catabolic process; single-organism carbohydrate metabolic process;…	catalytic complex; cell part; intracellular; cytoplasm; macromolecular complex; intracellular part; cytosolic part; cell; cytosol; protein complex; phosphopyruvate hydratase complex; cytoplasmic part;	magnesium ion binding; phosphopyruvate hydratase activity; catalytic activity; binding; ion binding; metal ion binding; cation binding; lyase activity; hydro-lyase activity; carbon-oxygen lyase activity;	K01689	ENO; enolase [EC:4.2.1.11]	ath01230 Biosynthesis of amino acids - Arabidopsis thaliana (thale cress); ath03018 RNA degradation - Arabidopsis thaliana (thale cress); ath01200 Carbon metabolism - Arabidopsis thaliana (thale cress); ath01100 Metabolic pathways - Arabidopsis thaliana (thale cress); ath00010 Glycolysis / Gluconeogenesis - Arabidopsis thaliana (thale cress); ath01110 Biosynthesis of secondary metabolites - Arabi…	IPR029065; IPR020810; IPR029017; IPR020811;	Enolase C-terminal domain-like; Enolase, C-terminal; Enolase N-terminal domain-like; Enolase, N-terminal;
MA_10428640g0010	79	K	OSJNBb0012E24.8 protein	82.279	_NVAEQK(ac)PR_	1.3928	2	492.267	1		chloroplast	transport; single-organism localization; cation transport; metal ion transport; ion transport; single-organism process; localization; single-organism transport; establishment of localization;	intrinsic component of membrane; membrane; integral component of membrane; membrane part;	organic cyclic compound binding; heterocyclic compound binding; nucleoside phosphate binding; binding; ion binding; cation binding; metal ion binding; nucleotide binding; small molecule binding;				IPR006121; IPR008250; IPR023299; IPR023214;	Heavy metal-associated domain, HMA; P-type ATPase, A domain; P-type ATPase, cytoplasmic domain N; HAD-like domain;
MA_10428777g0010	81	K	Glycine-rich RNA binding protein	92.034	_SLQEAFSPYGEVVESK(ac)IISDR_	-1.4116	3	799.404	1		chloroplast			organic cyclic compound binding; heterocyclic compound binding; nucleoside phosphate binding; binding; nucleic acid binding; nucleotide binding; small molecule binding;				IPR000504; IPR012677;	RNA recognition motif domain; Nucleotide-binding alpha-beta plait domain;
MA_10428839g0010	288	K	3-oxoacyl-[acyl-carrier-protein] synthase	116.39	_DGFVMGEGAGVLLLEELEHAK(ac)K_	0.45734	3	795.41	1		chloroplast	single-organism biosynthetic process; organic acid biosynthetic process; small molecule metabolic process; single-organism cellular process; single-organism process; cellular lipid metabolic process; biosynthetic process; fatty acid metabolic process; primary metabolic process; cellular metabolic process; fatty acid biosynthetic process; organic substance biosynthetic process; cellular biosynthet…		transferase activity, transferring acyl groups; transferase activity, transferring acyl groups other than amino-acyl groups; transferase activity; catalytic activity;	K09458	fabF; 3-oxoacyl-[acyl-carrier-protein] synthase II [EC:2.3.1.179]	ath00061 Fatty acid biosynthesis - Arabidopsis thaliana (thale cress); ath01212 Fatty acid metabolism - Arabidopsis thaliana (thale cress); ath01100 Metabolic pathways - Arabidopsis thaliana (thale cress); ath00780 Biotin metabolism - Arabidopsis thaliana (thale cress);	IPR020841; IPR016039; IPR014031; IPR014030;	Polyketide synthase, beta-ketoacyl synthase domain; Thiolase-like; Beta-ketoacyl synthase, C-terminal; Beta-ketoacyl synthase, N-terminal;
MA_10428839g0010	354	K	3-oxoacyl-[acyl-carrier-protein] synthase	110.08	_AGDLK(ac)EYQALIR_	-1.2215	2	709.886	1		chloroplast	single-organism biosynthetic process; organic acid biosynthetic process; small molecule metabolic process; single-organism cellular process; single-organism process; cellular lipid metabolic process; biosynthetic process; fatty acid metabolic process; primary metabolic process; cellular metabolic process; fatty acid biosynthetic process; organic substance biosynthetic process; cellular biosynthet…		transferase activity, transferring acyl groups; transferase activity, transferring acyl groups other than amino-acyl groups; transferase activity; catalytic activity;	K09458	fabF; 3-oxoacyl-[acyl-carrier-protein] synthase II [EC:2.3.1.179]	ath00061 Fatty acid biosynthesis - Arabidopsis thaliana (thale cress); ath01212 Fatty acid metabolism - Arabidopsis thaliana (thale cress); ath01100 Metabolic pathways - Arabidopsis thaliana (thale cress); ath00780 Biotin metabolism - Arabidopsis thaliana (thale cress);	IPR020841; IPR016039; IPR014031; IPR014030;	Polyketide synthase, beta-ketoacyl synthase domain; Thiolase-like; Beta-ketoacyl synthase, C-terminal; Beta-ketoacyl synthase, N-terminal;
MA_10428887g0010	9	K	Putative LIM-type zinc finger domain family protein	107.79	_(ac)AFTGTQQK(ac)CK_	3.1263	2	626.803	1		nuclear			cation binding; metal ion binding; zinc ion binding; transition metal ion binding; binding; ion binding;	K09377			IPR001781;	Zinc finger, LIM-type;
MA_10428989g0010	149	K	Malonyl CoA-acyl carrier protein transacylase containing protein, expressed	55.208	_ANEILGYDLLDLCLNGPK(ac)EK_	-0.27723	3	773.063	1		chloroplast	metabolic process;		transferase activity; catalytic activity;	K00645	fabD; [acyl-carrier-protein] S-malonyltransferase [EC:2.3.1.39]	ath00061 Fatty acid biosynthesis - Arabidopsis thaliana (thale cress); ath01212 Fatty acid metabolism - Arabidopsis thaliana (thale cress); ath01100 Metabolic pathways - Arabidopsis thaliana (thale cress);	IPR016035; IPR014043; IPR001227; IPR020801; IPR016036;	Acyl transferase/acyl hydrolase/lysophospholipase; Acyl transferase; Acyl transferase domain; Polyketide synthase, acyl transferase domain; Malonyl-CoA ACP transacylase, ACP-binding;
MA_10428993g0010	99	K	Unknown	117.95	_VVLNK(ac)SQLEEAR_	2.9401	2	714.396	1		chloroplast
MA_10429017g0010	5	K	BolA-like protein	107.74	_GITK(ac)ETVETSLTTK_	2.637	2	775.42	1		cytosol
MA_10429018g0020	119	K	CHY1	109.07	_LLTDNHK(ac)EPESESQLK_	0.13765	3	637.322	1		chloroplast			lyase activity; hydro-lyase activity; catalytic activity; carbon-oxygen lyase activity;	K05605	HIBCH; 3-hydroxyisobutyryl-CoA hydrolase [EC:3.1.2.4]	ath00640 Propanoate metabolism - Arabidopsis thaliana (thale cress); ath01200 Carbon metabolism - Arabidopsis thaliana (thale cress); ath01100 Metabolic pathways - Arabidopsis thaliana (thale cress); ath00410 beta-Alanine metabolism - Arabidopsis thaliana (thale cress); ath00280 Valine, leucine and isoleucine degradation - Arabidopsis thaliana (thale cress);	IPR029045;	ClpP/crotonase-like domain;
MA_10429044g0020	132	K	IN2-1 protein	111.66	_WIQELHK(ac)IEAYAK_	1.0663	2	835.949	1	K.........K..........	cytosol							IPR010987;	Glutathione S-transferase, C-terminal-like;
MA_10429054g0030	290	K	Coatomer subunit alpha	160.59	_FSLLDEK(ac)LR_	2.9173	2	581.827	1		endoplasmic reticulum	establishment of protein localization; transport; intracellular transport; cellular macromolecule localization; establishment of localization in cell; vesicle-mediated transport; intracellular protein transport; organic substance transport; protein localization; macromolecule localization; cellular protein localization; localization; protein transport; establishment of localization; cellular loca…	membrane; cytoplasmic vesicle; organelle membrane; membrane-bounded vesicle; cytoplasmic membrane-bounded vesicle; COPI-coated vesicle; vesicle; Golgi-associated vesicle membrane; cytoplasm; cytoplasmic vesicle part; macromolecular complex; intracellular part; vesicle coat; COPI-coated vesicle membrane; cell; organelle part; coated vesicle membrane; COPI vesicle coat; intracellular; cell part; me…	protein binding; structural molecule activity; binding;				IPR006692; IPR010714;	Coatomer, WD associated region; Coatomer, alpha subunit, C-terminal;
MA_10429159g0020	110	K	OSJNBb0006N15.8 protein	124.98	_K(ac)EMYFPM(ox)R_	-2.4372	2	580.267	1		nuclear	cellular protein metabolic process; biosynthetic process; primary metabolic process; cellular metabolic process; organic substance biosynthetic process; cellular biosynthetic process; organic substance metabolic process; metabolic process; cellular macromolecule biosynthetic process; cellular macromolecule metabolic process; gene expression; macromolecule metabolic process; protein metabolic proc…	ribosome; organelle; intracellular organelle; intracellular non-membrane-bounded organelle; cell part; intracellular; cytoplasm; macromolecular complex; intracellular part; cell; ribonucleoprotein complex; cytoplasmic part; non-membrane-bounded organelle;	structural constituent of ribosome; structural molecule activity;	K02918	RP-L35e; large subunit ribosomal protein L35e	ath03010 Ribosome - Arabidopsis thaliana (thale cress);
MA_10429159g0020	14	K	OSJNBb0006N15.8 protein	59.04	_SK(ac)AELLNQLK_	0.52334	2	593.346	1		nuclear	cellular protein metabolic process; biosynthetic process; primary metabolic process; cellular metabolic process; organic substance biosynthetic process; cellular biosynthetic process; organic substance metabolic process; metabolic process; cellular macromolecule biosynthetic process; cellular macromolecule metabolic process; gene expression; macromolecule metabolic process; protein metabolic proc…	ribosome; organelle; intracellular organelle; intracellular non-membrane-bounded organelle; cell part; intracellular; cytoplasm; macromolecular complex; intracellular part; cell; ribonucleoprotein complex; cytoplasmic part; non-membrane-bounded organelle;	structural constituent of ribosome; structural molecule activity;	K02918	RP-L35e; large subunit ribosomal protein L35e	ath03010 Ribosome - Arabidopsis thaliana (thale cress);
MA_10429159g0020	22	K	OSJNBb0006N15.8 protein	81.92	_AELLNQLK(ac)DLK_	0.63396	2	663.885	1	K.........K..........	nuclear	cellular protein metabolic process; biosynthetic process; primary metabolic process; cellular metabolic process; organic substance biosynthetic process; cellular biosynthetic process; organic substance metabolic process; metabolic process; cellular macromolecule biosynthetic process; cellular macromolecule metabolic process; gene expression; macromolecule metabolic process; protein metabolic proc…	ribosome; organelle; intracellular organelle; intracellular non-membrane-bounded organelle; cell part; intracellular; cytoplasm; macromolecular complex; intracellular part; cell; ribonucleoprotein complex; cytoplasmic part; non-membrane-bounded organelle;	structural constituent of ribosome; structural molecule activity;	K02918	RP-L35e; large subunit ribosomal protein L35e	ath03010 Ribosome - Arabidopsis thaliana (thale cress);
MA_10429265g0010	106	K	40S ribosomal protein S18, putative, expressed	137.8	_TTQVVSNALDMK(ac)LR_	1.4195	2	809.435	1		cytosol	cellular protein metabolic process; biosynthetic process; primary metabolic process; cellular metabolic process; organic substance biosynthetic process; cellular biosynthetic process; organic substance metabolic process; metabolic process; cellular macromolecule biosynthetic process; cellular macromolecule metabolic process; gene expression; macromolecule metabolic process; protein metabolic proc…	ribosome; organelle; intracellular organelle; intracellular non-membrane-bounded organelle; cell part; intracellular; cytoplasm; macromolecular complex; intracellular part; cell; ribonucleoprotein complex; cytoplasmic part; non-membrane-bounded organelle;	organic cyclic compound binding; heterocyclic compound binding; RNA binding; binding; nucleic acid binding; structural molecule activity; structural constituent of ribosome;	K02964	RP-S18e; small subunit ribosomal protein S18e	ath03010 Ribosome - Arabidopsis thaliana (thale cress);	IPR010979; IPR027437;	Ribosomal protein S13-like, H2TH; 30s ribosomal protein S13, C-terminal;
MA_10429265g0010	46	K	40S ribosomal protein S18, putative, expressed	75.213	_LANLVCK(ac)K_	1.4032	2	494.286	1	........V.K..........	cytosol	cellular protein metabolic process; biosynthetic process; primary metabolic process; cellular metabolic process; organic substance biosynthetic process; cellular biosynthetic process; organic substance metabolic process; metabolic process; cellular macromolecule biosynthetic process; cellular macromolecule metabolic process; gene expression; macromolecule metabolic process; protein metabolic proc…	ribosome; organelle; intracellular organelle; intracellular non-membrane-bounded organelle; cell part; intracellular; cytoplasm; macromolecular complex; intracellular part; cell; ribonucleoprotein complex; cytoplasmic part; non-membrane-bounded organelle;	organic cyclic compound binding; heterocyclic compound binding; RNA binding; binding; nucleic acid binding; structural molecule activity; structural constituent of ribosome;	K02964	RP-S18e; small subunit ribosomal protein S18e	ath03010 Ribosome - Arabidopsis thaliana (thale cress);	IPR010979; IPR027437;	Ribosomal protein S13-like, H2TH; 30s ribosomal protein S13, C-terminal;
MA_10429304g0010	108	K	Eukaryotic translation initiation factor 3 subunit I	78.113	_SAK(ac)LWDIR_	3.241	2	515.788	1		extracellular			protein binding; binding;	K03246	EIF3I; translation initiation factor 3 subunit I	ath03013 RNA transport - Arabidopsis thaliana (thale cress);	IPR017986; IPR015943;	WD40-repeat-containing domain; WD40/YVTN repeat-like-containing domain;
MA_10429304g0010	167	K	Eukaryotic translation initiation factor 3 subunit I	108.66	_FFHK(ac)ILEEEIGGVK_	2.5042	2	844.456	1	........F.K..........	extracellular			protein binding; binding;	K03246	EIF3I; translation initiation factor 3 subunit I	ath03013 RNA transport - Arabidopsis thaliana (thale cress);	IPR017986; IPR015943;	WD40-repeat-containing domain; WD40/YVTN repeat-like-containing domain;
MA_10429326g0010	188	K	Unknown	74.841	_LK(ac)TDDDVIR_	-0.3863	2	558.798	1		chloroplast	cellular protein metabolic process; biosynthetic process; primary metabolic process; cellular metabolic process; organic substance biosynthetic process; cellular biosynthetic process; organic substance metabolic process; metabolic process; cellular macromolecule biosynthetic process; cellular macromolecule metabolic process; gene expression; macromolecule metabolic process; protein metabolic proc…	ribosome; organelle; intracellular organelle; intracellular non-membrane-bounded organelle; cell part; intracellular; cytoplasm; macromolecular complex; intracellular part; cell; ribonucleoprotein complex; cytoplasmic part; non-membrane-bounded organelle;	organic cyclic compound binding; heterocyclic compound binding; RNA binding; binding; nucleic acid binding; structural molecule activity; structural constituent of ribosome; rRNA binding;	K02990	RP-S6; small subunit ribosomal protein S6	ath03010 Ribosome - Arabidopsis thaliana (thale cress);	IPR014717;	Translation elongation factor EF1B/ribosomal protein S6;
MA_10429328g0010	202	K	Nucleolysin TIAR	51.445	_VMWDQK(ac)SGR_	3.5214	2	574.779	1		nuclear			organic cyclic compound binding; heterocyclic compound binding; nucleoside phosphate binding; binding; nucleic acid binding; nucleotide binding; small molecule binding;	K13201			IPR000504; IPR012677;	RNA recognition motif domain; Nucleotide-binding alpha-beta plait domain;
MA_10429354g0010	327	K	Phosphoglycerate kinase	112.96	_TINVK(ac)DFAPGQTYK_	-0.03811	2	812.422	1	..........K.F........	cytosol	single-organism carbohydrate catabolic process; glycolytic process; single-organism catabolic process; small molecule metabolic process; single-organism cellular process; single-organism process; carbohydrate metabolic process; primary metabolic process; cellular metabolic process; organic substance metabolic process; carbohydrate catabolic process; single-organism carbohydrate metabolic process;…		phosphotransferase activity, carboxyl group as acceptor; kinase activity; catalytic activity; transferase activity; phosphoglycerate kinase activity; transferase activity, transferring phosphorus-containing groups;				IPR015824; IPR015901;	Phosphoglycerate kinase, N-terminal; Phosphoglycerate kinase, C-terminal;
MA_10429354g0010	392	K	Phosphoglycerate kinase	78.228	_SAQK(ac)FFGGGDTLQTFK_	1.703	2	887.444	1	..........K.F........	cytosol	single-organism carbohydrate catabolic process; glycolytic process; single-organism catabolic process; small molecule metabolic process; single-organism cellular process; single-organism process; carbohydrate metabolic process; primary metabolic process; cellular metabolic process; organic substance metabolic process; carbohydrate catabolic process; single-organism carbohydrate metabolic process;…		phosphotransferase activity, carboxyl group as acceptor; kinase activity; catalytic activity; transferase activity; phosphoglycerate kinase activity; transferase activity, transferring phosphorus-containing groups;				IPR015824; IPR015901;	Phosphoglycerate kinase, N-terminal; Phosphoglycerate kinase, C-terminal;
MA_10429354g0010	451	K	Phosphoglycerate kinase	88.596	_ALIDNK(ac)ANYFK_	2.0239	2	669.856	1		cytosol	single-organism carbohydrate catabolic process; glycolytic process; single-organism catabolic process; small molecule metabolic process; single-organism cellular process; single-organism process; carbohydrate metabolic process; primary metabolic process; cellular metabolic process; organic substance metabolic process; carbohydrate catabolic process; single-organism carbohydrate metabolic process;…		phosphotransferase activity, carboxyl group as acceptor; kinase activity; catalytic activity; transferase activity; phosphoglycerate kinase activity; transferase activity, transferring phosphorus-containing groups;				IPR015824; IPR015901;	Phosphoglycerate kinase, N-terminal; Phosphoglycerate kinase, C-terminal;
MA_10429426g0010	113	K	Unknown	76.228	_LHDIQGK(ac)NYR_	-0.37237	2	643.336	1		cytosol				K04507			IPR007052; IPR007699; IPR008978;	CS domain; SGS domain; HSP20-like chaperone;
MA_10429427g0010	81	K	10 kDa chaperonin	120.06	_LAEK(ac)EYHLYR_	0.17656	2	682.354	1		cytosol	protein folding; metabolic process; cellular protein metabolic process; cellular macromolecule metabolic process; macromolecule metabolic process; protein metabolic process; primary metabolic process; cellular process; cellular metabolic process; organic substance metabolic process;	intracellular part; cell; cell part; intracellular; cytoplasm;	ATP binding; nucleoside phosphate binding; nucleoside binding; ion binding; nucleotide binding; organic cyclic compound binding; heterocyclic compound binding; ribonucleoside binding; carbohydrate derivative binding; ribonucleotide binding; binding; purine ribonucleoside binding; anion binding; purine ribonucleotide binding; adenyl ribonucleotide binding; adenyl nucleotide binding; purine nucleos…	K04078			IPR011032;	GroES-like;
MA_10429431g0020	172	K	26S proteasome non-ATPase regulatory subunit 14	85.212	_MLLNLHK(ac)K_	3.3484	2	519.81	1		cytosol			protein binding; binding;	K03030	PSMD14; 26S proteasome regulatory subunit N11	ath03050 Proteasome - Arabidopsis thaliana (thale cress);	IPR000555; IPR024969;	JAB1/MPN/MOV34 metalloenzyme domain; Rpn11/EIF3F, C-terminal;
MA_10429522g0010	117	K	Ferritin	92.792	_GHAEMFMK(ac)YQNVR_	1.2571	2	826.887	1	..........KY.........	mitochondria	cellular iron ion homeostasis; regulation of biological quality; transition metal ion homeostasis; ion homeostasis; cellular cation homeostasis; inorganic ion homeostasis; single-organism cellular process; cellular homeostasis; iron ion homeostasis; single-organism process; cellular chemical homeostasis; cellular transition metal ion homeostasis; homeostatic process; cation homeostasis; cellular …		cation binding; metal ion binding; iron ion binding; ferric iron binding; transition metal ion binding; binding; ion binding;	K00522			IPR012347; IPR009040; IPR009078; IPR008331;	Ferritin-related; Ferritin- like diiron domain; Ferritin-like superfamily; Ferritin/DPS protein domain;
MA_10429533g0010	300	K	Aldose reductase	78.513	_ALSSLPDQK(ac)R_	1.4862	2	578.82	1		cytosol	single-organism process; metabolic process; oxidation-reduction process; single-organism metabolic process;		catalytic activity; oxidoreductase activity;				IPR023210;	NADP-dependent oxidoreductase domain;
MA_10429533g0010	531	K	Aldose reductase	59.709	_DLLNDPTVK(ac)LISK_	0.67756	2	749.43	1		cytosol	single-organism process; metabolic process; oxidation-reduction process; single-organism metabolic process;		catalytic activity; oxidoreductase activity;				IPR023210;	NADP-dependent oxidoreductase domain;
MA_10429573g0020	75	K	Acyl carrier protein	140.73	_VCDIVK(ac)SQLALSDDKPLTPESK_	-1.5268	3	829.1	1		chloroplast	single-organism biosynthetic process; organic acid biosynthetic process; small molecule metabolic process; single-organism cellular process; single-organism process; biosynthetic process; cellular lipid metabolic process; fatty acid metabolic process; primary metabolic process; cellular metabolic process; fatty acid biosynthetic process; organic substance biosynthetic process; cellular biosynthet…						IPR009081;	Acyl carrier protein-like;
MA_10429573g0020	84	K	Acyl carrier protein	112.99	_SQLALSDDK(ac)PLTPESK_	1.2821	2	885.96	1		chloroplast	single-organism biosynthetic process; organic acid biosynthetic process; small molecule metabolic process; single-organism cellular process; single-organism process; biosynthetic process; cellular lipid metabolic process; fatty acid metabolic process; primary metabolic process; cellular metabolic process; fatty acid biosynthetic process; organic substance biosynthetic process; cellular biosynthet…						IPR009081;	Acyl carrier protein-like;
MA_10429587g0010	297	K	Expressed protein	69.554	_FK(ac)FELNAEQVK_	0.4433	2	697.869	1	K.........K..........	nuclear							IPR013989;	Development/cell death domain;
MA_10429626g0010	166	K	Putative pfam00106, adh_short, short chain dehydrogenase	126.12	_NLACEWASDK(ac)IR_	-1.1249	2	752.864	1	K.........K..........	mitochondria	metabolic process;		catalytic activity; oxidoreductase activity;	K08081	TR1; tropinone reductase I [EC:1.1.1.206]	ath01100 Metabolic pathways - Arabidopsis thaliana (thale cress); ath00960 Tropane, piperidine and pyridine alkaloid biosynthesis - Arabidopsis thaliana (thale cress); ath01110 Biosynthesis of secondary metabolites - Arabidopsis thaliana (thale cress);	IPR016040;	NAD(P)-binding domain;
MA_10429683g0010	117	K	Adenylate kinase B	82.287	_LDEMLEK(ac)K_	0.73803	2	524.273	1		mitochondria	metabolic process; cellular aromatic compound metabolic process; heterocycle metabolic process; nucleobase-containing compound metabolic process; organic cyclic compound metabolic process; nitrogen compound metabolic process; cellular nitrogen compound metabolic process; primary metabolic process; cellular process; cellular metabolic process; organic substance metabolic process;		ATP binding; nucleoside phosphate binding; adenylate kinase activity; nucleobase-containing compound kinase activity; nucleoside binding; ion binding; nucleotide binding; nucleotide kinase activity; phosphotransferase activity, phosphate group as acceptor; organic cyclic compound binding; heterocyclic compound binding; ribonucleoside binding; carbohydrate derivative binding; kinase activity; cata…	K00939	adk; adenylate kinase [EC:2.7.4.3]	ath00230 Purine metabolism - Arabidopsis thaliana (thale cress); ath01100 Metabolic pathways - Arabidopsis thaliana (thale cress); ath01110 Biosynthesis of secondary metabolites - Arabidopsis thaliana (thale cress);	IPR007862; IPR027417;	Adenylate kinase, active site lid domain; P-loop containing nucleoside triphosphate hydrolase;
MA_10429683g0010	192	K	Adenylate kinase B	126.39	_LEAFHK(ac)QTK_	3.2975	2	572.311	1	........F.K..........	mitochondria	metabolic process; cellular aromatic compound metabolic process; heterocycle metabolic process; nucleobase-containing compound metabolic process; organic cyclic compound metabolic process; nitrogen compound metabolic process; cellular nitrogen compound metabolic process; primary metabolic process; cellular process; cellular metabolic process; organic substance metabolic process;		ATP binding; nucleoside phosphate binding; adenylate kinase activity; nucleobase-containing compound kinase activity; nucleoside binding; ion binding; nucleotide binding; nucleotide kinase activity; phosphotransferase activity, phosphate group as acceptor; organic cyclic compound binding; heterocyclic compound binding; ribonucleoside binding; carbohydrate derivative binding; kinase activity; cata…	K00939	adk; adenylate kinase [EC:2.7.4.3]	ath00230 Purine metabolism - Arabidopsis thaliana (thale cress); ath01100 Metabolic pathways - Arabidopsis thaliana (thale cress); ath01110 Biosynthesis of secondary metabolites - Arabidopsis thaliana (thale cress);	IPR007862; IPR027417;	Adenylate kinase, active site lid domain; P-loop containing nucleoside triphosphate hydrolase;
MA_10429683g0010	63	K	Adenylate kinase B	67.494	_TPLGIK(ac)AK_	-1.0881	2	435.276	1		mitochondria	metabolic process; cellular aromatic compound metabolic process; heterocycle metabolic process; nucleobase-containing compound metabolic process; organic cyclic compound metabolic process; nitrogen compound metabolic process; cellular nitrogen compound metabolic process; primary metabolic process; cellular process; cellular metabolic process; organic substance metabolic process;		ATP binding; nucleoside phosphate binding; adenylate kinase activity; nucleobase-containing compound kinase activity; nucleoside binding; ion binding; nucleotide binding; nucleotide kinase activity; phosphotransferase activity, phosphate group as acceptor; organic cyclic compound binding; heterocyclic compound binding; ribonucleoside binding; carbohydrate derivative binding; kinase activity; cata…	K00939	adk; adenylate kinase [EC:2.7.4.3]	ath00230 Purine metabolism - Arabidopsis thaliana (thale cress); ath01100 Metabolic pathways - Arabidopsis thaliana (thale cress); ath01110 Biosynthesis of secondary metabolites - Arabidopsis thaliana (thale cress);	IPR007862; IPR027417;	Adenylate kinase, active site lid domain; P-loop containing nucleoside triphosphate hydrolase;
MA_10429714g0010	361	K	Putative COP9 signalosome complex subunit 2	88.734	_VVDSLYLK(ac)SAK_	1.0537	2	632.861	1		cytosol			protein binding; binding;				IPR000717; IPR011991; IPR013143;	Proteasome component (PCI) domain; Winged helix-turn-helix DNA-binding domain; PCI/PINT associated module;
MA_10429759g0010	29	K	40S ribosomal protein S20	99.539	_NLEK(ac)VCGDLVR_	0.25821	2	672.851	1		cytosol	cellular protein metabolic process; biosynthetic process; primary metabolic process; cellular metabolic process; organic substance biosynthetic process; cellular biosynthetic process; organic substance metabolic process; metabolic process; cellular macromolecule biosynthetic process; cellular macromolecule metabolic process; gene expression; macromolecule metabolic process; protein metabolic proc…	ribosome; intracellular organelle; intracellular non-membrane-bounded organelle; small ribosomal subunit; intracellular organelle part; cytoplasm; macromolecular complex; intracellular part; cell; organelle part; non-membrane-bounded organelle; organelle; ribosomal subunit; intracellular; cell part; ribonucleoprotein complex; cytoplasmic part;	organic cyclic compound binding; heterocyclic compound binding; RNA binding; binding; nucleic acid binding; structural molecule activity; structural constituent of ribosome;	K02969	RP-S20e; small subunit ribosomal protein S20e	ath03010 Ribosome - Arabidopsis thaliana (thale cress);	IPR027486;	Ribosomal protein S10 domain;
MA_10429995g0010	21	K	Hydrogen-transporting ATP synthase, rotational mechanism	66.568	_AAVASQFVTK(ac)HGCAYYK_	0.359	3	648.321	1	..........KH.........	chloroplast	nucleoside metabolic process; purine nucleoside metabolic process; purine ribonucleoside monophosphate metabolic process; nucleotide metabolic process; single-organism process; purine ribonucleoside biosynthetic process; nucleoside biosynthetic process; biosynthetic process; ribonucleoside monophosphate biosynthetic process; cellular metabolic process; phosphate-containing compound metabolic proc…	intracellular organelle; membrane; mitochondrial part; organelle membrane; organelle envelope; intracellular organelle part; cytoplasm; macromolecular complex; intracellular part; mitochondrial proton-transporting ATP synthase complex, coupling factor F(o); cell; mitochondrial membrane part; proton-transporting ATP synthase complex; mitochondrion; organelle part; intracellular membrane-bounded or…	ion transmembrane transporter activity; substrate-specific transporter activity; monovalent inorganic cation transmembrane transporter activity; inorganic cation transmembrane transporter activity; hydrogen ion transmembrane transporter activity; cation transmembrane transporter activity; substrate-specific transmembrane transporter activity; transporter activity; transmembrane transporter activi…	K02140	ATPeFG; F-type H+-transporting ATPase subunit g	ath00190 Oxidative phosphorylation - Arabidopsis thaliana (thale cress); ath01100 Metabolic pathways - Arabidopsis thaliana (thale cress);
MA_10429995g0010	28	K	Hydrogen-transporting ATP synthase, rotational mechanism	90.412	_HGCAYYK(ac)QLLEQNK_	2.8565	3	598.626	1	.........YK..........	chloroplast	nucleoside metabolic process; purine nucleoside metabolic process; purine ribonucleoside monophosphate metabolic process; nucleotide metabolic process; single-organism process; purine ribonucleoside biosynthetic process; nucleoside biosynthetic process; biosynthetic process; ribonucleoside monophosphate biosynthetic process; cellular metabolic process; phosphate-containing compound metabolic proc…	intracellular organelle; membrane; mitochondrial part; organelle membrane; organelle envelope; intracellular organelle part; cytoplasm; macromolecular complex; intracellular part; mitochondrial proton-transporting ATP synthase complex, coupling factor F(o); cell; mitochondrial membrane part; proton-transporting ATP synthase complex; mitochondrion; organelle part; intracellular membrane-bounded or…	ion transmembrane transporter activity; substrate-specific transporter activity; monovalent inorganic cation transmembrane transporter activity; inorganic cation transmembrane transporter activity; hydrogen ion transmembrane transporter activity; cation transmembrane transporter activity; substrate-specific transmembrane transporter activity; transporter activity; transmembrane transporter activi…	K02140	ATPeFG; F-type H+-transporting ATPase subunit g	ath00190 Oxidative phosphorylation - Arabidopsis thaliana (thale cress); ath01100 Metabolic pathways - Arabidopsis thaliana (thale cress);
MA_10430018g0010	273	K	3-oxoacyl-reductase	105.65	_K(ac)LFVVSSIENAK_	3.3847	2	688.893	1	..........K.F........	cytosol	metabolic process;		catalytic activity; oxidoreductase activity;				IPR016040; IPR013968;	NAD(P)-binding domain; Polyketide synthase, ketoreductase domain;
MA_10430161g0010	131	K	Chaperonin	98.156	_VLVK(ac)IQAIEEK_	3.2044	2	656.398	1		chloroplast	protein folding; metabolic process; cellular protein metabolic process; cellular macromolecule metabolic process; macromolecule metabolic process; protein metabolic process; primary metabolic process; cellular process; cellular metabolic process; organic substance metabolic process;	intracellular part; cell; cell part; intracellular; cytoplasm;	ATP binding; nucleoside phosphate binding; nucleoside binding; ion binding; nucleotide binding; organic cyclic compound binding; heterocyclic compound binding; ribonucleoside binding; carbohydrate derivative binding; ribonucleotide binding; binding; purine ribonucleoside binding; anion binding; purine ribonucleotide binding; adenyl ribonucleotide binding; adenyl nucleotide binding; purine nucleos…	K04078			IPR011032;	GroES-like;
MA_10430161g0010	138	K	Chaperonin	94.692	_IQAIEEK(ac)SR_	0.81895	2	558.306	1		chloroplast	protein folding; metabolic process; cellular protein metabolic process; cellular macromolecule metabolic process; macromolecule metabolic process; protein metabolic process; primary metabolic process; cellular process; cellular metabolic process; organic substance metabolic process;	intracellular part; cell; cell part; intracellular; cytoplasm;	ATP binding; nucleoside phosphate binding; nucleoside binding; ion binding; nucleotide binding; organic cyclic compound binding; heterocyclic compound binding; ribonucleoside binding; carbohydrate derivative binding; ribonucleotide binding; binding; purine ribonucleoside binding; anion binding; purine ribonucleotide binding; adenyl ribonucleotide binding; adenyl nucleotide binding; purine nucleos…	K04078			IPR011032;	GroES-like;
MA_10430161g0010	169	K	Chaperonin	120.54	_SFSK(ac)TQVEPSVQLGAK_	1.4714	2	874.465	1	........F.K..........	chloroplast	protein folding; metabolic process; cellular protein metabolic process; cellular macromolecule metabolic process; macromolecule metabolic process; protein metabolic process; primary metabolic process; cellular process; cellular metabolic process; organic substance metabolic process;	intracellular part; cell; cell part; intracellular; cytoplasm;	ATP binding; nucleoside phosphate binding; nucleoside binding; ion binding; nucleotide binding; organic cyclic compound binding; heterocyclic compound binding; ribonucleoside binding; carbohydrate derivative binding; ribonucleotide binding; binding; purine ribonucleoside binding; anion binding; purine ribonucleotide binding; adenyl ribonucleotide binding; adenyl nucleotide binding; purine nucleos…	K04078			IPR011032;	GroES-like;
MA_10430161g0010	285	K	Chaperonin	127.02	_TVLYSK(ac)YAGNEFK_	0.84852	2	781.398	1	..........KY.........	chloroplast	protein folding; metabolic process; cellular protein metabolic process; cellular macromolecule metabolic process; macromolecule metabolic process; protein metabolic process; primary metabolic process; cellular process; cellular metabolic process; organic substance metabolic process;	intracellular part; cell; cell part; intracellular; cytoplasm;	ATP binding; nucleoside phosphate binding; nucleoside binding; ion binding; nucleotide binding; organic cyclic compound binding; heterocyclic compound binding; ribonucleoside binding; carbohydrate derivative binding; ribonucleotide binding; binding; purine ribonucleoside binding; anion binding; purine ribonucleotide binding; adenyl ribonucleotide binding; adenyl nucleotide binding; purine nucleos…	K04078			IPR011032;	GroES-like;
MA_10430161g0010	292	K	Chaperonin	114.99	_YAGNEFK(ac)SSDGSQYVSMR_	-1.8495	2	1034.46	1		chloroplast	protein folding; metabolic process; cellular protein metabolic process; cellular macromolecule metabolic process; macromolecule metabolic process; protein metabolic process; primary metabolic process; cellular process; cellular metabolic process; organic substance metabolic process;	intracellular part; cell; cell part; intracellular; cytoplasm;	ATP binding; nucleoside phosphate binding; nucleoside binding; ion binding; nucleotide binding; organic cyclic compound binding; heterocyclic compound binding; ribonucleoside binding; carbohydrate derivative binding; ribonucleotide binding; binding; purine ribonucleoside binding; anion binding; purine ribonucleotide binding; adenyl ribonucleotide binding; adenyl nucleotide binding; purine nucleos…	K04078			IPR011032;	GroES-like;
MA_10430182g0010	55	K	60S ribosomal protein L17	59.75	_AYLEDVLAHK(ac)QAIPFR_	1.1918	3	638.347	1	K.........K..........	nuclear	cellular protein metabolic process; biosynthetic process; primary metabolic process; cellular metabolic process; organic substance biosynthetic process; cellular biosynthetic process; organic substance metabolic process; metabolic process; cellular macromolecule biosynthetic process; cellular macromolecule metabolic process; gene expression; macromolecule metabolic process; protein metabolic proc…	ribosome; intracellular organelle; intracellular non-membrane-bounded organelle; intracellular organelle part; cytoplasm; macromolecular complex; intracellular part; cell; organelle part; non-membrane-bounded organelle; organelle; large ribosomal subunit; intracellular; cell part; ribosomal subunit; ribonucleoprotein complex; cytoplasmic part;	structural constituent of ribosome; structural molecule activity;	K02880	RP-L17e; large subunit ribosomal protein L17e	ath03010 Ribosome - Arabidopsis thaliana (thale cress);
MA_10430279g0010	57	K	40S ribosomal protein S25-1	60.398	_LLSEAPK(ac)YK_	-1.4684	2	545.811	1	..........KY.........	nuclear				K02975	RP-S25e; small subunit ribosomal protein S25e	ath03010 Ribosome - Arabidopsis thaliana (thale cress);
MA_10430292g0010	6	K	Unknown	53.567	_(ac)ADTYK(ac)NMELK_	1.8332	2	648.811	1		peroxisome							IPR006683; IPR003736; IPR029069;	Thioesterase superfamily; Phenylacetic acid degradation-related domain; HotDog domain;
MA_10430352g0010	133	K	Putative ABI3-interacting protein 2	101.97	_VIANEWK(ac)SR_	0.52059	2	572.809	1		nuclear
MA_10430352g0010	197	K	Putative ABI3-interacting protein 2	42.639	_LCGALALIEK(ac)MPDIVEDLINK_	3.1831	3	799.764	1	K.........K..........	nuclear
MA_10430352g0010	249	K	Putative ABI3-interacting protein 2	126.26	_ATLATLK(ac)SGNNSAAVNEANTK_	0.84168	3	706.366	1		nuclear
MA_10430352g0010	27	K	Putative ABI3-interacting protein 2	94.66	_AVLEK(ac)CTLQWK_	2.9459	2	709.379	1		nuclear
MA_10430352g0010	48	K	Putative ABI3-interacting protein 2	57.475	_ELTDHYASLEQSLQK(ac)K_	1.4088	3	644.662	1	..........K.F........	nuclear
MA_10430352g0010	56	K	Putative ABI3-interacting protein 2	102.28	_KFEELAEK(ac)EK_	0.76912	2	646.84	1		nuclear
MA_10430428g0010	227	K	39 kDa EF-Hand containing protein, putative, expressed	135.89	_LPVTVAHSEK(ac)IYDGK_	-0.59604	2	849.957	1	K.........K..........	cytosol			cation binding; metal ion binding; calcium ion binding; binding; ion binding;				IPR011992; IPR002048;	EF-hand domain pair; EF-hand domain;
MA_10430522g0010	130	K	Ras protein Rab11C	81.784	_SDLK(ac)HLR_	-1.9084	2	455.759	1	..........KH.........	chloroplast	regulation of cellular process; single organism signaling; intracellular transport; cellular response to stimulus; intracellular signal transduction; single-organism cellular process; single-organism process; nuclear transport; organic substance transport; small GTPase mediated signal transduction; signaling; response to stimulus; protein transport; establishment of localization; cellular localiz…	membrane; cell; intracellular; cell part;	nucleoside phosphate binding; nucleoside binding; ion binding; hydrolase activity, acting on acid anhydrides; hydrolase activity; nucleotide binding; nucleoside-triphosphatase activity; organic cyclic compound binding; heterocyclic compound binding; ribonucleoside binding; carbohydrate derivative binding; pyrophosphatase activity; catalytic activity; ribonucleotide binding; binding; purine ribonu…	K07904	RAB11A; Ras-related protein Rab-11A	ath04144 Endocytosis - Arabidopsis thaliana (thale cress);	IPR005225; IPR027417;	Small GTP-binding protein domain; P-loop containing nucleoside triphosphate hydrolase;
MA_10430522g0010	25	K	Ras protein Rab11C	84.375	_VVLIGDSGVGK(ac)SNLLSR_	-4.219	2	878.502	1	........V.K..........	chloroplast	regulation of cellular process; single organism signaling; intracellular transport; cellular response to stimulus; intracellular signal transduction; single-organism cellular process; single-organism process; nuclear transport; organic substance transport; small GTPase mediated signal transduction; signaling; response to stimulus; protein transport; establishment of localization; cellular localiz…	membrane; cell; intracellular; cell part;	nucleoside phosphate binding; nucleoside binding; ion binding; hydrolase activity, acting on acid anhydrides; hydrolase activity; nucleotide binding; nucleoside-triphosphatase activity; organic cyclic compound binding; heterocyclic compound binding; ribonucleoside binding; carbohydrate derivative binding; pyrophosphatase activity; catalytic activity; ribonucleotide binding; binding; purine ribonu…	K07904	RAB11A; Ras-related protein Rab-11A	ath04144 Endocytosis - Arabidopsis thaliana (thale cress);	IPR005225; IPR027417;	Small GTP-binding protein domain; P-loop containing nucleoside triphosphate hydrolase;
MA_10430708g0010	237	K	Latex-abundant protein-like protein	86.488	_SLPLSTLIEILNEK(ac)TGR_	0.94571	3	642.702	1		cytosol	proteolysis; metabolic process; macromolecule metabolic process; protein metabolic process; primary metabolic process; organic substance metabolic process;		endopeptidase activity; peptidase activity, acting on L-amino acid peptides; cysteine-type peptidase activity; hydrolase activity; peptidase activity; cysteine-type endopeptidase activity; catalytic activity;				IPR029030; IPR011600;	Caspase-like domain; Peptidase C14, caspase domain;
MA_10430861g0010	343	K	KH domain-containing protein, putative, expressed	106.42	_DALIQILK(ac)R_	0.86499	2	556.345	1		cytosol			organic cyclic compound binding; heterocyclic compound binding; RNA binding; binding; nucleic acid binding;				IPR004087; IPR004088;	K Homology domain; K Homology domain, type 1;
MA_10430861g0010	384	K	KH domain-containing protein, putative, expressed	130.75	_K(ac)YDIVSPR_	2.065	2	510.28	1	..........KY.........	cytosol			organic cyclic compound binding; heterocyclic compound binding; RNA binding; binding; nucleic acid binding;				IPR004087; IPR004088;	K Homology domain; K Homology domain, type 1;
MA_10430861g0010	476	K	KH domain-containing protein, putative, expressed	105.98	_EISGATVK(ac)LR_	0.96929	2	558.325	1		cytosol			organic cyclic compound binding; heterocyclic compound binding; RNA binding; binding; nucleic acid binding;				IPR004087; IPR004088;	K Homology domain; K Homology domain, type 1;
MA_10430861g0010	8	K	KH domain-containing protein, putative, expressed	78.77	_(ac)AGLYSGK(ac)R_	-2.1723	2	468.251	1		cytosol			organic cyclic compound binding; heterocyclic compound binding; RNA binding; binding; nucleic acid binding;				IPR004087; IPR004088;	K Homology domain; K Homology domain, type 1;
MA_10430928g0010	76	K	60S ribosomal protein L23a	105.79	_LDQYEVLK(ac)YPLTTESAMK_	-0.28527	3	724.37	1	..........KY.........	mitochondria	cellular protein metabolic process; biosynthetic process; primary metabolic process; cellular metabolic process; organic substance biosynthetic process; cellular biosynthetic process; organic substance metabolic process; metabolic process; cellular macromolecule biosynthetic process; cellular macromolecule metabolic process; gene expression; macromolecule metabolic process; protein metabolic proc…	ribosome; organelle; intracellular organelle; intracellular non-membrane-bounded organelle; cell part; intracellular; cytoplasm; macromolecular complex; intracellular part; cell; ribonucleoprotein complex; cytoplasmic part; non-membrane-bounded organelle;	organic cyclic compound binding; heterocyclic compound binding; nucleoside phosphate binding; binding; nucleotide binding; structural molecule activity; structural constituent of ribosome; small molecule binding;				IPR012678; IPR005633; IPR012677;	Ribosomal protein L23/L15e core domain; Ribosomal protein L23/L25, N-terminal; Nucleotide-binding alpha-beta plait domain;
MA_10430928g0010	86	K	60S ribosomal protein L23a	78.83	_YPLTTESAMK(ac)K_	0.12318	2	655.837	1	K.........K..........	mitochondria	cellular protein metabolic process; biosynthetic process; primary metabolic process; cellular metabolic process; organic substance biosynthetic process; cellular biosynthetic process; organic substance metabolic process; metabolic process; cellular macromolecule biosynthetic process; cellular macromolecule metabolic process; gene expression; macromolecule metabolic process; protein metabolic proc…	ribosome; organelle; intracellular organelle; intracellular non-membrane-bounded organelle; cell part; intracellular; cytoplasm; macromolecular complex; intracellular part; cell; ribonucleoprotein complex; cytoplasmic part; non-membrane-bounded organelle;	organic cyclic compound binding; heterocyclic compound binding; nucleoside phosphate binding; binding; nucleotide binding; structural molecule activity; structural constituent of ribosome; small molecule binding;				IPR012678; IPR005633; IPR012677;	Ribosomal protein L23/L15e core domain; Ribosomal protein L23/L25, N-terminal; Nucleotide-binding alpha-beta plait domain;
MA_10430956g0010	136	K	OSJNBb0017I01.13 protein	51.749	_DFLEK(ac)HVK_	0.49547	2	529.287	1	..........KH.........	cytosol		intrinsic component of membrane; membrane; integral component of membrane; membrane part;
MA_10431009g0010	237	K	Malate dehydrogenase	107.53	_K(ac)LFGVTTLDVVR_	-1.2697	2	695.409	1	..........K.F........	chloroplast	dicarboxylic acid metabolic process; oxidation-reduction process; small molecule metabolic process; single-organism cellular process; single-organism process; primary metabolic process; carbohydrate metabolic process; cellular metabolic process; organic substance metabolic process; metabolic process; single-organism metabolic process; malate metabolic process; carboxylic acid metabolic process; o…		oxidoreductase activity, acting on CH-OH group of donors; oxidoreductase activity, acting on the CH-OH group of donors, NAD or NADP as acceptor; malate dehydrogenase activity; catalytic activity; L-malate dehydrogenase activity; oxidoreductase activity;	K00026	MDH2; malate dehydrogenase [EC:1.1.1.37]	ath00620 Pyruvate metabolism - Arabidopsis thaliana (thale cress); ath01100 Metabolic pathways - Arabidopsis thaliana (thale cress); ath00020 Citrate cycle (TCA cycle) - Arabidopsis thaliana (thale cress); ath01200 Carbon metabolism - Arabidopsis thaliana (thale cress); ath00270 Cysteine and methionine metabolism - Arabidopsis thaliana (thale cress); ath00630 Glyoxylate and dicarboxylate metaboli…	IPR022383; IPR016040; IPR001236; IPR015955;	Lactate/malate dehydrogenase, C-terminal; NAD(P)-binding domain; Lactate/malate dehydrogenase, N-terminal; Lactate dehydrogenase/glycoside hydrolase, family 4, C-terminal;
MA_10431009g0010	394	K	Malate dehydrogenase	62.166	_SLEALK(ac)PELK_	0.60089	2	585.342	1		chloroplast	dicarboxylic acid metabolic process; oxidation-reduction process; small molecule metabolic process; single-organism cellular process; single-organism process; primary metabolic process; carbohydrate metabolic process; cellular metabolic process; organic substance metabolic process; metabolic process; single-organism metabolic process; malate metabolic process; carboxylic acid metabolic process; o…		oxidoreductase activity, acting on CH-OH group of donors; oxidoreductase activity, acting on the CH-OH group of donors, NAD or NADP as acceptor; malate dehydrogenase activity; catalytic activity; L-malate dehydrogenase activity; oxidoreductase activity;	K00026	MDH2; malate dehydrogenase [EC:1.1.1.37]	ath00620 Pyruvate metabolism - Arabidopsis thaliana (thale cress); ath01100 Metabolic pathways - Arabidopsis thaliana (thale cress); ath00020 Citrate cycle (TCA cycle) - Arabidopsis thaliana (thale cress); ath01200 Carbon metabolism - Arabidopsis thaliana (thale cress); ath00270 Cysteine and methionine metabolism - Arabidopsis thaliana (thale cress); ath00630 Glyoxylate and dicarboxylate metaboli…	IPR022383; IPR016040; IPR001236; IPR015955;	Lactate/malate dehydrogenase, C-terminal; NAD(P)-binding domain; Lactate/malate dehydrogenase, N-terminal; Lactate dehydrogenase/glycoside hydrolase, family 4, C-terminal;
MA_10431009g0010	398	K	Malate dehydrogenase	93.424	_SLEALKPELK(ac)ASIEK_	2.1893	2	849.488	0.831335	K.........K..........	chloroplast	dicarboxylic acid metabolic process; oxidation-reduction process; small molecule metabolic process; single-organism cellular process; single-organism process; primary metabolic process; carbohydrate metabolic process; cellular metabolic process; organic substance metabolic process; metabolic process; single-organism metabolic process; malate metabolic process; carboxylic acid metabolic process; o…		oxidoreductase activity, acting on CH-OH group of donors; oxidoreductase activity, acting on the CH-OH group of donors, NAD or NADP as acceptor; malate dehydrogenase activity; catalytic activity; L-malate dehydrogenase activity; oxidoreductase activity;	K00026	MDH2; malate dehydrogenase [EC:1.1.1.37]	ath00620 Pyruvate metabolism - Arabidopsis thaliana (thale cress); ath01100 Metabolic pathways - Arabidopsis thaliana (thale cress); ath00020 Citrate cycle (TCA cycle) - Arabidopsis thaliana (thale cress); ath01200 Carbon metabolism - Arabidopsis thaliana (thale cress); ath00270 Cysteine and methionine metabolism - Arabidopsis thaliana (thale cress); ath00630 Glyoxylate and dicarboxylate metaboli…	IPR022383; IPR016040; IPR001236; IPR015955;	Lactate/malate dehydrogenase, C-terminal; NAD(P)-binding domain; Lactate/malate dehydrogenase, N-terminal; Lactate dehydrogenase/glycoside hydrolase, family 4, C-terminal;
MA_10431009g0010	403	K	Malate dehydrogenase	63.164	_ASIEK(ac)GIAFANK_	1.8222	2	645.856	1		chloroplast	dicarboxylic acid metabolic process; oxidation-reduction process; small molecule metabolic process; single-organism cellular process; single-organism process; primary metabolic process; carbohydrate metabolic process; cellular metabolic process; organic substance metabolic process; metabolic process; single-organism metabolic process; malate metabolic process; carboxylic acid metabolic process; o…		oxidoreductase activity, acting on CH-OH group of donors; oxidoreductase activity, acting on the CH-OH group of donors, NAD or NADP as acceptor; malate dehydrogenase activity; catalytic activity; L-malate dehydrogenase activity; oxidoreductase activity;	K00026	MDH2; malate dehydrogenase [EC:1.1.1.37]	ath00620 Pyruvate metabolism - Arabidopsis thaliana (thale cress); ath01100 Metabolic pathways - Arabidopsis thaliana (thale cress); ath00020 Citrate cycle (TCA cycle) - Arabidopsis thaliana (thale cress); ath01200 Carbon metabolism - Arabidopsis thaliana (thale cress); ath00270 Cysteine and methionine metabolism - Arabidopsis thaliana (thale cress); ath00630 Glyoxylate and dicarboxylate metaboli…	IPR022383; IPR016040; IPR001236; IPR015955;	Lactate/malate dehydrogenase, C-terminal; NAD(P)-binding domain; Lactate/malate dehydrogenase, N-terminal; Lactate dehydrogenase/glycoside hydrolase, family 4, C-terminal;
MA_10431043g0010	364	K	Aldehyde dehydrogenase ALDH2b	140.93	_TFVHESIHDEFVEK(ac)AK_	-1.2239	3	653.327	1	........V.K..........	mitochondria	single-organism process; metabolic process; oxidation-reduction process; single-organism metabolic process;		oxidoreductase activity, acting on the aldehyde or oxo group of donors, NAD or NADP as acceptor; catalytic activity; oxidoreductase activity; oxidoreductase activity, acting on the aldehyde or oxo group of donors;	K00128	E1.2.1.3; aldehyde dehydrogenase (NAD+) [EC:1.2.1.3]	ath00071 Fatty acid degradation - Arabidopsis thaliana (thale cress); ath00380 Tryptophan metabolism - Arabidopsis thaliana (thale cress); ath00620 Pyruvate metabolism - Arabidopsis thaliana (thale cress); ath01100 Metabolic pathways - Arabidopsis thaliana (thale cress); ath00410 beta-Alanine metabolism - Arabidopsis thaliana (thale cress); ath00340 Histidine metabolism - Arabidopsis thaliana (th…	IPR016161; IPR015590; IPR016162; IPR016163;	Aldehyde/histidinol dehydrogenase; Aldehyde dehydrogenase domain; Aldehyde dehydrogenase N-terminal domain; Aldehyde dehydrogenase, C-terminal;
MA_10431043g0010	454	K	Aldehyde dehydrogenase ALDH2b	62.271	_FK(ac)TLDEVIK_	2.9676	2	567.824	1		mitochondria	single-organism process; metabolic process; oxidation-reduction process; single-organism metabolic process;		oxidoreductase activity, acting on the aldehyde or oxo group of donors, NAD or NADP as acceptor; catalytic activity; oxidoreductase activity; oxidoreductase activity, acting on the aldehyde or oxo group of donors;	K00128	E1.2.1.3; aldehyde dehydrogenase (NAD+) [EC:1.2.1.3]	ath00071 Fatty acid degradation - Arabidopsis thaliana (thale cress); ath00380 Tryptophan metabolism - Arabidopsis thaliana (thale cress); ath00620 Pyruvate metabolism - Arabidopsis thaliana (thale cress); ath01100 Metabolic pathways - Arabidopsis thaliana (thale cress); ath00410 beta-Alanine metabolism - Arabidopsis thaliana (thale cress); ath00340 Histidine metabolism - Arabidopsis thaliana (th…	IPR016161; IPR015590; IPR016162; IPR016163;	Aldehyde/histidinol dehydrogenase; Aldehyde dehydrogenase domain; Aldehyde dehydrogenase N-terminal domain; Aldehyde dehydrogenase, C-terminal;
MA_10431043g0010	461	K	Aldehyde dehydrogenase ALDH2b	111.95	_TLDEVIK(ac)R_	1.7746	2	508.293	1	........V.K..........	mitochondria	single-organism process; metabolic process; oxidation-reduction process; single-organism metabolic process;		oxidoreductase activity, acting on the aldehyde or oxo group of donors, NAD or NADP as acceptor; catalytic activity; oxidoreductase activity; oxidoreductase activity, acting on the aldehyde or oxo group of donors;	K00128	E1.2.1.3; aldehyde dehydrogenase (NAD+) [EC:1.2.1.3]	ath00071 Fatty acid degradation - Arabidopsis thaliana (thale cress); ath00380 Tryptophan metabolism - Arabidopsis thaliana (thale cress); ath00620 Pyruvate metabolism - Arabidopsis thaliana (thale cress); ath01100 Metabolic pathways - Arabidopsis thaliana (thale cress); ath00410 beta-Alanine metabolism - Arabidopsis thaliana (thale cress); ath00340 Histidine metabolism - Arabidopsis thaliana (th…	IPR016161; IPR015590; IPR016162; IPR016163;	Aldehyde/histidinol dehydrogenase; Aldehyde dehydrogenase domain; Aldehyde dehydrogenase N-terminal domain; Aldehyde dehydrogenase, C-terminal;
MA_10431049g0010	148	K	Plant synaptotagmin	62.528	_SLDPNDPQNAK(ac)AR_	0.87827	2	734.363	1		chloroplast			protein binding; binding;				IPR000008;	C2 domain;
MA_10431049g0010	204	K	Plant synaptotagmin	117.18	_VLEAEDVEGK(ac)HHTNPYVR_	0.80843	3	712.355	1	..........KH.........	chloroplast			protein binding; binding;				IPR000008;	C2 domain;
MA_10431049g0010	57	K	Plant synaptotagmin	51.346	_SDPYVK(ac)LK_	1.6439	2	496.277	1		chloroplast			protein binding; binding;				IPR000008;	C2 domain;
MA_10431091g0010	69	K	Peptidyl-prolyl cis-trans isomerase	110.35	_GWDQGLLGMCVGEK(ac)R_	-3.1025	2	874.416	1		chloroplast	protein folding; metabolic process; cellular protein metabolic process; cellular macromolecule metabolic process; macromolecule metabolic process; protein metabolic process; primary metabolic process; cellular process; cellular metabolic process; organic substance metabolic process;			K09569			IPR001179;	FKBP-type peptidyl-prolyl cis-trans isomerase domain;
MA_10431249g0010	90	K	Peroxiredoxin-2C	135.55	_EWSK(ac)TYTNNK_	1.19	2	656.812	1		cytosol			catalytic activity; oxidoreductase activity;				IPR013740; IPR012336;	Redoxin; Thioredoxin-like fold;
MA_10431292g0020	254	K	Putative Hsp70/Hsp90 organizing protein	65.278	_ELHSDYK(ac)MIAR_	1.8436	3	468.903	1	.........YK..........	mitochondria			protein binding; binding;	K09553			IPR006636; IPR011990; IPR013026;	Heat shock chaperonin-binding; Tetratricopeptide-like helical domain; Tetratricopeptide repeat-containing domain;
MA_10431292g0020	333	K	Putative Hsp70/Hsp90 organizing protein	167.61	_GNEFFK(ac)QQQYPEAIR_	-0.080324	2	948.966	1	........F.K..........	mitochondria			protein binding; binding;	K09553			IPR006636; IPR011990; IPR013026;	Heat shock chaperonin-binding; Tetratricopeptide-like helical domain; Tetratricopeptide repeat-containing domain;
MA_10431292g0020	36	K	Putative Hsp70/Hsp90 organizing protein	77.062	_YDDAISSYK(ac)K_	0.75818	2	616.296	1	.........YK..........	mitochondria			protein binding; binding;	K09553			IPR006636; IPR011990; IPR013026;	Heat shock chaperonin-binding; Tetratricopeptide-like helical domain; Tetratricopeptide repeat-containing domain;
MA_10431292g0020	417	K	Putative Hsp70/Hsp90 organizing protein	103.71	_AMETYQEGLK(ac)HDETNQELLEGVR_	-2.8522	3	911.433	1	..........KH.........	mitochondria			protein binding; binding;	K09553			IPR006636; IPR011990; IPR013026;	Heat shock chaperonin-binding; Tetratricopeptide-like helical domain; Tetratricopeptide repeat-containing domain;
MA_10431292g0020	490	K	Putative Hsp70/Hsp90 organizing protein	99.069	_AAQDHLK(ac)NPDVMYK_	-0.13157	2	836.412	1		mitochondria			protein binding; binding;	K09553			IPR006636; IPR011990; IPR013026;	Heat shock chaperonin-binding; Tetratricopeptide-like helical domain; Tetratricopeptide repeat-containing domain;
MA_10431292g0020	497	K	Putative Hsp70/Hsp90 organizing protein	100.58	_NPDVMYK(ac)IQK_	1.305	2	639.332	1	.........YK..........	mitochondria			protein binding; binding;	K09553			IPR006636; IPR011990; IPR013026;	Heat shock chaperonin-binding; Tetratricopeptide-like helical domain; Tetratricopeptide repeat-containing domain;
MA_10431316g0010	75	K	Putative stress-related protein	85.493	_FDGK(ac)HLELLHFLDR_	0.19135	3	594.649	1	..........KH.........	cytosol
MA_10431395g0010	263	K	26S protease regulatory subunit 4, putative, expressed	68.413	_VVGSELIQK(ac)YLGDGPK_	-1.4009	3	582.321	1	..........KY.........	cytosol	organic substance catabolic process; metabolic process; protein catabolic process; macromolecule catabolic process; macromolecule metabolic process; protein metabolic process; primary metabolic process; catabolic process; organic substance metabolic process;	intracellular part; cell; cell part; intracellular; cytoplasm;	ATP binding; nucleoside phosphate binding; nucleoside binding; ion binding; hydrolase activity; nucleotide binding; organic cyclic compound binding; heterocyclic compound binding; ribonucleoside binding; carbohydrate derivative binding; catalytic activity; ribonucleotide binding; binding; purine ribonucleoside binding; purine ribonucleotide binding; anion binding; adenyl ribonucleotide binding; a…	K03062	PSMC1; 26S proteasome regulatory subunit T2	ath03050 Proteasome - Arabidopsis thaliana (thale cress);	IPR003593; IPR003959; IPR027417;	AAA+ ATPase domain; ATPase, AAA-type, core; P-loop containing nucleoside triphosphate hydrolase;
MA_10431601g0020	164	K	Expressed protein	169.2	_VHDQK(ac)VAELTGNNIFK_	0.80308	2	927.989	1		cytoskeleton							IPR025131;	Domain of unknown function DUF4057;
MA_10431627g0010	78	K	Aldehyde dehydrogenase	55.314	_FSFEAFSHK(ac)K_	0.95218	3	423.88	1		cytosol	single-organism process; metabolic process; oxidation-reduction process; single-organism metabolic process;		oxidoreductase activity, acting on the aldehyde or oxo group of donors, NAD or NADP as acceptor; catalytic activity; oxidoreductase activity; oxidoreductase activity, acting on the aldehyde or oxo group of donors;				IPR016161; IPR015590; IPR016163;	Aldehyde/histidinol dehydrogenase; Aldehyde dehydrogenase domain; Aldehyde dehydrogenase, C-terminal;
MA_10431660g0010	105	K	Acyl-[acyl-carrier-protein] desaturase	49.768	_SLEGWADDNILVHLK(ac)TVEK_	-0.20983	3	737.055	1		cytosol	single-organism biosynthetic process; organic acid biosynthetic process; oxidation-reduction process; small molecule metabolic process; single-organism cellular process; single-organism process; biosynthetic process; cellular lipid metabolic process; fatty acid metabolic process; primary metabolic process; fatty acid biosynthetic process; organic substance biosynthetic process; cellular metabolic…		oxidoreductase activity, acting on paired donors, with incorporation or reduction of molecular oxygen; acyl-[acyl-carrier-protein] desaturase activity; catalytic activity; oxidoreductase activity; oxidoreductase activity, acting on paired donors, with oxidation of a pair of donors resulting in the reduction of molecular oxygen to two molecules of water;	K03921	DESA1; acyl-[acyl-carrier-protein] desaturase [EC:1.14.19.2]	ath01040 Biosynthesis of unsaturated fatty acids - Arabidopsis thaliana (thale cress); ath00061 Fatty acid biosynthesis - Arabidopsis thaliana (thale cress); ath01212 Fatty acid metabolism - Arabidopsis thaliana (thale cress);	IPR012348; IPR009078;	Ribonucleotide reductase-related; Ferritin-like superfamily;
MA_10431660g0010	261	K	Acyl-[acyl-carrier-protein] desaturase	166.7	_HETAYTK(ac)IVEK_	2.6798	2	680.859	1		cytosol	single-organism biosynthetic process; organic acid biosynthetic process; oxidation-reduction process; small molecule metabolic process; single-organism cellular process; single-organism process; biosynthetic process; cellular lipid metabolic process; fatty acid metabolic process; primary metabolic process; fatty acid biosynthetic process; organic substance biosynthetic process; cellular metabolic…		oxidoreductase activity, acting on paired donors, with incorporation or reduction of molecular oxygen; acyl-[acyl-carrier-protein] desaturase activity; catalytic activity; oxidoreductase activity; oxidoreductase activity, acting on paired donors, with oxidation of a pair of donors resulting in the reduction of molecular oxygen to two molecules of water;	K03921	DESA1; acyl-[acyl-carrier-protein] desaturase [EC:1.14.19.2]	ath01040 Biosynthesis of unsaturated fatty acids - Arabidopsis thaliana (thale cress); ath00061 Fatty acid biosynthesis - Arabidopsis thaliana (thale cress); ath01212 Fatty acid metabolism - Arabidopsis thaliana (thale cress);	IPR012348; IPR009078;	Ribonucleotide reductase-related; Ferritin-like superfamily;
MA_10431660g0010	610	K	Acyl-[acyl-carrier-protein] desaturase	116.24	_DYADILEFLVK(ac)R_	0.16279	2	762.409	1		cytosol	single-organism biosynthetic process; organic acid biosynthetic process; oxidation-reduction process; small molecule metabolic process; single-organism cellular process; single-organism process; biosynthetic process; cellular lipid metabolic process; fatty acid metabolic process; primary metabolic process; fatty acid biosynthetic process; organic substance biosynthetic process; cellular metabolic…		oxidoreductase activity, acting on paired donors, with incorporation or reduction of molecular oxygen; acyl-[acyl-carrier-protein] desaturase activity; catalytic activity; oxidoreductase activity; oxidoreductase activity, acting on paired donors, with oxidation of a pair of donors resulting in the reduction of molecular oxygen to two molecules of water;	K03921	DESA1; acyl-[acyl-carrier-protein] desaturase [EC:1.14.19.2]	ath01040 Biosynthesis of unsaturated fatty acids - Arabidopsis thaliana (thale cress); ath00061 Fatty acid biosynthesis - Arabidopsis thaliana (thale cress); ath01212 Fatty acid metabolism - Arabidopsis thaliana (thale cress);	IPR012348; IPR009078;	Ribonucleotide reductase-related; Ferritin-like superfamily;
MA_10431745g0020	117	K	40S ribosomal protein S9	47.915	_LQTLVFK(ac)SGMAK_	-0.71688	2	682.884	1	........V.K..........	cytosol	cellular protein metabolic process; biosynthetic process; primary metabolic process; cellular metabolic process; organic substance biosynthetic process; cellular biosynthetic process; organic substance metabolic process; metabolic process; cellular macromolecule biosynthetic process; cellular macromolecule metabolic process; gene expression; macromolecule metabolic process; protein metabolic proc…	intracellular organelle; ribosome; intracellular non-membrane-bounded organelle; small ribosomal subunit; cytoplasm; intracellular organelle part; macromolecular complex; intracellular part; cell; organelle part; non-membrane-bounded organelle; organelle; cell part; intracellular; ribosomal subunit; ribonucleoprotein complex; cytoplasmic part;	organic cyclic compound binding; heterocyclic compound binding; RNA binding; binding; nucleic acid binding; structural molecule activity; structural constituent of ribosome; rRNA binding;	K02997	RP-S9e; small subunit ribosomal protein S9e	ath03010 Ribosome - Arabidopsis thaliana (thale cress);	IPR001912; IPR002942;	Ribosomal protein S4/S9, N-terminal; RNA-binding S4 domain;
MA_10431776g0020	70	K	Malate dehydrogenase	134.3	_DDLFK(ac)INAGIVR_	0.20889	3	468.261	1	K.........K..........	chloroplast	dicarboxylic acid metabolic process; oxidation-reduction process; small molecule metabolic process; single-organism cellular process; single-organism process; carbohydrate metabolic process; primary metabolic process; cellular metabolic process; organic substance metabolic process; metabolic process; single-organism metabolic process; malate metabolic process; carboxylic acid metabolic process; o…		oxidoreductase activity, acting on CH-OH group of donors; oxidoreductase activity, acting on the CH-OH group of donors, NAD or NADP as acceptor; malate dehydrogenase activity; catalytic activity; L-malate dehydrogenase activity; oxidoreductase activity;				IPR022383; IPR016040; IPR001236; IPR015955;	Lactate/malate dehydrogenase, C-terminal; NAD(P)-binding domain; Lactate/malate dehydrogenase, N-terminal; Lactate dehydrogenase/glycoside hydrolase, family 4, C-terminal;
MA_10432109g0010	56	K	Mitotic checkpoint protein BUB3	78.616	_YAFK(ac)CHR_	0.80155	2	512.245	1		chloroplast			protein binding; binding;	K02180			IPR017986; IPR015943;	WD40-repeat-containing domain; WD40/YVTN repeat-like-containing domain;
MA_10432402g0010	103	K	Probable sucrose-phosphatase 1	84.817	_SPTLYK(ac)ELR_	2.2277	2	574.819	1	.........YK..........	cytosol	sucrose biosynthetic process; carbohydrate biosynthetic process; single-organism biosynthetic process; single-organism cellular process; single-organism process; biosynthetic process; disaccharide metabolic process; carbohydrate metabolic process; primary metabolic process; oligosaccharide biosynthetic process; cellular metabolic process; organic substance biosynthetic process; cellular biosynthe…		magnesium ion binding; sucrose-phosphate phosphatase activity; carbohydrate phosphatase activity; catalytic activity; phosphoric ester hydrolase activity; phosphatase activity; binding; hydrolase activity, acting on ester bonds; ion binding; metal ion binding; cation binding; hydrolase activity; sugar-phosphatase activity;				IPR006380; IPR013679; IPR023214;	Sucrose-phosphate synthase; Sucrose-6-phosphate phosphohydrolase C-terminal; HAD-like domain;
MA_10432489g0010	97	K	OSJNBb0091E11.19 protein	52.862	_GNMIVEAFAGK(ac)ETIK_	1.311	2	825.432	1		cytosol							IPR006946;	Protein of unknown function DUF642;
MA_10432547g0010	152	K	Probable voltage-gated potassium channel subunit beta	76.332	_IESVIQSK(ac)PK_	0.20128	2	585.84	1		cytosol							IPR023210;	NADP-dependent oxidoreductase domain;
MA_10432549g0010	464	K	Mitochondrial processing peptidase	105.32	_KPVEHFLK(ac)VLNEVTLDDIASIAQK_	0.39618	4	688.134	0.912236	........F.K..........	mitochondria	proteolysis; metabolic process; macromolecule metabolic process; protein metabolic process; primary metabolic process; organic substance metabolic process;		endopeptidase activity; metalloendopeptidase activity; peptidase activity; catalytic activity; binding; ion binding; peptidase activity, acting on L-amino acid peptides; cation binding; metal ion binding; metallopeptidase activity; hydrolase activity;	K01412			IPR007863; IPR011765; IPR011249; IPR011237;	Peptidase M16, C-terminal; Peptidase M16, N-terminal; Metalloenzyme, LuxS/M16 peptidase-like; Peptidase M16 domain;
MA_10432758g0010	120	K	60S ribosomal protein L3	97.071	_FYK(ac)NWYR_	0.94764	2	559.775	1	........F.K..........	chloroplast	cellular protein metabolic process; biosynthetic process; primary metabolic process; cellular metabolic process; organic substance biosynthetic process; cellular biosynthetic process; organic substance metabolic process; metabolic process; cellular macromolecule biosynthetic process; cellular macromolecule metabolic process; gene expression; macromolecule metabolic process; protein metabolic proc…	ribosome; organelle; intracellular organelle; intracellular non-membrane-bounded organelle; cell part; intracellular; cytoplasm; macromolecular complex; intracellular part; cell; ribonucleoprotein complex; cytoplasmic part; non-membrane-bounded organelle;	structural constituent of ribosome; structural molecule activity;	K02925	RP-L3e; large subunit ribosomal protein L3e	ath03010 Ribosome - Arabidopsis thaliana (thale cress);	IPR009000;	Translation protein, beta-barrel domain;
MA_10432758g0010	155	K	60S ribosomal protein L3	100.39	_K(ac)YATVIR_	-0.22467	2	446.766	1	..........KY.........	chloroplast	cellular protein metabolic process; biosynthetic process; primary metabolic process; cellular metabolic process; organic substance biosynthetic process; cellular biosynthetic process; organic substance metabolic process; metabolic process; cellular macromolecule biosynthetic process; cellular macromolecule metabolic process; gene expression; macromolecule metabolic process; protein metabolic proc…	ribosome; organelle; intracellular organelle; intracellular non-membrane-bounded organelle; cell part; intracellular; cytoplasm; macromolecular complex; intracellular part; cell; ribonucleoprotein complex; cytoplasmic part; non-membrane-bounded organelle;	structural constituent of ribosome; structural molecule activity;	K02925	RP-L3e; large subunit ribosomal protein L3e	ath03010 Ribosome - Arabidopsis thaliana (thale cress);	IPR009000;	Translation protein, beta-barrel domain;
MA_10432758g0010	169	K	60S ribosomal protein L3	93.598	_VLAHTQIK(ac)K_	1.0652	2	540.332	1		chloroplast	cellular protein metabolic process; biosynthetic process; primary metabolic process; cellular metabolic process; organic substance biosynthetic process; cellular biosynthetic process; organic substance metabolic process; metabolic process; cellular macromolecule biosynthetic process; cellular macromolecule metabolic process; gene expression; macromolecule metabolic process; protein metabolic proc…	ribosome; organelle; intracellular organelle; intracellular non-membrane-bounded organelle; cell part; intracellular; cytoplasm; macromolecular complex; intracellular part; cell; ribonucleoprotein complex; cytoplasmic part; non-membrane-bounded organelle;	structural constituent of ribosome; structural molecule activity;	K02925	RP-L3e; large subunit ribosomal protein L3e	ath03010 Ribosome - Arabidopsis thaliana (thale cress);	IPR009000;	Translation protein, beta-barrel domain;
MA_10432758g0010	204	K	60S ribosomal protein L3	96.379	_VDYAYNFFEK(ac)QVPIDALFQK_	-1.1169	2	1239.12	1	........F.K..........	chloroplast	cellular protein metabolic process; biosynthetic process; primary metabolic process; cellular metabolic process; organic substance biosynthetic process; cellular biosynthetic process; organic substance metabolic process; metabolic process; cellular macromolecule biosynthetic process; cellular macromolecule metabolic process; gene expression; macromolecule metabolic process; protein metabolic proc…	ribosome; organelle; intracellular organelle; intracellular non-membrane-bounded organelle; cell part; intracellular; cytoplasm; macromolecular complex; intracellular part; cell; ribonucleoprotein complex; cytoplasmic part; non-membrane-bounded organelle;	structural constituent of ribosome; structural molecule activity;	K02925	RP-L3e; large subunit ribosomal protein L3e	ath03010 Ribosome - Arabidopsis thaliana (thale cress);	IPR009000;	Translation protein, beta-barrel domain;
MA_10432758g0010	348	K	60S ribosomal protein L3	183.67	_QSLLK(ac)QTSR_	-0.87341	2	551.814	1		chloroplast	cellular protein metabolic process; biosynthetic process; primary metabolic process; cellular metabolic process; organic substance biosynthetic process; cellular biosynthetic process; organic substance metabolic process; metabolic process; cellular macromolecule biosynthetic process; cellular macromolecule metabolic process; gene expression; macromolecule metabolic process; protein metabolic proc…	ribosome; organelle; intracellular organelle; intracellular non-membrane-bounded organelle; cell part; intracellular; cytoplasm; macromolecular complex; intracellular part; cell; ribonucleoprotein complex; cytoplasmic part; non-membrane-bounded organelle;	structural constituent of ribosome; structural molecule activity;	K02925	RP-L3e; large subunit ribosomal protein L3e	ath03010 Ribosome - Arabidopsis thaliana (thale cress);	IPR009000;	Translation protein, beta-barrel domain;
MA_10432758g0010	359	K	60S ribosomal protein L3	71.451	_TALEEIK(ac)LK_	-1.5581	2	543.824	1		chloroplast	cellular protein metabolic process; biosynthetic process; primary metabolic process; cellular metabolic process; organic substance biosynthetic process; cellular biosynthetic process; organic substance metabolic process; metabolic process; cellular macromolecule biosynthetic process; cellular macromolecule metabolic process; gene expression; macromolecule metabolic process; protein metabolic proc…	ribosome; organelle; intracellular organelle; intracellular non-membrane-bounded organelle; cell part; intracellular; cytoplasm; macromolecular complex; intracellular part; cell; ribonucleoprotein complex; cytoplasmic part; non-membrane-bounded organelle;	structural constituent of ribosome; structural molecule activity;	K02925	RP-L3e; large subunit ribosomal protein L3e	ath03010 Ribosome - Arabidopsis thaliana (thale cress);	IPR009000;	Translation protein, beta-barrel domain;
MA_10432758g0010	368	K	60S ribosomal protein L3	56.936	_FIDTSSK(ac)FGHGR_	0.51051	3	465.233	1		chloroplast	cellular protein metabolic process; biosynthetic process; primary metabolic process; cellular metabolic process; organic substance biosynthetic process; cellular biosynthetic process; organic substance metabolic process; metabolic process; cellular macromolecule biosynthetic process; cellular macromolecule metabolic process; gene expression; macromolecule metabolic process; protein metabolic proc…	ribosome; organelle; intracellular organelle; intracellular non-membrane-bounded organelle; cell part; intracellular; cytoplasm; macromolecular complex; intracellular part; cell; ribonucleoprotein complex; cytoplasmic part; non-membrane-bounded organelle;	structural constituent of ribosome; structural molecule activity;	K02925	RP-L3e; large subunit ribosomal protein L3e	ath03010 Ribosome - Arabidopsis thaliana (thale cress);	IPR009000;	Translation protein, beta-barrel domain;
MA_10432758g0010	380	K	60S ribosomal protein L3	119.68	_FQTTQEK(ac)AK_	0.59423	2	561.793	1		chloroplast	cellular protein metabolic process; biosynthetic process; primary metabolic process; cellular metabolic process; organic substance biosynthetic process; cellular biosynthetic process; organic substance metabolic process; metabolic process; cellular macromolecule biosynthetic process; cellular macromolecule metabolic process; gene expression; macromolecule metabolic process; protein metabolic proc…	ribosome; organelle; intracellular organelle; intracellular non-membrane-bounded organelle; cell part; intracellular; cytoplasm; macromolecular complex; intracellular part; cell; ribonucleoprotein complex; cytoplasmic part; non-membrane-bounded organelle;	structural constituent of ribosome; structural molecule activity;	K02925	RP-L3e; large subunit ribosomal protein L3e	ath03010 Ribosome - Arabidopsis thaliana (thale cress);	IPR009000;	Translation protein, beta-barrel domain;
MA_10432831g0010	207	K	50S ribosomal protein L3-2	89.142	_GFQGGIK(ac)R_	1.1492	2	452.754	1		chloroplast	cellular protein metabolic process; biosynthetic process; primary metabolic process; cellular metabolic process; organic substance biosynthetic process; cellular biosynthetic process; organic substance metabolic process; metabolic process; cellular macromolecule biosynthetic process; cellular macromolecule metabolic process; gene expression; macromolecule metabolic process; protein metabolic proc…	ribosome; organelle; intracellular organelle; intracellular non-membrane-bounded organelle; cell part; intracellular; cytoplasm; macromolecular complex; intracellular part; cell; ribonucleoprotein complex; cytoplasmic part; non-membrane-bounded organelle;	structural constituent of ribosome; structural molecule activity;	K02906	RP-L3; large subunit ribosomal protein L3	ath03010 Ribosome - Arabidopsis thaliana (thale cress);	IPR009000;	Translation protein, beta-barrel domain;
MA_10432946g0010	12	K	Unknown	80.014	_GGSSLLK(ac)FVPIR_	2.9322	2	658.39	1		mitochondria
MA_10432972g0030	75	K	Unknown	92.65	_EQVQK(ac)GLAEYTQK_	-0.67755	2	782.404	1	........V.K..........	cytosol	nucleoside metabolic process; purine nucleoside metabolic process; purine ribonucleoside monophosphate metabolic process; nucleotide metabolic process; single-organism process; purine ribonucleoside biosynthetic process; nucleoside biosynthetic process; biosynthetic process; ribonucleoside monophosphate biosynthetic process; cellular metabolic process; phosphate-containing compound metabolic proc…	proton-transporting ATP synthase complex, catalytic core F(1); membrane; membrane part; cell part; intracellular; proton-transporting two-sector ATPase complex; macromolecular complex; proton-transporting two-sector ATPase complex, catalytic domain; intracellular part; protein complex; cell; proton-transporting ATP synthase complex;	active transmembrane transporter activity; ATPase activity, coupled to transmembrane movement of ions; ion transmembrane transporter activity; primary active transmembrane transporter activity; ATPase activity, coupled to transmembrane movement of ions, rotational mechanism; hydrolase activity, acting on acid anhydrides; substrate-specific transporter activity; monovalent inorganic cation transme…	K02134	ATPeF1D; F-type H+-transporting ATPase subunit delta	ath00190 Oxidative phosphorylation - Arabidopsis thaliana (thale cress); ath01100 Metabolic pathways - Arabidopsis thaliana (thale cress);	IPR020546;	ATPase, F1 complex, delta/epsilon subunit, N-terminal;
MA_10432995g0010	17	K	Phosphatase DCR2	59.884	_AAFTGHDHK(ac)NDFCGK_	1.1073	3	582.927	1		mitochondria							IPR029052;	Metallo-dependent phosphatase-like;
MA_10433022g0010	216	K	Putative Tryptophan synthase beta chain	55.461	_ASYDQK(ac)PYR_	-0.95196	2	585.283	1		chloroplast	cellular aromatic compound metabolic process; organic acid biosynthetic process; tryptophan biosynthetic process; single-organism process; biosynthetic process; indole-containing compound biosynthetic process; organonitrogen compound biosynthetic process; cellular metabolic process; cellular biogenic amine metabolic process; organic substance metabolic process; metabolic process; cellular amino a…		organic cyclic compound binding; heterocyclic compound binding; tryptophan synthase activity; catalytic activity; binding; ion binding; lyase activity; anion binding; hydro-lyase activity; cofactor binding; pyridoxal phosphate binding; carbon-oxygen lyase activity;	K06001	trpB; tryptophan synthase beta chain [EC:4.2.1.20]	ath01230 Biosynthesis of amino acids - Arabidopsis thaliana (thale cress); ath00260 Glycine, serine and threonine metabolism - Arabidopsis thaliana (thale cress); ath00400 Phenylalanine, tyrosine and tryptophan biosynthesis - Arabidopsis thaliana (thale cress); ath01100 Metabolic pathways - Arabidopsis thaliana (thale cress); ath01110 Biosynthesis of secondary metabolites - Arabidopsis thaliana (…	IPR001926;	Tryptophan synthase beta subunit-like PLP-dependent enzyme;
MA_10433058g0020	109	K	60S acidic ribosomal protein P0	65.88	_YK(ac)VGAPAR_	3.9302	2	452.256	1	.........YK..........	cytosol	cellular component biogenesis; ribosome biogenesis; ribonucleoprotein complex biogenesis; cellular component organization or biogenesis;	cell; intracellular; cell part;		K02941	RP-LP0; large subunit ribosomal protein LP0	ath03010 Ribosome - Arabidopsis thaliana (thale cress);
MA_10433058g0020	165	K	60S acidic ribosomal protein P0	56.527	_GTVEIITPVELIK(ac)K_	-0.4778	2	791.477	1		cytosol	cellular component biogenesis; ribosome biogenesis; ribonucleoprotein complex biogenesis; cellular component organization or biogenesis;	cell; intracellular; cell part;		K02941	RP-LP0; large subunit ribosomal protein LP0	ath03010 Ribosome - Arabidopsis thaliana (thale cress);
MA_10433067g0010	191	K	Putative 4-methyl-5(B-hydroxyethyl)-thiazol monophosphate biosynthesis enzyme	118.23	_ATAHPAFTQK(ac)IADQSAVGTR_	-2.9345	3	704.699	1	K.........K..........	cytosol				K03152			IPR002818; IPR029062;	DJ-1/PfpI; Class I glutamine amidotransferase-like;
MA_10433355g0010	314	K	Putative cinnamoyl-CoA reductase	112.11	_LYPEYK(ac)IHR_	0.49552	2	630.84	1		chloroplast			cofactor binding; catalytic activity; binding; coenzyme binding;				IPR001509; IPR016040;	NAD-dependent epimerase/dehydratase, N-terminal domain; NAD(P)-binding domain;
MA_10433355g0010	82	K	Putative cinnamoyl-CoA reductase	121.72	_GYSVQGTVQDLGNEK(ac)ETK_	1.5635	2	997.987	1		chloroplast			cofactor binding; catalytic activity; binding; coenzyme binding;				IPR001509; IPR016040;	NAD-dependent epimerase/dehydratase, N-terminal domain; NAD(P)-binding domain;
MA_10433445g0020	166	K	Serine/threonine-protein phosphatase	49.595	_AHQVVEDGYEFFAK(ac)R_	2.0969	3	613.3	1	........F.K..........	chloroplast			hydrolase activity; catalytic activity;				IPR029052; IPR004843; IPR006186;	Metallo-dependent phosphatase-like; Calcineurin-like phosphoesterase domain, apaH type; Serine/threonine-specific protein phosphatase/bis(5-nucleosyl)-tetraphosphatase;
MA_10433454g0020	225	K	Adenosylhomocysteinase	131.82	_SK(ac)FDNLYGCR_	0.89208	2	651.301	1		cytosol	metabolic process; one-carbon metabolic process; single-organism metabolic process; small molecule metabolic process; single-organism cellular process; single-organism process; cellular process; cellular metabolic process;		adenosylhomocysteinase activity; hydrolase activity; hydrolase activity, acting on ether bonds; catalytic activity; trialkylsulfonium hydrolase activity;	K01251	E3.3.1.1; adenosylhomocysteinase [EC:3.3.1.1]	ath00270 Cysteine and methionine metabolism - Arabidopsis thaliana (thale cress); ath01100 Metabolic pathways - Arabidopsis thaliana (thale cress);	IPR016040; IPR015878;	NAD(P)-binding domain; S-adenosyl-L-homocysteine hydrolase, NAD binding domain;
MA_10433454g0020	429	K	Adenosylhomocysteinase	89.805	_VYVLPK(ac)HLDEK_	-0.49537	3	461.594	1	..........KH.........	cytosol	metabolic process; one-carbon metabolic process; single-organism metabolic process; small molecule metabolic process; single-organism cellular process; single-organism process; cellular process; cellular metabolic process;		adenosylhomocysteinase activity; hydrolase activity; hydrolase activity, acting on ether bonds; catalytic activity; trialkylsulfonium hydrolase activity;	K01251	E3.3.1.1; adenosylhomocysteinase [EC:3.3.1.1]	ath00270 Cysteine and methionine metabolism - Arabidopsis thaliana (thale cress); ath01100 Metabolic pathways - Arabidopsis thaliana (thale cress);	IPR016040; IPR015878;	NAD(P)-binding domain; S-adenosyl-L-homocysteine hydrolase, NAD binding domain;
MA_10433454g0020	7	K	Adenosylhomocysteinase	107.03	_(ac)ALLAEK(ac)TVSGR_	-2.7811	2	614.848	1		cytosol	metabolic process; one-carbon metabolic process; single-organism metabolic process; small molecule metabolic process; single-organism cellular process; single-organism process; cellular process; cellular metabolic process;		adenosylhomocysteinase activity; hydrolase activity; hydrolase activity, acting on ether bonds; catalytic activity; trialkylsulfonium hydrolase activity;	K01251	E3.3.1.1; adenosylhomocysteinase [EC:3.3.1.1]	ath00270 Cysteine and methionine metabolism - Arabidopsis thaliana (thale cress); ath01100 Metabolic pathways - Arabidopsis thaliana (thale cress);	IPR016040; IPR015878;	NAD(P)-binding domain; S-adenosyl-L-homocysteine hydrolase, NAD binding domain;
MA_10433492g0010	480	K	Putative alanine aminotransferase	79.652	_MTTFHQK(ac)FMEEFRD_	-1.3216	2	944.921	1		nuclear	biosynthetic process; metabolic process;		organic cyclic compound binding; heterocyclic compound binding; catalytic activity; binding; ion binding; anion binding; cofactor binding; pyridoxal phosphate binding;	K00814	GPT; alanine transaminase [EC:2.6.1.2]	ath00250 Alanine, aspartate and glutamate metabolism - Arabidopsis thaliana (thale cress); ath01230 Biosynthesis of amino acids - Arabidopsis thaliana (thale cress); ath00220 Arginine biosynthesis - Arabidopsis thaliana (thale cress); ath01200 Carbon metabolism - Arabidopsis thaliana (thale cress); ath01100 Metabolic pathways - Arabidopsis thaliana (thale cress); ath00710 Carbon fixation in photo…	IPR015424; IPR004839; IPR015422; IPR015421;	Pyridoxal phosphate-dependent transferase; Aminotransferase, class I/classII; Pyridoxal phosphate-dependent transferase, major region, subdomain 2; Pyridoxal phosphate-dependent transferase, major region, subdomain 1;
MA_10433694g0010	135	K	Putative alcohol dehydrogenase superfamily protein	137.6	_VCAAALNPVDFK(ac)R_	-0.53952	2	751.893	1		chloroplast	single-organism process; metabolic process; oxidation-reduction process; single-organism metabolic process;		transition metal ion binding; catalytic activity; binding; ion binding; metal ion binding; cation binding; zinc ion binding; oxidoreductase activity;	K18980			IPR011032; IPR020843; IPR016040; IPR013154;	GroES-like; Polyketide synthase, enoylreductase domain; NAD(P)-binding domain; Alcohol dehydrogenase, N-terminal;
MA_10433694g0010	95	K	Putative alcohol dehydrogenase superfamily protein	78.342	_AWIYK(ac)EYGAAK_	3.2128	2	671.346	1	.........YK..........	chloroplast	single-organism process; metabolic process; oxidation-reduction process; single-organism metabolic process;		transition metal ion binding; catalytic activity; binding; ion binding; metal ion binding; cation binding; zinc ion binding; oxidoreductase activity;	K18980			IPR011032; IPR020843; IPR016040; IPR013154;	GroES-like; Polyketide synthase, enoylreductase domain; NAD(P)-binding domain; Alcohol dehydrogenase, N-terminal;
MA_10433855g0010	174	K	Ribulose bisphosphate carboxylase/oxygenase activase, chloroplastic	63.29	_GQGK(ac)SFQCELVFAK_	-1.3549	2	820.909	1	..........K.F........	chloroplast			ATP binding; nucleoside phosphate binding; nucleoside binding; ion binding; nucleotide binding; organic cyclic compound binding; heterocyclic compound binding; ribonucleoside binding; carbohydrate derivative binding; ribonucleotide binding; binding; purine ribonucleoside binding; anion binding; purine ribonucleotide binding; adenyl ribonucleotide binding; adenyl nucleotide binding; purine nucleos…				IPR003959; IPR027417;	ATPase, AAA-type, core; P-loop containing nucleoside triphosphate hydrolase;
MA_10433855g0010	305	K	Ribulose bisphosphate carboxylase/oxygenase activase, chloroplastic	98.898	_MEK(ac)FYWAPTR_	-0.085657	2	685.832	1		chloroplast			ATP binding; nucleoside phosphate binding; nucleoside binding; ion binding; nucleotide binding; organic cyclic compound binding; heterocyclic compound binding; ribonucleoside binding; carbohydrate derivative binding; ribonucleotide binding; binding; purine ribonucleoside binding; anion binding; purine ribonucleotide binding; adenyl ribonucleotide binding; adenyl nucleotide binding; purine nucleos…				IPR003959; IPR027417;	ATPase, AAA-type, core; P-loop containing nucleoside triphosphate hydrolase;
MA_10433855g0010	418	K	Ribulose bisphosphate carboxylase/oxygenase activase, chloroplastic	90.592	_VQLADK(ac)YMSEAALGDANEDSIQR_	-2.7173	3	856.075	1	..........KY.........	chloroplast			ATP binding; nucleoside phosphate binding; nucleoside binding; ion binding; nucleotide binding; organic cyclic compound binding; heterocyclic compound binding; ribonucleoside binding; carbohydrate derivative binding; ribonucleotide binding; binding; purine ribonucleoside binding; anion binding; purine ribonucleotide binding; adenyl ribonucleotide binding; adenyl nucleotide binding; purine nucleos…				IPR003959; IPR027417;	ATPase, AAA-type, core; P-loop containing nucleoside triphosphate hydrolase;
MA_10434151g0010	524	K	Beta adaptin-like	73.168	_ATFLETWK(ac)SLPDSHEIVR_	0.12364	3	724.376	1		chloroplast	establishment of protein localization; transport; intracellular transport; cellular macromolecule localization; establishment of localization in cell; vesicle-mediated transport; intracellular protein transport; organic substance transport; protein localization; macromolecule localization; cellular protein localization; localization; protein transport; establishment of localization; cellular loca…	membrane; AP-type membrane coat adaptor complex; membrane part; cell part; intracellular; clathrin adaptor complex; coated membrane; cytoplasm; clathrin coat; macromolecular complex; intracellular part; membrane coat; protein complex; cell; cytoplasmic part;	binding;	K12392			IPR008152; IPR011989; IPR002553; IPR013037; IPR015151; IPR012295; IPR016024; IPR009028; IPR013041;	Clathrin adaptor, alpha/beta/gamma-adaptin, appendage, Ig-like subdomain; Armadillo-like helical; Clathrin/coatomer adaptor, adaptin-like, N-terminal; Clathrin adaptor, beta-adaptin, appendage, Ig-like subdomain; Beta-adaptin appendage, C-terminal subdomain; Beta2-adaptin/TBP, C-terminal domain; Armadillo-type fold; Coatomer/calthrin adaptor appendage, C-terminal subdomain; Coatomer/clathrin adap…
MA_10434287g0020	101	K	Glyceraldehyde-3-phosphate dehydrogenase	81.703	_NPIAECLVK(ac)EIAK_	-3.9754	2	763.916	1		cytoskeleton	single-organism process; metabolic process; oxidation-reduction process; single-organism metabolic process;		oxidoreductase activity, acting on the aldehyde or oxo group of donors, NAD or NADP as acceptor; catalytic activity; oxidoreductase activity; oxidoreductase activity, acting on the aldehyde or oxo group of donors;	K00131	gapN; glyceraldehyde-3-phosphate dehydrogenase (NADP+) [EC:1.2.1.9]	ath00030 Pentose phosphate pathway - Arabidopsis thaliana (thale cress); ath01200 Carbon metabolism - Arabidopsis thaliana (thale cress); ath01100 Metabolic pathways - Arabidopsis thaliana (thale cress); ath00010 Glycolysis / Gluconeogenesis - Arabidopsis thaliana (thale cress);	IPR016161; IPR015590; IPR016162; IPR016163;	Aldehyde/histidinol dehydrogenase; Aldehyde dehydrogenase domain; Aldehyde dehydrogenase N-terminal domain; Aldehyde dehydrogenase, C-terminal;
MA_10434287g0020	367	K	Glyceraldehyde-3-phosphate dehydrogenase	95.541	_LCQEYK(ac)R_	-0.20537	2	519.755	1	.........YK..........	cytoskeleton	single-organism process; metabolic process; oxidation-reduction process; single-organism metabolic process;		oxidoreductase activity, acting on the aldehyde or oxo group of donors, NAD or NADP as acceptor; catalytic activity; oxidoreductase activity; oxidoreductase activity, acting on the aldehyde or oxo group of donors;	K00131	gapN; glyceraldehyde-3-phosphate dehydrogenase (NADP+) [EC:1.2.1.9]	ath00030 Pentose phosphate pathway - Arabidopsis thaliana (thale cress); ath01200 Carbon metabolism - Arabidopsis thaliana (thale cress); ath01100 Metabolic pathways - Arabidopsis thaliana (thale cress); ath00010 Glycolysis / Gluconeogenesis - Arabidopsis thaliana (thale cress);	IPR016161; IPR015590; IPR016162; IPR016163;	Aldehyde/histidinol dehydrogenase; Aldehyde dehydrogenase domain; Aldehyde dehydrogenase N-terminal domain; Aldehyde dehydrogenase, C-terminal;
MA_10434287g0020	426	K	Glyceraldehyde-3-phosphate dehydrogenase	47.286	_INSVEEGIHHCNASNFGLQGCIFTK(ac)DINK_	-3.3952	4	836.9	1	........F.K..........	cytoskeleton	single-organism process; metabolic process; oxidation-reduction process; single-organism metabolic process;		oxidoreductase activity, acting on the aldehyde or oxo group of donors, NAD or NADP as acceptor; catalytic activity; oxidoreductase activity; oxidoreductase activity, acting on the aldehyde or oxo group of donors;	K00131	gapN; glyceraldehyde-3-phosphate dehydrogenase (NADP+) [EC:1.2.1.9]	ath00030 Pentose phosphate pathway - Arabidopsis thaliana (thale cress); ath01200 Carbon metabolism - Arabidopsis thaliana (thale cress); ath01100 Metabolic pathways - Arabidopsis thaliana (thale cress); ath00010 Glycolysis / Gluconeogenesis - Arabidopsis thaliana (thale cress);	IPR016161; IPR015590; IPR016162; IPR016163;	Aldehyde/histidinol dehydrogenase; Aldehyde dehydrogenase domain; Aldehyde dehydrogenase N-terminal domain; Aldehyde dehydrogenase, C-terminal;
MA_10434621g0010	105	K	Putative ribosomal protein L32	77.068	_TFCAEIAHSVSSLK(ac)R_	-0.74039	3	583.298	1		nuclear	cellular protein metabolic process; biosynthetic process; primary metabolic process; cellular metabolic process; organic substance biosynthetic process; cellular biosynthetic process; organic substance metabolic process; metabolic process; cellular macromolecule biosynthetic process; cellular macromolecule metabolic process; gene expression; macromolecule metabolic process; protein metabolic proc…	ribosome; organelle; intracellular organelle; intracellular non-membrane-bounded organelle; cell part; intracellular; cytoplasm; macromolecular complex; intracellular part; cell; ribonucleoprotein complex; cytoplasmic part; non-membrane-bounded organelle;	structural constituent of ribosome; structural molecule activity;	K02912	RP-L32e; large subunit ribosomal protein L32e	ath03010 Ribosome - Arabidopsis thaliana (thale cress);
MA_10434639g0010	25	K	Expressed protein	50.493	_SVAQGPEELTSPHVEADK(ac)R_	-1.0398	3	698.015	1		cytosol							IPR024286; IPR029055;	Domain of unknown function DUF3700; Nucleophile aminohydrolases, N-terminal;
MA_10434733g0010	53	K	OSJNBb0070J16.13 protein	94.407	_SQMNFK(ac)R_	-0.55811	2	476.737	1		cytosol	cellular protein metabolic process; biosynthetic process; primary metabolic process; cellular metabolic process; organic substance biosynthetic process; cellular biosynthetic process; organic substance metabolic process; metabolic process; cellular macromolecule biosynthetic process; cellular macromolecule metabolic process; gene expression; macromolecule metabolic process; protein metabolic proc…	ribosome; organelle; intracellular organelle; intracellular non-membrane-bounded organelle; cell part; intracellular; cytoplasm; macromolecular complex; intracellular part; cell; ribonucleoprotein complex; cytoplasmic part; non-membrane-bounded organelle;	structural constituent of ribosome; structural molecule activity;	K02875	RP-L14e; large subunit ribosomal protein L14e	ath03010 Ribosome - Arabidopsis thaliana (thale cress);	IPR008991; IPR002784; IPR014722;	Translation protein SH3-like domain; Ribosomal protein L14; Ribosomal protein L2 domain 2;
MA_10434733g0010	61	K	OSJNBb0070J16.13 protein	90.412	_LSLTDIK(ac)IDIPR_	0.66186	2	713.419	1		cytosol	cellular protein metabolic process; biosynthetic process; primary metabolic process; cellular metabolic process; organic substance biosynthetic process; cellular biosynthetic process; organic substance metabolic process; metabolic process; cellular macromolecule biosynthetic process; cellular macromolecule metabolic process; gene expression; macromolecule metabolic process; protein metabolic proc…	ribosome; organelle; intracellular organelle; intracellular non-membrane-bounded organelle; cell part; intracellular; cytoplasm; macromolecular complex; intracellular part; cell; ribonucleoprotein complex; cytoplasmic part; non-membrane-bounded organelle;	structural constituent of ribosome; structural molecule activity;	K02875	RP-L14e; large subunit ribosomal protein L14e	ath03010 Ribosome - Arabidopsis thaliana (thale cress);	IPR008991; IPR002784; IPR014722;	Translation protein SH3-like domain; Ribosomal protein L14; Ribosomal protein L2 domain 2;
MA_10434810g0010	22	K	Leucine aminopeptidase 2, chloroplastic	72.531	_AAEIAGEK(ac)FWR_	0.75209	2	660.341	1		nuclear	proteolysis; metabolic process; macromolecule metabolic process; protein metabolic process; primary metabolic process; organic substance metabolic process;	cell; intracellular; cell part;	peptidase activity, acting on L-amino acid peptides; aminopeptidase activity; hydrolase activity; peptidase activity; exopeptidase activity; catalytic activity;				IPR000819;	Peptidase M17, leucyl aminopeptidase, C-terminal;
MA_10434929g0010	98	K	NADH:ubiquinone oxidoreductase 17.2 kD subunit family protein, expressed	78.705	_TPEQLQMLK(ac)PK_	-0.010027	2	677.874	1		nuclear				K11352	NDUFA12; NADH dehydrogenase (ubiquinone) 1 alpha subcomplex subunit 12	ath00190 Oxidative phosphorylation - Arabidopsis thaliana (thale cress); ath01100 Metabolic pathways - Arabidopsis thaliana (thale cress);
MA_10434959g0010	144	K	Putative TCP-1/cpn60 chaperonin family protein	133.32	_VWDNK(ac)ANAESFR_	1.3878	2	739.855	1		plasma membrane	protein folding; metabolic process; cellular protein metabolic process; cellular macromolecule metabolic process; macromolecule metabolic process; protein metabolic process; primary metabolic process; cellular process; cellular metabolic process; organic substance metabolic process;		ATP binding; nucleoside phosphate binding; nucleoside binding; ion binding; protein binding; nucleotide binding; organic cyclic compound binding; heterocyclic compound binding; ribonucleoside binding; carbohydrate derivative binding; ribonucleotide binding; binding; purine ribonucleoside binding; anion binding; purine ribonucleotide binding; unfolded protein binding; adenyl ribonucleotide binding…	K09494			IPR027410; IPR027409; IPR027413;	TCP-1-like chaperonin intermediate domain; GroEL-like apical domain; GroEL-like equatorial domain;
MA_10434959g0010	171	K	Putative TCP-1/cpn60 chaperonin family protein	82.609	_ILAQDK(ac)EHFASLAVDAVMR_	0.41898	3	719.377	1		plasma membrane	protein folding; metabolic process; cellular protein metabolic process; cellular macromolecule metabolic process; macromolecule metabolic process; protein metabolic process; primary metabolic process; cellular process; cellular metabolic process; organic substance metabolic process;		ATP binding; nucleoside phosphate binding; nucleoside binding; ion binding; protein binding; nucleotide binding; organic cyclic compound binding; heterocyclic compound binding; ribonucleoside binding; carbohydrate derivative binding; ribonucleotide binding; binding; purine ribonucleoside binding; anion binding; purine ribonucleotide binding; unfolded protein binding; adenyl ribonucleotide binding…	K09494			IPR027410; IPR027409; IPR027413;	TCP-1-like chaperonin intermediate domain; GroEL-like apical domain; GroEL-like equatorial domain;
MA_10434959g0010	245	K	Putative TCP-1/cpn60 chaperonin family protein	69.176	_IK(ac)IYGAR_	4.0439	2	431.761	1		plasma membrane	protein folding; metabolic process; cellular protein metabolic process; cellular macromolecule metabolic process; macromolecule metabolic process; protein metabolic process; primary metabolic process; cellular process; cellular metabolic process; organic substance metabolic process;		ATP binding; nucleoside phosphate binding; nucleoside binding; ion binding; protein binding; nucleotide binding; organic cyclic compound binding; heterocyclic compound binding; ribonucleoside binding; carbohydrate derivative binding; ribonucleotide binding; binding; purine ribonucleoside binding; anion binding; purine ribonucleotide binding; unfolded protein binding; adenyl ribonucleotide binding…	K09494			IPR027410; IPR027409; IPR027413;	TCP-1-like chaperonin intermediate domain; GroEL-like apical domain; GroEL-like equatorial domain;
MA_10434959g0010	67	K	Putative TCP-1/cpn60 chaperonin family protein	101.3	_GHSVTVTNDGATILK(ac)SLHIDNPAAK_	2.016	3	867.793	1		plasma membrane	protein folding; metabolic process; cellular protein metabolic process; cellular macromolecule metabolic process; macromolecule metabolic process; protein metabolic process; primary metabolic process; cellular process; cellular metabolic process; organic substance metabolic process;		ATP binding; nucleoside phosphate binding; nucleoside binding; ion binding; protein binding; nucleotide binding; organic cyclic compound binding; heterocyclic compound binding; ribonucleoside binding; carbohydrate derivative binding; ribonucleotide binding; binding; purine ribonucleoside binding; anion binding; purine ribonucleotide binding; unfolded protein binding; adenyl ribonucleotide binding…	K09494			IPR027410; IPR027409; IPR027413;	TCP-1-like chaperonin intermediate domain; GroEL-like apical domain; GroEL-like equatorial domain;
MA_10434974g0010	85	K	Unknown	74.301	_FCYDGLK(ac)R_	-1.4372	2	550.763	1		cytosol	single-organism process; metabolic process; oxidation-reduction process; single-organism metabolic process;		oxidoreductase activity, acting on NAD(P)H; catalytic activity; iron-sulfur cluster binding; binding; metal cluster binding; oxidoreductase activity;	K03934	NDUFS1; NADH dehydrogenase (ubiquinone) Fe-S protein 1 [EC:1.6.5.3 1.6.99.3]	ath00190 Oxidative phosphorylation - Arabidopsis thaliana (thale cress); ath01100 Metabolic pathways - Arabidopsis thaliana (thale cress);	IPR006656; IPR006963; IPR015405;	Molybdopterin oxidoreductase; Molybdopterin oxidoreductase, 4Fe-4S domain; NADH-quinone oxidoreductase, chain G, C-terminal;
MA_10435137g0010	226	K	Clathrin light chain 2	57.788	_VHLANQEK(ac)FHANADK_	-0.69758	3	588.632	1	K.........K..........	nuclear	establishment of protein localization; transport; intracellular transport; cellular macromolecule localization; establishment of localization in cell; vesicle-mediated transport; intracellular protein transport; organic substance transport; protein localization; macromolecule localization; cellular protein localization; localization; protein transport; establishment of localization; cellular loca…	transport vesicle membrane; membrane; clathrin coat of trans-Golgi network vesicle; cytoplasmic vesicle; organelle membrane; membrane-bounded vesicle; cell periphery; cytoplasmic membrane-bounded vesicle; vesicle; Golgi-associated vesicle membrane; cytoplasm; cytoplasmic vesicle part; macromolecular complex; intracellular part; vesicle coat; cell; organelle part; coated vesicle membrane; trans-Go…	structural molecule activity;
MA_10435209g0010	158	K	Glyoxalase family protein, expressed	92.671	_SHHISLGVPDYDGFVK(ac)SLK_	-1.3505	3	714.372	1	........F.K..........	nuclear							IPR025870; IPR029068;	Glyoxalase-like domain; Glyoxalase/Bleomycin resistance protein/Dihydroxybiphenyl dioxygenase;
MA_10435304g0010	278	K	Oxidoreductase, 2OG-Fe oxygenase family protein, expressed	110.75	_FK(ac)SADHQAVVNSNSSR_	-0.15765	3	596.959	1		nuclear	single-organism process; metabolic process; oxidation-reduction process; single-organism metabolic process;		catalytic activity; oxidoreductase activity;	K00475	E1.14.11.9; naringenin 3-dioxygenase [EC:1.14.11.9]	ath01100 Metabolic pathways - Arabidopsis thaliana (thale cress); ath00941 Flavonoid biosynthesis - Arabidopsis thaliana (thale cress); ath01110 Biosynthesis of secondary metabolites - Arabidopsis thaliana (thale cress);	IPR005123; IPR027443; IPR026992;	Oxoglutarate/iron-dependent dioxygenase; Isopenicillin N synthase-like; Non-haem dioxygenase N-terminal domain;
MA_10435333g0010	85	K	Acyl-CoA thioester hydrolase-like	88.495	_TGK(ac)SALINR_	-1.9172	2	501.291	1		cytosol				K17361			IPR029069;	HotDog domain;
MA_10435556g0010	110	K	26S protease regulatory subunit 7	58.32	_QIAK(ac)FVVGLGDK_	1.013	2	658.882	1	K.........K..........	cytosol	organic substance catabolic process; metabolic process; protein catabolic process; macromolecule catabolic process; macromolecule metabolic process; protein metabolic process; primary metabolic process; catabolic process; organic substance metabolic process;	intracellular part; cell; cell part; intracellular; cytoplasm;	ATP binding; nucleoside phosphate binding; nucleoside binding; ion binding; hydrolase activity; nucleotide binding; organic cyclic compound binding; heterocyclic compound binding; ribonucleoside binding; carbohydrate derivative binding; catalytic activity; ribonucleotide binding; binding; purine ribonucleoside binding; anion binding; purine ribonucleotide binding; adenyl ribonucleotide binding; a…				IPR003593; IPR003959; IPR027417;	AAA+ ATPase domain; ATPase, AAA-type, core; P-loop containing nucleoside triphosphate hydrolase;
MA_10435556g0010	346	K	26S protease regulatory subunit 7	114.4	_TQIFK(ac)IHTR_	0.84311	2	593.341	1		cytosol	organic substance catabolic process; metabolic process; protein catabolic process; macromolecule catabolic process; macromolecule metabolic process; protein metabolic process; primary metabolic process; catabolic process; organic substance metabolic process;	intracellular part; cell; cell part; intracellular; cytoplasm;	ATP binding; nucleoside phosphate binding; nucleoside binding; ion binding; hydrolase activity; nucleotide binding; organic cyclic compound binding; heterocyclic compound binding; ribonucleoside binding; carbohydrate derivative binding; catalytic activity; ribonucleotide binding; binding; purine ribonucleoside binding; anion binding; purine ribonucleotide binding; adenyl ribonucleotide binding; a…				IPR003593; IPR003959; IPR027417;	AAA+ ATPase domain; ATPase, AAA-type, core; P-loop containing nucleoside triphosphate hydrolase;
MA_10435561g0010	311	K	Ferredoxin--NADP reductase	60.892	_NK(ac)QWHVEVY_	0.64074	2	622.807	1		cytosol	single-organism process; metabolic process; oxidation-reduction process; single-organism metabolic process;		catalytic activity; oxidoreductase activity;	K02641	petH; ferredoxin--NADP+ reductase [EC:1.18.1.2]	ath00195 Photosynthesis - Arabidopsis thaliana (thale cress); ath01100 Metabolic pathways - Arabidopsis thaliana (thale cress);	IPR001433; IPR017927; IPR017938; IPR001709;	Oxidoreductase FAD/NAD(P)-binding; Ferredoxin reductase-type FAD-binding domain; Riboflavin synthase-like beta-barrel; Flavoprotein pyridine nucleotide cytochrome reductase;
MA_10435701g0010	82	K	Vacuolar protein sorting 29	55.322	_EVYDYLK(ac)SLCPDLHVTR_	2.0503	3	717.358	1		cytosol, nuclear				K18467	VPS29; vacuolar protein sorting-associated protein 29	ath04144 Endocytosis - Arabidopsis thaliana (thale cress);	IPR029052; IPR024654;	Metallo-dependent phosphatase-like; Calcineurin-like phosphoesterase domain, lpxH type;
MA_10435723g0010	46	K	Putative alcohol dehydrogenase superfamily protein	69.276	_AAALNPVDYK(ac)K_	2.0361	2	616.338	1	.........YK..........	cytosol	single-organism process; metabolic process; oxidation-reduction process; single-organism metabolic process;		catalytic activity; oxidoreductase activity;				IPR011032; IPR020843; IPR016040; IPR013154; IPR013149;	GroES-like; Polyketide synthase, enoylreductase domain; NAD(P)-binding domain; Alcohol dehydrogenase, N-terminal; Alcohol dehydrogenase, C-terminal;
MA_10435782g0010	220	K	Expressed protein	105.03	_ENAK(ac)SYDEIEAYK_	1.6565	2	801.37	1		cytosol							IPR011004;	Trimeric LpxA-like;
MA_10435782g0010	229	K	Expressed protein	42.797	_SYDEIEAYK(ac)VLR_	-3.6213	2	764.388	1	.........YK..........	cytosol							IPR011004;	Trimeric LpxA-like;
MA_10435782g0010	51	K	Expressed protein	68.972	_TLMNIFEK(ac)APSLHR_	0.56971	3	566.971	1	........F.K..........	cytosol							IPR011004;	Trimeric LpxA-like;
MA_10435809g0010	96	K	Putative ABI3-interacting protein 2	121.03	_SK(ac)HSVNPEYPTNTQEAK_	-0.1902	3	657.985	1	..........KH.........	nuclear
MA_10435887g0040	119	K	Isocitrate dehydrogenase [NADP]	79.474	_VK(ac)EFGLK_	0.80239	1	862.503	1	..........K.F........	cytosol	tricarboxylic acid metabolic process; metabolic process; oxidation-reduction process; single-organism metabolic process; small molecule metabolic process; single-organism cellular process; carboxylic acid metabolic process; single-organism process; isocitrate metabolic process; organic acid metabolic process; cellular metabolic process; cellular process; oxoacid metabolic process; organic substan…		magnesium ion binding; nucleoside phosphate binding; ion binding; isocitrate dehydrogenase activity; nucleotide binding; cofactor binding; oxidoreductase activity; oxidoreductase activity, acting on CH-OH group of donors; heterocyclic compound binding; organic cyclic compound binding; oxidoreductase activity, acting on the CH-OH group of donors, NAD or NADP as acceptor; catalytic activity; NAD bi…	K00031	IDH1; isocitrate dehydrogenase [EC:1.1.1.42]	ath00480 Glutathione metabolism - Arabidopsis thaliana (thale cress); ath01230 Biosynthesis of amino acids - Arabidopsis thaliana (thale cress); ath04146 Peroxisome - Arabidopsis thaliana (thale cress); ath01200 Carbon metabolism - Arabidopsis thaliana (thale cress); ath01100 Metabolic pathways - Arabidopsis thaliana (thale cress); ath00020 Citrate cycle (TCA cycle) - Arabidopsis thaliana (thale …	IPR024084;	Isopropylmalate dehydrogenase-like domain;
MA_10435887g0040	150	K	Isocitrate dehydrogenase [NADP]	65.535	_EPILCK(ac)NVPK_	2.9705	2	620.342	1		cytosol	tricarboxylic acid metabolic process; metabolic process; oxidation-reduction process; single-organism metabolic process; small molecule metabolic process; single-organism cellular process; carboxylic acid metabolic process; single-organism process; isocitrate metabolic process; organic acid metabolic process; cellular metabolic process; cellular process; oxoacid metabolic process; organic substan…		magnesium ion binding; nucleoside phosphate binding; ion binding; isocitrate dehydrogenase activity; nucleotide binding; cofactor binding; oxidoreductase activity; oxidoreductase activity, acting on CH-OH group of donors; heterocyclic compound binding; organic cyclic compound binding; oxidoreductase activity, acting on the CH-OH group of donors, NAD or NADP as acceptor; catalytic activity; NAD bi…	K00031	IDH1; isocitrate dehydrogenase [EC:1.1.1.42]	ath00480 Glutathione metabolism - Arabidopsis thaliana (thale cress); ath01230 Biosynthesis of amino acids - Arabidopsis thaliana (thale cress); ath04146 Peroxisome - Arabidopsis thaliana (thale cress); ath01200 Carbon metabolism - Arabidopsis thaliana (thale cress); ath01100 Metabolic pathways - Arabidopsis thaliana (thale cress); ath00020 Citrate cycle (TCA cycle) - Arabidopsis thaliana (thale …	IPR024084;	Isopropylmalate dehydrogenase-like domain;
MA_10435887g0040	161	K	Isocitrate dehydrogenase [NADP]	106.26	_LVPGWTK(ac)PICIGR_	-3.1752	2	769.929	1		cytosol	tricarboxylic acid metabolic process; metabolic process; oxidation-reduction process; single-organism metabolic process; small molecule metabolic process; single-organism cellular process; carboxylic acid metabolic process; single-organism process; isocitrate metabolic process; organic acid metabolic process; cellular metabolic process; cellular process; oxoacid metabolic process; organic substan…		magnesium ion binding; nucleoside phosphate binding; ion binding; isocitrate dehydrogenase activity; nucleotide binding; cofactor binding; oxidoreductase activity; oxidoreductase activity, acting on CH-OH group of donors; heterocyclic compound binding; organic cyclic compound binding; oxidoreductase activity, acting on the CH-OH group of donors, NAD or NADP as acceptor; catalytic activity; NAD bi…	K00031	IDH1; isocitrate dehydrogenase [EC:1.1.1.42]	ath00480 Glutathione metabolism - Arabidopsis thaliana (thale cress); ath01230 Biosynthesis of amino acids - Arabidopsis thaliana (thale cress); ath04146 Peroxisome - Arabidopsis thaliana (thale cress); ath01200 Carbon metabolism - Arabidopsis thaliana (thale cress); ath01100 Metabolic pathways - Arabidopsis thaliana (thale cress); ath00020 Citrate cycle (TCA cycle) - Arabidopsis thaliana (thale …	IPR024084;	Isopropylmalate dehydrogenase-like domain;
MA_10435887g0040	175	K	Isocitrate dehydrogenase [NADP]	61.096	_HAFGDQYK(ac)ATDTVIQGPGK_	0.60785	3	692.345	1	.........YK..........	cytosol	tricarboxylic acid metabolic process; metabolic process; oxidation-reduction process; single-organism metabolic process; small molecule metabolic process; single-organism cellular process; carboxylic acid metabolic process; single-organism process; isocitrate metabolic process; organic acid metabolic process; cellular metabolic process; cellular process; oxoacid metabolic process; organic substan…		magnesium ion binding; nucleoside phosphate binding; ion binding; isocitrate dehydrogenase activity; nucleotide binding; cofactor binding; oxidoreductase activity; oxidoreductase activity, acting on CH-OH group of donors; heterocyclic compound binding; organic cyclic compound binding; oxidoreductase activity, acting on the CH-OH group of donors, NAD or NADP as acceptor; catalytic activity; NAD bi…	K00031	IDH1; isocitrate dehydrogenase [EC:1.1.1.42]	ath00480 Glutathione metabolism - Arabidopsis thaliana (thale cress); ath01230 Biosynthesis of amino acids - Arabidopsis thaliana (thale cress); ath04146 Peroxisome - Arabidopsis thaliana (thale cress); ath01200 Carbon metabolism - Arabidopsis thaliana (thale cress); ath01100 Metabolic pathways - Arabidopsis thaliana (thale cress); ath00020 Citrate cycle (TCA cycle) - Arabidopsis thaliana (thale …	IPR024084;	Isopropylmalate dehydrogenase-like domain;
MA_10435887g0040	259	K	Isocitrate dehydrogenase [NADP]	83.633	_FK(ac)DIFQEVYESNWK_	-0.73263	3	625.637	1		cytosol	tricarboxylic acid metabolic process; metabolic process; oxidation-reduction process; single-organism metabolic process; small molecule metabolic process; single-organism cellular process; carboxylic acid metabolic process; single-organism process; isocitrate metabolic process; organic acid metabolic process; cellular metabolic process; cellular process; oxoacid metabolic process; organic substan…		magnesium ion binding; nucleoside phosphate binding; ion binding; isocitrate dehydrogenase activity; nucleotide binding; cofactor binding; oxidoreductase activity; oxidoreductase activity, acting on CH-OH group of donors; heterocyclic compound binding; organic cyclic compound binding; oxidoreductase activity, acting on the CH-OH group of donors, NAD or NADP as acceptor; catalytic activity; NAD bi…	K00031	IDH1; isocitrate dehydrogenase [EC:1.1.1.42]	ath00480 Glutathione metabolism - Arabidopsis thaliana (thale cress); ath01230 Biosynthesis of amino acids - Arabidopsis thaliana (thale cress); ath04146 Peroxisome - Arabidopsis thaliana (thale cress); ath01200 Carbon metabolism - Arabidopsis thaliana (thale cress); ath01100 Metabolic pathways - Arabidopsis thaliana (thale cress); ath00020 Citrate cycle (TCA cycle) - Arabidopsis thaliana (thale …	IPR024084;	Isopropylmalate dehydrogenase-like domain;
MA_10435887g0040	409	K	Isocitrate dehydrogenase [NADP]	66.674	_MTK(ac)DLALIIHGSK_	2.8845	2	734.913	1		cytosol	tricarboxylic acid metabolic process; metabolic process; oxidation-reduction process; single-organism metabolic process; small molecule metabolic process; single-organism cellular process; carboxylic acid metabolic process; single-organism process; isocitrate metabolic process; organic acid metabolic process; cellular metabolic process; cellular process; oxoacid metabolic process; organic substan…		magnesium ion binding; nucleoside phosphate binding; ion binding; isocitrate dehydrogenase activity; nucleotide binding; cofactor binding; oxidoreductase activity; oxidoreductase activity, acting on CH-OH group of donors; heterocyclic compound binding; organic cyclic compound binding; oxidoreductase activity, acting on the CH-OH group of donors, NAD or NADP as acceptor; catalytic activity; NAD bi…	K00031	IDH1; isocitrate dehydrogenase [EC:1.1.1.42]	ath00480 Glutathione metabolism - Arabidopsis thaliana (thale cress); ath01230 Biosynthesis of amino acids - Arabidopsis thaliana (thale cress); ath04146 Peroxisome - Arabidopsis thaliana (thale cress); ath01200 Carbon metabolism - Arabidopsis thaliana (thale cress); ath01100 Metabolic pathways - Arabidopsis thaliana (thale cress); ath00020 Citrate cycle (TCA cycle) - Arabidopsis thaliana (thale …	IPR024084;	Isopropylmalate dehydrogenase-like domain;
MA_10435887g0040	419	K	Isocitrate dehydrogenase [NADP]	122.52	_DLALIIHGSK(ac)LSR_	-0.70196	2	732.93	1	K.........K..........	cytosol	tricarboxylic acid metabolic process; metabolic process; oxidation-reduction process; single-organism metabolic process; small molecule metabolic process; single-organism cellular process; carboxylic acid metabolic process; single-organism process; isocitrate metabolic process; organic acid metabolic process; cellular metabolic process; cellular process; oxoacid metabolic process; organic substan…		magnesium ion binding; nucleoside phosphate binding; ion binding; isocitrate dehydrogenase activity; nucleotide binding; cofactor binding; oxidoreductase activity; oxidoreductase activity, acting on CH-OH group of donors; heterocyclic compound binding; organic cyclic compound binding; oxidoreductase activity, acting on the CH-OH group of donors, NAD or NADP as acceptor; catalytic activity; NAD bi…	K00031	IDH1; isocitrate dehydrogenase [EC:1.1.1.42]	ath00480 Glutathione metabolism - Arabidopsis thaliana (thale cress); ath01230 Biosynthesis of amino acids - Arabidopsis thaliana (thale cress); ath04146 Peroxisome - Arabidopsis thaliana (thale cress); ath01200 Carbon metabolism - Arabidopsis thaliana (thale cress); ath01100 Metabolic pathways - Arabidopsis thaliana (thale cress); ath00020 Citrate cycle (TCA cycle) - Arabidopsis thaliana (thale …	IPR024084;	Isopropylmalate dehydrogenase-like domain;
MA_10435961g0030	250	K	Enoyl-[acyl-carrier-protein] reductase [NADH] 1, chloroplastic	49.662	_SLAAAGAEILVGTWVPALNIFETSLK(ac)R_	-1.0808	3	957.199	1		cytosol				K00208	fabI; enoyl-[acyl-carrier protein] reductase I [EC:1.3.1.9 1.3.1.10]	ath00061 Fatty acid biosynthesis - Arabidopsis thaliana (thale cress); ath01212 Fatty acid metabolism - Arabidopsis thaliana (thale cress); ath01100 Metabolic pathways - Arabidopsis thaliana (thale cress); ath00780 Biotin metabolism - Arabidopsis thaliana (thale cress);	IPR016040;	NAD(P)-binding domain;
MA_10435961g0030	253	K	Enoyl-[acyl-carrier-protein] reductase [NADH] 1, chloroplastic	117.16	_GK(ac)FDESR_	0.32071	2	440.712	1		cytosol				K00208	fabI; enoyl-[acyl-carrier protein] reductase I [EC:1.3.1.9 1.3.1.10]	ath00061 Fatty acid biosynthesis - Arabidopsis thaliana (thale cress); ath01212 Fatty acid metabolism - Arabidopsis thaliana (thale cress); ath01100 Metabolic pathways - Arabidopsis thaliana (thale cress); ath00780 Biotin metabolism - Arabidopsis thaliana (thale cress);	IPR016040;	NAD(P)-binding domain;
MA_10436068g0010	111	K	Malate dehydrogenase	90.718	_NVSIYK(ac)SQASALEQHAAPNCK_	0.49756	3	786.722	1	.........YK..........	cytosol	dicarboxylic acid metabolic process; oxidation-reduction process; small molecule metabolic process; single-organism cellular process; single-organism process; carbohydrate metabolic process; primary metabolic process; cellular metabolic process; organic substance metabolic process; metabolic process; single-organism metabolic process; malate metabolic process; carboxylic acid metabolic process; o…		oxidoreductase activity, acting on CH-OH group of donors; oxidoreductase activity, acting on the CH-OH group of donors, NAD or NADP as acceptor; malate dehydrogenase activity; catalytic activity; L-malate dehydrogenase activity; oxidoreductase activity;	K00025	MDH1; malate dehydrogenase [EC:1.1.1.37]	ath00620 Pyruvate metabolism - Arabidopsis thaliana (thale cress); ath01100 Metabolic pathways - Arabidopsis thaliana (thale cress); ath00020 Citrate cycle (TCA cycle) - Arabidopsis thaliana (thale cress); ath01200 Carbon metabolism - Arabidopsis thaliana (thale cress); ath00270 Cysteine and methionine metabolism - Arabidopsis thaliana (thale cress); ath00630 Glyoxylate and dicarboxylate metaboli…	IPR022383; IPR016040; IPR001236; IPR015955;	Lactate/malate dehydrogenase, C-terminal; NAD(P)-binding domain; Lactate/malate dehydrogenase, N-terminal; Lactate dehydrogenase/glycoside hydrolase, family 4, C-terminal;
MA_10436068g0010	320	K	Malate dehydrogenase	139.3	_K(ac)LDATANELVEEK_	1.3357	2	751.391	1		cytosol	dicarboxylic acid metabolic process; oxidation-reduction process; small molecule metabolic process; single-organism cellular process; single-organism process; carbohydrate metabolic process; primary metabolic process; cellular metabolic process; organic substance metabolic process; metabolic process; single-organism metabolic process; malate metabolic process; carboxylic acid metabolic process; o…		oxidoreductase activity, acting on CH-OH group of donors; oxidoreductase activity, acting on the CH-OH group of donors, NAD or NADP as acceptor; malate dehydrogenase activity; catalytic activity; L-malate dehydrogenase activity; oxidoreductase activity;	K00025	MDH1; malate dehydrogenase [EC:1.1.1.37]	ath00620 Pyruvate metabolism - Arabidopsis thaliana (thale cress); ath01100 Metabolic pathways - Arabidopsis thaliana (thale cress); ath00020 Citrate cycle (TCA cycle) - Arabidopsis thaliana (thale cress); ath01200 Carbon metabolism - Arabidopsis thaliana (thale cress); ath00270 Cysteine and methionine metabolism - Arabidopsis thaliana (thale cress); ath00630 Glyoxylate and dicarboxylate metaboli…	IPR022383; IPR016040; IPR001236; IPR015955;	Lactate/malate dehydrogenase, C-terminal; NAD(P)-binding domain; Lactate/malate dehydrogenase, N-terminal; Lactate dehydrogenase/glycoside hydrolase, family 4, C-terminal;
MA_10436149g0010	239	K	Hydrolase, alpha/beta fold family protein, expressed	69.815	_SDLTPK(ac)DFYVR_	3.0356	2	691.851	1	..........K.F........	chloroplast			catalytic activity;				IPR029058; IPR000073;	Alpha/Beta hydrolase fold; Alpha/beta hydrolase fold-1;
MA_10436149g0010	262	K	Hydrolase, alpha/beta fold family protein, expressed	101.72	_FDVK(ac)TVIR_	1.366	2	510.298	1		chloroplast			catalytic activity;				IPR029058; IPR000073;	Alpha/Beta hydrolase fold; Alpha/beta hydrolase fold-1;
MA_10436211g0010	108	K	18.6 kDa class III heat shock protein	60.045	_IPPAMK(ac)SK_	0.80832	2	457.262	1		cytosol				K13993	HSP20; HSP20 family protein	ath04141 Protein processing in endoplasmic reticulum - Arabidopsis thaliana (thale cress);	IPR002068; IPR008978;	Alpha crystallin/Hsp20 domain; HSP20-like chaperone;
MA_10436211g0010	42	K	18.6 kDa class III heat shock protein	113.62	_LLVIK(ac)YQGGK_	-1.657	2	580.856	1	..........KY.........	cytosol				K13993	HSP20; HSP20 family protein	ath04141 Protein processing in endoplasmic reticulum - Arabidopsis thaliana (thale cress);	IPR002068; IPR008978;	Alpha crystallin/Hsp20 domain; HSP20-like chaperone;
MA_10436259g0020	122	K	Unknown	49.333	_GELPSQPIVVK(ac)AK_	1.9835	2	704.414	1	........V.K..........	cytosol	cellular protein metabolic process; biosynthetic process; primary metabolic process; cellular metabolic process; organic substance biosynthetic process; cellular biosynthetic process; organic substance metabolic process; metabolic process; cellular macromolecule biosynthetic process; cellular macromolecule metabolic process; gene expression; macromolecule metabolic process; protein metabolic proc…	ribosome; intracellular organelle; intracellular non-membrane-bounded organelle; intracellular organelle part; cytoplasm; macromolecular complex; intracellular part; cell; organelle part; non-membrane-bounded organelle; organelle; large ribosomal subunit; intracellular; cell part; ribosomal subunit; ribonucleoprotein complex; cytoplasmic part;	structural constituent of ribosome; structural molecule activity;	K02900	RP-L27Ae; large subunit ribosomal protein L27Ae	ath03010 Ribosome - Arabidopsis thaliana (thale cress);	IPR021131;	Ribosomal protein L18e/L15P;
MA_10436259g0020	47	K	Unknown	98.942	_ILFDK(ac)YHPGYFGK_	-1.3141	2	813.919	1	..........KY.........	cytosol	cellular protein metabolic process; biosynthetic process; primary metabolic process; cellular metabolic process; organic substance biosynthetic process; cellular biosynthetic process; organic substance metabolic process; metabolic process; cellular macromolecule biosynthetic process; cellular macromolecule metabolic process; gene expression; macromolecule metabolic process; protein metabolic proc…	ribosome; intracellular organelle; intracellular non-membrane-bounded organelle; intracellular organelle part; cytoplasm; macromolecular complex; intracellular part; cell; organelle part; non-membrane-bounded organelle; organelle; large ribosomal subunit; intracellular; cell part; ribosomal subunit; ribonucleoprotein complex; cytoplasmic part;	structural constituent of ribosome; structural molecule activity;	K02900	RP-L27Ae; large subunit ribosomal protein L27Ae	ath03010 Ribosome - Arabidopsis thaliana (thale cress);	IPR021131;	Ribosomal protein L18e/L15P;
MA_10436259g0020	55	K	Unknown	62.166	_YHPGYFGK(ac)VGMR_	1.0589	3	485.24	1	........F.K..........	cytosol	cellular protein metabolic process; biosynthetic process; primary metabolic process; cellular metabolic process; organic substance biosynthetic process; cellular biosynthetic process; organic substance metabolic process; metabolic process; cellular macromolecule biosynthetic process; cellular macromolecule metabolic process; gene expression; macromolecule metabolic process; protein metabolic proc…	ribosome; intracellular organelle; intracellular non-membrane-bounded organelle; intracellular organelle part; cytoplasm; macromolecular complex; intracellular part; cell; organelle part; non-membrane-bounded organelle; organelle; large ribosomal subunit; intracellular; cell part; ribosomal subunit; ribonucleoprotein complex; cytoplasmic part;	structural constituent of ribosome; structural molecule activity;	K02900	RP-L27Ae; large subunit ribosomal protein L27Ae	ath03010 Ribosome - Arabidopsis thaliana (thale cress);	IPR021131;	Ribosomal protein L18e/L15P;
MA_10436259g0020	77	K	Unknown	110.75	_NHYHCPIVNIEK(ac)LWSLVPEDVK_	0.38259	4	683.852	1		cytosol	cellular protein metabolic process; biosynthetic process; primary metabolic process; cellular metabolic process; organic substance biosynthetic process; cellular biosynthetic process; organic substance metabolic process; metabolic process; cellular macromolecule biosynthetic process; cellular macromolecule metabolic process; gene expression; macromolecule metabolic process; protein metabolic proc…	ribosome; intracellular organelle; intracellular non-membrane-bounded organelle; intracellular organelle part; cytoplasm; macromolecular complex; intracellular part; cell; organelle part; non-membrane-bounded organelle; organelle; large ribosomal subunit; intracellular; cell part; ribosomal subunit; ribonucleoprotein complex; cytoplasmic part;	structural constituent of ribosome; structural molecule activity;	K02900	RP-L27Ae; large subunit ribosomal protein L27Ae	ath03010 Ribosome - Arabidopsis thaliana (thale cress);	IPR021131;	Ribosomal protein L18e/L15P;
MA_10436283g0010	75	K	40S ribosomal protein S3, putative, expressed	104.2	_ELTSVVQK(ac)R_	-0.81332	2	551.317	1	..........K.F........	cytosol	cellular protein metabolic process; biosynthetic process; primary metabolic process; cellular metabolic process; organic substance biosynthetic process; cellular biosynthetic process; organic substance metabolic process; metabolic process; cellular macromolecule biosynthetic process; cellular macromolecule metabolic process; gene expression; macromolecule metabolic process; protein metabolic proc…	ribosome; intracellular organelle; intracellular non-membrane-bounded organelle; small ribosomal subunit; intracellular organelle part; cytoplasm; macromolecular complex; intracellular part; cell; organelle part; non-membrane-bounded organelle; organelle; ribosomal subunit; intracellular; cell part; ribonucleoprotein complex; cytoplasmic part;	organic cyclic compound binding; heterocyclic compound binding; RNA binding; binding; nucleic acid binding; structural molecule activity; structural constituent of ribosome;	K02985	RP-S3e; small subunit ribosomal protein S3e	ath03010 Ribosome - Arabidopsis thaliana (thale cress);	IPR004044; IPR009019; IPR015946; IPR001351;	K Homology domain, type 2; K homology domain, prokaryotic type; K homology domain-like, alpha/beta; Ribosomal protein S3, C-terminal;
MA_10436283g0010	90	K	40S ribosomal protein S3, putative, expressed	124.04	_FNFPEGTVELYAEK(ac)VNNR_	-0.31218	2	1085.03	1		cytosol	cellular protein metabolic process; biosynthetic process; primary metabolic process; cellular metabolic process; organic substance biosynthetic process; cellular biosynthetic process; organic substance metabolic process; metabolic process; cellular macromolecule biosynthetic process; cellular macromolecule metabolic process; gene expression; macromolecule metabolic process; protein metabolic proc…	ribosome; intracellular organelle; intracellular non-membrane-bounded organelle; small ribosomal subunit; intracellular organelle part; cytoplasm; macromolecular complex; intracellular part; cell; organelle part; non-membrane-bounded organelle; organelle; ribosomal subunit; intracellular; cell part; ribonucleoprotein complex; cytoplasmic part;	organic cyclic compound binding; heterocyclic compound binding; RNA binding; binding; nucleic acid binding; structural molecule activity; structural constituent of ribosome;	K02985	RP-S3e; small subunit ribosomal protein S3e	ath03010 Ribosome - Arabidopsis thaliana (thale cress);	IPR004044; IPR009019; IPR015946; IPR001351;	K Homology domain, type 2; K homology domain, prokaryotic type; K homology domain-like, alpha/beta; Ribosomal protein S3, C-terminal;
MA_10436322g0010	108	K	3-ketoacyl-CoA thiolase 2, peroxisomal, putative, expressed	115.88	_ISVDDGIRPTASLSDLAK(ac)LK_	-0.16805	2	1071.09	1		chloroplast	metabolic process;		transferase activity, transferring acyl groups; transferase activity, transferring acyl groups other than amino-acyl groups; catalytic activity; transferase activity;				IPR016039; IPR020616; IPR020617;	Thiolase-like; Thiolase, N-terminal; Thiolase, C-terminal;
MA_10436322g0010	262	K	3-ketoacyl-CoA thiolase 2, peroxisomal, putative, expressed	70.675	_CVATLLHEMK(ac)R_	0.81038	3	467.244	1		chloroplast	metabolic process;		transferase activity, transferring acyl groups; transferase activity, transferring acyl groups other than amino-acyl groups; catalytic activity; transferase activity;				IPR016039; IPR020616; IPR020617;	Thiolase-like; Thiolase, N-terminal; Thiolase, C-terminal;
MA_10436331g0040	1048	K	60S ribosomal protein L13	108.24	_AVK(ac)IFPR_	1.7699	2	436.771	1	..........K.F........	endoplasmic reticulum	cellular protein metabolic process; biosynthetic process; primary metabolic process; organic substance biosynthetic process; cellular metabolic process; cellular biosynthetic process; organic substance metabolic process; metabolic process; cellular macromolecule biosynthetic process; cellular macromolecule metabolic process; gene expression; cellular protein modification process; protein metaboli…	ribosome; organelle; intracellular organelle; intracellular non-membrane-bounded organelle; cell part; intracellular; cytoplasm; macromolecular complex; intracellular part; cell; ribonucleoprotein complex; cytoplasmic part; non-membrane-bounded organelle;	small protein activating enzyme activity; ligase activity, forming carbon-sulfur bonds; structural constituent of ribosome; structural molecule activity; catalytic activity; ligase activity;				IPR019572; IPR000594;	Ubiquitin-activating enzyme, catalytic cysteine domain; THIF-type NAD/FAD binding fold;
MA_10436331g0040	1085	K	60S ribosomal protein L13	100.22	_GFSLEELK(ac)AAGIPK_	-1.4429	2	751.417	1		endoplasmic reticulum	cellular protein metabolic process; biosynthetic process; primary metabolic process; organic substance biosynthetic process; cellular metabolic process; cellular biosynthetic process; organic substance metabolic process; metabolic process; cellular macromolecule biosynthetic process; cellular macromolecule metabolic process; gene expression; cellular protein modification process; protein metaboli…	ribosome; organelle; intracellular organelle; intracellular non-membrane-bounded organelle; cell part; intracellular; cytoplasm; macromolecular complex; intracellular part; cell; ribonucleoprotein complex; cytoplasmic part; non-membrane-bounded organelle;	small protein activating enzyme activity; ligase activity, forming carbon-sulfur bonds; structural constituent of ribosome; structural molecule activity; catalytic activity; ligase activity;				IPR019572; IPR000594;	Ubiquitin-activating enzyme, catalytic cysteine domain; THIF-type NAD/FAD binding fold;
MA_10436362g0020	186	K	Unknown	74.424	_PFVGFK(ac)EVR_	-2.4791	2	560.811	1		chloroplast			organic cyclic compound binding; heterocyclic compound binding; nucleoside phosphate binding; binding; nucleic acid binding; nucleotide binding; small molecule binding;				IPR000504; IPR012677;	RNA recognition motif domain; Nucleotide-binding alpha-beta plait domain;
MA_10436362g0020	25	K	Unknown	154.67	_SAALASAAK(ac)RPR_	-0.5786	2	620.86	1		chloroplast			organic cyclic compound binding; heterocyclic compound binding; nucleoside phosphate binding; binding; nucleic acid binding; nucleotide binding; small molecule binding;				IPR000504; IPR012677;	RNA recognition motif domain; Nucleotide-binding alpha-beta plait domain;
MA_10436424g0010	29	K	Glycine-rich RNA-binding protein GRP1A, putative, expressed	65.231	_TLEDAFHK(ac)FGHLIEAK_	-0.6681	3	633.332	1	........F.K..........	chloroplast			organic cyclic compound binding; heterocyclic compound binding; nucleoside phosphate binding; transition metal ion binding; binding; nucleic acid binding; ion binding; metal ion binding; cation binding; nucleotide binding; zinc ion binding; small molecule binding;	K12885	RBMX; heterogeneous nuclear ribonucleoprotein G	ath03040 Spliceosome - Arabidopsis thaliana (thale cress);	IPR000504; IPR012677; IPR001878;	RNA recognition motif domain; Nucleotide-binding alpha-beta plait domain; Zinc finger, CCHC-type;
MA_10436480g0020	351	K	putative 2,3-bisphosphoglycerate-independent phosphoglycerate mutase	133.81	_YENDWGVVK(ac)R_	-3.3339	2	654.323	1	........V.K..........	cytosol	monosaccharide catabolic process; single-organism carbohydrate catabolic process; single-organism catabolic process; single-organism process; primary metabolic process; carbohydrate metabolic process; organic substance metabolic process; carbohydrate catabolic process; glucose metabolic process; single-organism carbohydrate metabolic process; organic substance catabolic process; metabolic process…	intracellular part; cell; cell part; intracellular; cytoplasm;	isomerase activity; transition metal ion binding; catalytic activity; binding; intramolecular transferase activity, phosphotransferases; ion binding; cation binding; metal ion binding; phosphoglycerate mutase activity; intramolecular transferase activity; manganese ion binding;	K15633	gpmI; 2,3-bisphosphoglycerate-independent phosphoglycerate mutase [EC:5.4.2.12]	ath01230 Biosynthesis of amino acids - Arabidopsis thaliana (thale cress); ath00260 Glycine, serine and threonine metabolism - Arabidopsis thaliana (thale cress); ath01200 Carbon metabolism - Arabidopsis thaliana (thale cress); ath01100 Metabolic pathways - Arabidopsis thaliana (thale cress); ath00010 Glycolysis / Gluconeogenesis - Arabidopsis thaliana (thale cress); ath01110 Biosynthesis of seco…	IPR017849; IPR006124; IPR011258; IPR017850;	Alkaline phosphatase-like, alpha/beta/alpha; Metalloenzyme; BPG-independent PGAM, N-terminal; Alkaline-phosphatase-like, core domain;
MA_10436511g0010	155	K	Putative glyoxalase family protein	79.492	_AINFYEK(ac)ACGMK_	-1.4386	2	737.347	1		cytosol			lactoylglutathione lyase activity; metal ion binding; cation binding; lyase activity; carbon-sulfur lyase activity; catalytic activity; binding; ion binding;	K01759	GLO1; lactoylglutathione lyase [EC:4.4.1.5]	ath00620 Pyruvate metabolism - Arabidopsis thaliana (thale cress);	IPR029068; IPR004360;	Glyoxalase/Bleomycin resistance protein/Dihydroxybiphenyl dioxygenase; Glyoxalase/fosfomycin resistance/dioxygenase domain;
MA_10436511g0010	21	K	Putative glyoxalase family protein	92.19	_TIK(ac)FYTECLGMK_	-1.9257	2	766.878	1		cytosol			lactoylglutathione lyase activity; metal ion binding; cation binding; lyase activity; carbon-sulfur lyase activity; catalytic activity; binding; ion binding;	K01759	GLO1; lactoylglutathione lyase [EC:4.4.1.5]	ath00620 Pyruvate metabolism - Arabidopsis thaliana (thale cress);	IPR029068; IPR004360;	Glyoxalase/Bleomycin resistance protein/Dihydroxybiphenyl dioxygenase; Glyoxalase/fosfomycin resistance/dioxygenase domain;
MA_10436516g0020	12	K	Histone H2B	157.07	_AEK(ac)KPAEK(ac)KPVAEK_	-0.067588	3	546.314	0.991158		nuclear		intracellular organelle; intracellular non-membrane-bounded organelle; intracellular organelle part; macromolecular complex; intracellular part; cell; organelle part; DNA bending complex; chromosomal part; nucleosome; non-membrane-bounded organelle; organelle; chromatin; cell part; intracellular; chromosome; protein complex; protein-DNA complex; DNA packaging complex;	organic cyclic compound binding; heterocyclic compound binding; DNA binding; protein heterodimerization activity; binding; protein dimerization activity; nucleic acid binding; protein binding;	K11252			IPR009072; IPR007125;	Histone-fold; Histone H2A/H2B/H3;
MA_10436516g0020	18	K	Histone H2B	170.95	_PVAEK(ac)TPAEK(ac)K_	-1.2864	2	641.356	1	K.........K..........	nuclear		intracellular organelle; intracellular non-membrane-bounded organelle; intracellular organelle part; macromolecular complex; intracellular part; cell; organelle part; DNA bending complex; chromosomal part; nucleosome; non-membrane-bounded organelle; organelle; chromatin; cell part; intracellular; chromosome; protein complex; protein-DNA complex; DNA packaging complex;	organic cyclic compound binding; heterocyclic compound binding; DNA binding; protein heterodimerization activity; binding; protein dimerization activity; nucleic acid binding; protein binding;	K11252			IPR009072; IPR007125;	Histone-fold; Histone H2A/H2B/H3;
MA_10436516g0020	7	K	Histone H2B	157.07	_AEK(ac)KPAEK(ac)KPVAEK_	-0.28889	2	818.967	0.998865		nuclear		intracellular organelle; intracellular non-membrane-bounded organelle; intracellular organelle part; macromolecular complex; intracellular part; cell; organelle part; DNA bending complex; chromosomal part; nucleosome; non-membrane-bounded organelle; organelle; chromatin; cell part; intracellular; chromosome; protein complex; protein-DNA complex; DNA packaging complex;	organic cyclic compound binding; heterocyclic compound binding; DNA binding; protein heterodimerization activity; binding; protein dimerization activity; nucleic acid binding; protein binding;	K11252			IPR009072; IPR007125;	Histone-fold; Histone H2A/H2B/H3;
MA_10436516g0020	8	K	Histone H2B	78.964	_K(ac)PAEK(ac)KPVAEK_	-0.54904	3	436.922	0.999974		nuclear		intracellular organelle; intracellular non-membrane-bounded organelle; intracellular organelle part; macromolecular complex; intracellular part; cell; organelle part; DNA bending complex; chromosomal part; nucleosome; non-membrane-bounded organelle; organelle; chromatin; cell part; intracellular; chromosome; protein complex; protein-DNA complex; DNA packaging complex;	organic cyclic compound binding; heterocyclic compound binding; DNA binding; protein heterodimerization activity; binding; protein dimerization activity; nucleic acid binding; protein binding;	K11252			IPR009072; IPR007125;	Histone-fold; Histone H2A/H2B/H3;
MA_10436516g0020	89	K	Histone H2B	122.3	_AMGIMNSFINDIFEK(ac)LASESSK_	1.3178	3	825.403	1	........F.K..........	nuclear		intracellular organelle; intracellular non-membrane-bounded organelle; intracellular organelle part; macromolecular complex; intracellular part; cell; organelle part; DNA bending complex; chromosomal part; nucleosome; non-membrane-bounded organelle; organelle; chromatin; cell part; intracellular; chromosome; protein complex; protein-DNA complex; DNA packaging complex;	organic cyclic compound binding; heterocyclic compound binding; DNA binding; protein heterodimerization activity; binding; protein dimerization activity; nucleic acid binding; protein binding;	K11252			IPR009072; IPR007125;	Histone-fold; Histone H2A/H2B/H3;
MA_10436565g0010	23	K	OSJNBb0116K07.11 protein	65.12	_SGSANVFIK(ac)NLDK_	2.8914	2	717.883	1	........F.K..........	nuclear			organic cyclic compound binding; heterocyclic compound binding; RNA binding; nucleoside phosphate binding; binding; nucleic acid binding; nucleotide binding; small molecule binding;	K13126	PABPC; polyadenylate-binding protein	ath03015 mRNA surveillance pathway - Arabidopsis thaliana (thale cress); ath03018 RNA degradation - Arabidopsis thaliana (thale cress); ath03013 RNA transport - Arabidopsis thaliana (thale cress);	IPR002004; IPR000504; IPR012677; IPR003954;	Polyadenylate-binding protein/Hyperplastic disc protein; RNA recognition motif domain; Nucleotide-binding alpha-beta plait domain; RNA recognition motif domain, eukaryote;
MA_10436582g0010	263	K	Phospholipase D	91.812	_DDFHQNNYK(ac)DADLR_	0.76381	2	896.898	1	.........YK..........	nuclear			catalytic activity;				IPR001736; IPR024632;	Phospholipase D/Transphosphatidylase; Phospholipase D, C-terminal;
MA_10436642g0010	59	K	Zinc-binding protein	70.117	_AAAAVAETGAPTIFDK(ac)IIK_	-2.2582	3	643.695	1	........F.K..........	chloroplast			catalytic activity;	K02503			IPR011146;	HIT-like domain;
MA_10436657g0010	134	K	Unknown	112.84	_LTIIDASHEK(ac)FK_	0.8043	2	722.396	1	K.........K..........	chloroplast							IPR001279;	Metallo-beta-lactamase;
MA_10436707g0010	67	K	Putative alpha-glucosidase	112.93	_LYVK(ac)HETQDR_	1.0364	2	665.841	1	..........KH.........	endoplasmic reticulum	metabolic process; carbohydrate metabolic process; primary metabolic process; organic substance metabolic process;		hydrolase activity, hydrolyzing O-glycosyl compounds; carbohydrate binding; hydrolase activity; catalytic activity; binding; hydrolase activity, acting on glycosyl bonds;				IPR011013; IPR013785; IPR025887; IPR017853;	Galactose mutarotase-like domain; Aldolase-type TIM barrel; Glycoside hydrolase family 31, N-terminal domain; Glycoside hydrolase superfamily;
MA_10436750g0010	394	K	Unknown	92.679	_AIHSK(ac)VVAHDASDITGR_	-0.1508	4	455.492	1		chloroplast							IPR000644;	CBS domain;
MA_10436772g0010	329	K	60 kDa chaperonin alpha subunit	80.219	_GIVK(ac)VAAIK_	-0.47029	2	470.813	1		chloroplast	protein folding; metabolic process; cellular protein metabolic process; cellular macromolecule metabolic process; macromolecule metabolic process; protein metabolic process; primary metabolic process; cellular process; cellular metabolic process; organic substance metabolic process;	intracellular part; cell; cell part; intracellular; cytoplasm;	ATP binding; nucleoside phosphate binding; nucleoside binding; ion binding; nucleotide binding; organic cyclic compound binding; heterocyclic compound binding; ribonucleoside binding; carbohydrate derivative binding; ribonucleotide binding; binding; purine ribonucleoside binding; anion binding; purine ribonucleotide binding; adenyl ribonucleotide binding; adenyl nucleotide binding; purine nucleos…				IPR027409; IPR027413;	GroEL-like apical domain; GroEL-like equatorial domain;
MA_10436947g0010	85	K	Putative pfam00106, adh_short, short chain dehydrogenase	116.55	_VVELTVK(ac)QLGR_	-0.96717	2	642.388	1		cytosol	metabolic process;		catalytic activity; oxidoreductase activity;	K13237	DECR2; peroxisomal 2,4-dienoyl-CoA reductase [EC:1.3.1.34]	ath04146 Peroxisome - Arabidopsis thaliana (thale cress);	IPR016040;	NAD(P)-binding domain;
MA_10436975g0020	270	K	Unknown	153.04	_THDLYK(ac)TFWEAIQNQEMQAK_	3.0213	3	841.737	1	..........K.F........	cytosol							IPR029059; IPR029058;	Alpha/beta hydrolase fold-5; Alpha/Beta hydrolase fold;
MA_10436975g0020	316	K	Unknown	129.36	_HDYLDNFVYSK(ac)PWIDIK_	0.29294	2	1098.04	1		cytosol							IPR029059; IPR029058;	Alpha/beta hydrolase fold-5; Alpha/Beta hydrolase fold;
MA_10437051g0010	32	K	Unknown	58.172	_IMVESFVQK(ac)YR_	-1.8258	2	721.379	1	..........KY.........	nuclear
MA_10437069g0010	61	K	Unknown	133.32	_SVLLQNQK(ac)YYER_	2.031	2	791.915	1	..........KY.........	cytosol							IPR029058;	Alpha/Beta hydrolase fold;
MA_10437071g0010	214	K	OJ1485_B09.7 protein	76.807	_DALTAADYLGDDFYK(ac)VIFQEEPFK_	-0.23122	3	946.457	1	........F.K..........	plasma membrane			catalytic activity;				IPR013785; IPR000644;	Aldolase-type TIM barrel; CBS domain;
MA_10437071g0010	232	K	OJ1485_B09.7 protein	116.52	_VGTIIK(ac)SFR_	-1.0901	2	531.819	1	..........K.F........	plasma membrane			catalytic activity;				IPR013785; IPR000644;	Aldolase-type TIM barrel; CBS domain;
MA_10437078g0010	351	K	Alanine-glyoxylate aminotransferase 2, mitochondrial, putative, expressed	80.96	_VLQEK(ac)HEVIGDIR_	0.29002	3	526.626	1	..........KH.........	cytosol			organic cyclic compound binding; heterocyclic compound binding; transferase activity, transferring nitrogenous groups; catalytic activity; binding; ion binding; anion binding; transaminase activity; transferase activity; cofactor binding; pyridoxal phosphate binding;	K00827	AGXT2; alanine-glyoxylate transaminase / (R)-3-amino-2-methylpropionate-pyruvate transaminase [EC:2.6.1.44 2.6.1.40]	ath00250 Alanine, aspartate and glutamate metabolism - Arabidopsis thaliana (thale cress); ath00260 Glycine, serine and threonine metabolism - Arabidopsis thaliana (thale cress); ath00270 Cysteine and methionine metabolism - Arabidopsis thaliana (thale cress); ath01100 Metabolic pathways - Arabidopsis thaliana (thale cress); ath01110 Biosynthesis of secondary metabolites - Arabidopsis thaliana (t…	IPR015424; IPR015421; IPR015422;	Pyridoxal phosphate-dependent transferase; Pyridoxal phosphate-dependent transferase, major region, subdomain 1; Pyridoxal phosphate-dependent transferase, major region, subdomain 2;
MA_10437078g0010	389	K	Alanine-glyoxylate aminotransferase 2, mitochondrial, putative, expressed	50.95	_AETLMLFEK(ac)LK_	1.9213	3	455.588	1	........F.K..........	cytosol			organic cyclic compound binding; heterocyclic compound binding; transferase activity, transferring nitrogenous groups; catalytic activity; binding; ion binding; anion binding; transaminase activity; transferase activity; cofactor binding; pyridoxal phosphate binding;	K00827	AGXT2; alanine-glyoxylate transaminase / (R)-3-amino-2-methylpropionate-pyruvate transaminase [EC:2.6.1.44 2.6.1.40]	ath00250 Alanine, aspartate and glutamate metabolism - Arabidopsis thaliana (thale cress); ath00260 Glycine, serine and threonine metabolism - Arabidopsis thaliana (thale cress); ath00270 Cysteine and methionine metabolism - Arabidopsis thaliana (thale cress); ath01100 Metabolic pathways - Arabidopsis thaliana (thale cress); ath01110 Biosynthesis of secondary metabolites - Arabidopsis thaliana (t…	IPR015424; IPR015421; IPR015422;	Pyridoxal phosphate-dependent transferase; Pyridoxal phosphate-dependent transferase, major region, subdomain 1; Pyridoxal phosphate-dependent transferase, major region, subdomain 2;
MA_10437129g0010	457	K	Phosphorylase	84.166	_EEIGEDNFFLFGAQAHDVPK(ac)LR_	1.594	3	858.759	1	........V.K..........	cytosol	metabolic process; carbohydrate metabolic process; primary metabolic process; organic substance metabolic process;		organic cyclic compound binding; heterocyclic compound binding; transferase activity, transferring hexosyl groups; catalytic activity; binding; ion binding; phosphorylase activity; anion binding; transferase activity, transferring glycosyl groups; cofactor binding; transferase activity; pyridoxal phosphate binding; glycogen phosphorylase activity;	K00688	E2.4.1.1; starch phosphorylase [EC:2.4.1.1]	ath01100 Metabolic pathways - Arabidopsis thaliana (thale cress); ath04931 Insulin resistance - Arabidopsis thaliana (thale cress); ath00500 Starch and sucrose metabolism - Arabidopsis thaliana (thale cress); ath01110 Biosynthesis of secondary metabolites - Arabidopsis thaliana (thale cress);
MA_10437129g0010	477	K	Phosphorylase	101.9	_FEEAK(ac)QFVK_	1.7427	2	584.306	1	..........K.F........	cytosol	metabolic process; carbohydrate metabolic process; primary metabolic process; organic substance metabolic process;		organic cyclic compound binding; heterocyclic compound binding; transferase activity, transferring hexosyl groups; catalytic activity; binding; ion binding; phosphorylase activity; anion binding; transferase activity, transferring glycosyl groups; cofactor binding; transferase activity; pyridoxal phosphate binding; glycogen phosphorylase activity;	K00688	E2.4.1.1; starch phosphorylase [EC:2.4.1.1]	ath01100 Metabolic pathways - Arabidopsis thaliana (thale cress); ath04931 Insulin resistance - Arabidopsis thaliana (thale cress); ath00500 Starch and sucrose metabolism - Arabidopsis thaliana (thale cress); ath01110 Biosynthesis of secondary metabolites - Arabidopsis thaliana (thale cress);
MA_10437148g0010	125	K	Catalase	78.939	_GFAVK(ac)FYTR_	-0.68064	2	565.803	1		peroxisome	metabolic process; response to stress; oxidation-reduction process; single-organism metabolic process; response to oxidative stress; single-organism process; response to stimulus;		organic cyclic compound binding; heterocyclic compound binding; heme binding; catalytic activity; binding; antioxidant activity; catalase activity; peroxidase activity; tetrapyrrole binding; oxidoreductase activity; oxidoreductase activity, acting on peroxide as acceptor;	K03781	katE; catalase [EC:1.11.1.6]	ath04146 Peroxisome - Arabidopsis thaliana (thale cress); ath00380 Tryptophan metabolism - Arabidopsis thaliana (thale cress); ath01200 Carbon metabolism - Arabidopsis thaliana (thale cress); ath00630 Glyoxylate and dicarboxylate metabolism - Arabidopsis thaliana (thale cress); ath01110 Biosynthesis of secondary metabolites - Arabidopsis thaliana (thale cress);	IPR020835; IPR011614; IPR010582;	Catalase-like domain; Catalase core domain; Catalase immune-responsive domain;
MA_10437148g0010	223	K	Catalase	107.21	_QTYVK(ac)FHWR_	-0.16839	3	436.228	1		peroxisome	metabolic process; response to stress; oxidation-reduction process; single-organism metabolic process; response to oxidative stress; single-organism process; response to stimulus;		organic cyclic compound binding; heterocyclic compound binding; heme binding; catalytic activity; binding; antioxidant activity; catalase activity; peroxidase activity; tetrapyrrole binding; oxidoreductase activity; oxidoreductase activity, acting on peroxide as acceptor;	K03781	katE; catalase [EC:1.11.1.6]	ath04146 Peroxisome - Arabidopsis thaliana (thale cress); ath00380 Tryptophan metabolism - Arabidopsis thaliana (thale cress); ath01200 Carbon metabolism - Arabidopsis thaliana (thale cress); ath00630 Glyoxylate and dicarboxylate metabolism - Arabidopsis thaliana (thale cress); ath01110 Biosynthesis of secondary metabolites - Arabidopsis thaliana (thale cress);	IPR020835; IPR011614; IPR010582;	Catalase-like domain; Catalase core domain; Catalase immune-responsive domain;
MA_10437148g0010	5	K	Catalase	85.265	_(ac)MDPYK(ac)HR_	-0.31692	2	515.742	1		peroxisome	metabolic process; response to stress; oxidation-reduction process; single-organism metabolic process; response to oxidative stress; single-organism process; response to stimulus;		organic cyclic compound binding; heterocyclic compound binding; heme binding; catalytic activity; binding; antioxidant activity; catalase activity; peroxidase activity; tetrapyrrole binding; oxidoreductase activity; oxidoreductase activity, acting on peroxide as acceptor;	K03781	katE; catalase [EC:1.11.1.6]	ath04146 Peroxisome - Arabidopsis thaliana (thale cress); ath00380 Tryptophan metabolism - Arabidopsis thaliana (thale cress); ath01200 Carbon metabolism - Arabidopsis thaliana (thale cress); ath00630 Glyoxylate and dicarboxylate metabolism - Arabidopsis thaliana (thale cress); ath01110 Biosynthesis of secondary metabolites - Arabidopsis thaliana (thale cress);	IPR020835; IPR011614; IPR010582;	Catalase-like domain; Catalase core domain; Catalase immune-responsive domain;
MA_10437148g0010	50	K	Catalase	132.74	_GPILLEDYHLVEK(ac)IAQFDR_	0.99359	3	766.742	1	........V.K..........	peroxisome	metabolic process; response to stress; oxidation-reduction process; single-organism metabolic process; response to oxidative stress; single-organism process; response to stimulus;		organic cyclic compound binding; heterocyclic compound binding; heme binding; catalytic activity; binding; antioxidant activity; catalase activity; peroxidase activity; tetrapyrrole binding; oxidoreductase activity; oxidoreductase activity, acting on peroxide as acceptor;	K03781	katE; catalase [EC:1.11.1.6]	ath04146 Peroxisome - Arabidopsis thaliana (thale cress); ath00380 Tryptophan metabolism - Arabidopsis thaliana (thale cress); ath01200 Carbon metabolism - Arabidopsis thaliana (thale cress); ath00630 Glyoxylate and dicarboxylate metabolism - Arabidopsis thaliana (thale cress); ath01110 Biosynthesis of secondary metabolites - Arabidopsis thaliana (thale cress);	IPR020835; IPR011614; IPR010582;	Catalase-like domain; Catalase core domain; Catalase immune-responsive domain;
MA_10437213g0010	154	K	KH domain-containing protein NOVA-like	57.936	_GGATIK(ac)SFVEHSQASIK_	2.1997	3	601.32	1	..........K.F........	cytosol			organic cyclic compound binding; heterocyclic compound binding; RNA binding; binding; nucleic acid binding;	K14944			IPR004087; IPR004088;	K Homology domain; K Homology domain, type 1;
MA_10437264g0010	133	K	Dihydrolipoyl dehydrogenase	121.53	_KIDYHTGVLAK(ac)K_	-0.43569	2	707.906	1	K.........K..........	cytoskeleton	regulation of cellular process; homeostatic process; regulation of biological quality; metabolic process; regulation of biological process; oxidation-reduction process; single-organism metabolic process; cell redox homeostasis; single-organism cellular process; cellular homeostasis; single-organism process; cellular process; biological regulation;		organic cyclic compound binding; heterocyclic compound binding; nucleoside phosphate binding; flavin adenine dinucleotide binding; catalytic activity; binding; ion binding; anion binding; nucleotide binding; cofactor binding; oxidoreductase activity; small molecule binding; coenzyme binding;	K00382	DLD; dihydrolipoamide dehydrogenase [EC:1.8.1.4]	ath00260 Glycine, serine and threonine metabolism - Arabidopsis thaliana (thale cress); ath00640 Propanoate metabolism - Arabidopsis thaliana (thale cress); ath00620 Pyruvate metabolism - Arabidopsis thaliana (thale cress); ath01100 Metabolic pathways - Arabidopsis thaliana (thale cress); ath00020 Citrate cycle (TCA cycle) - Arabidopsis thaliana (thale cress); ath00010 Glycolysis / Gluconeogenesi…	IPR016156; IPR004099; IPR023753;	FAD/NAD-linked reductase, dimerisation domain; Pyridine nucleotide-disulphide oxidoreductase, dimerisation domain; FAD/NAD(P)-binding domain;
MA_10437264g0010	152	K	Dihydrolipoyl dehydrogenase	101.05	_DGRPVTIELVDAK(ac)TK_	0.6512	2	842.467	1		cytoskeleton	regulation of cellular process; homeostatic process; regulation of biological quality; metabolic process; regulation of biological process; oxidation-reduction process; single-organism metabolic process; cell redox homeostasis; single-organism cellular process; cellular homeostasis; single-organism process; cellular process; biological regulation;		organic cyclic compound binding; heterocyclic compound binding; nucleoside phosphate binding; flavin adenine dinucleotide binding; catalytic activity; binding; ion binding; anion binding; nucleotide binding; cofactor binding; oxidoreductase activity; small molecule binding; coenzyme binding;	K00382	DLD; dihydrolipoamide dehydrogenase [EC:1.8.1.4]	ath00260 Glycine, serine and threonine metabolism - Arabidopsis thaliana (thale cress); ath00640 Propanoate metabolism - Arabidopsis thaliana (thale cress); ath00620 Pyruvate metabolism - Arabidopsis thaliana (thale cress); ath01100 Metabolic pathways - Arabidopsis thaliana (thale cress); ath00020 Citrate cycle (TCA cycle) - Arabidopsis thaliana (thale cress); ath00010 Glycolysis / Gluconeogenesi…	IPR016156; IPR004099; IPR023753;	FAD/NAD-linked reductase, dimerisation domain; Pyridine nucleotide-disulphide oxidoreductase, dimerisation domain; FAD/NAD(P)-binding domain;
MA_10437264g0010	176	K	Dihydrolipoyl dehydrogenase	154.48	_APFTK(ac)GLGLENINVVTQR_	0.69209	2	1000.05	1	........F.K..........	cytoskeleton	regulation of cellular process; homeostatic process; regulation of biological quality; metabolic process; regulation of biological process; oxidation-reduction process; single-organism metabolic process; cell redox homeostasis; single-organism cellular process; cellular homeostasis; single-organism process; cellular process; biological regulation;		organic cyclic compound binding; heterocyclic compound binding; nucleoside phosphate binding; flavin adenine dinucleotide binding; catalytic activity; binding; ion binding; anion binding; nucleotide binding; cofactor binding; oxidoreductase activity; small molecule binding; coenzyme binding;	K00382	DLD; dihydrolipoamide dehydrogenase [EC:1.8.1.4]	ath00260 Glycine, serine and threonine metabolism - Arabidopsis thaliana (thale cress); ath00640 Propanoate metabolism - Arabidopsis thaliana (thale cress); ath00620 Pyruvate metabolism - Arabidopsis thaliana (thale cress); ath01100 Metabolic pathways - Arabidopsis thaliana (thale cress); ath00020 Citrate cycle (TCA cycle) - Arabidopsis thaliana (thale cress); ath00010 Glycolysis / Gluconeogenesi…	IPR016156; IPR004099; IPR023753;	FAD/NAD-linked reductase, dimerisation domain; Pyridine nucleotide-disulphide oxidoreductase, dimerisation domain; FAD/NAD(P)-binding domain;
MA_104614g0010	34	K	17.5 kDa class II heat shock protein	56.547	_DTK(ac)AMFR_	2.3307	2	455.726	1		cytosol				K13993	HSP20; HSP20 family protein	ath04141 Protein processing in endoplasmic reticulum - Arabidopsis thaliana (thale cress);	IPR002068; IPR008978;	Alpha crystallin/Hsp20 domain; HSP20-like chaperone;
MA_10520g0010	202	K	Heterogeneous nuclear ribonucleoprotein, putative, expressed	74.929	_DYQLK(ac)EK_	0.095941	2	483.251	1		nuclear			organic cyclic compound binding; heterocyclic compound binding; nucleoside phosphate binding; binding; nucleic acid binding; nucleotide binding; small molecule binding;	K12898			IPR000504; IPR012677;	RNA recognition motif domain; Nucleotide-binding alpha-beta plait domain;
MA_105292g0010	209	K	ABI3 interacting protein	112.02	_SQLK(ac)TLCETMDSK_	-4.1895	2	791.876	1	K.........K..........	nuclear
MA_105452g0010	178	K	Probable protein phosphatase 2C 62	103.83	_GGEVSK(ac)QLMGDVYR_	-0.045323	2	790.89	1	........V.K..........	cytosol			cation binding; catalytic activity; binding; ion binding;				IPR001932;	PPM-type phosphatase domain;
MA_106219g0010	250	K	Hydroxyproline-rich glycoprotein-like	110.9	_SAFAIK(ac)DGAEGAR_	1.8116	2	667.839	1		chloroplast				K17525			IPR001763;	Rhodanese-like domain;
MA_106343g0010	104	K	Probable mannose-1-phosphate guanylyltransferase 3	45.022	_AFETK(ac)IGIK_	2.6949	2	524.806	1		cytosol	biosynthetic process; metabolic process;		nucleotidyltransferase activity; catalytic activity; transferase activity; transferase activity, transferring phosphorus-containing groups;	K00966	GMPP; mannose-1-phosphate guanylyltransferase [EC:2.7.7.13]	ath00051 Fructose and mannose metabolism - Arabidopsis thaliana (thale cress); ath01100 Metabolic pathways - Arabidopsis thaliana (thale cress); ath00520 Amino sugar and nucleotide sugar metabolism - Arabidopsis thaliana (thale cress); ath01110 Biosynthesis of secondary metabolites - Arabidopsis thaliana (thale cress);	IPR029044; IPR005835;	Nucleotide-diphospho-sugar transferases; Nucleotidyl transferase domain;
MA_10761g0010	142	K	Cyanate hydratase	116.78	_VVVTFDGK(ac)YLPHTEQK_	3.4704	2	952.002	1	..........KY.........	cytosol	metabolic process; single-organism metabolic process; small molecule metabolic process; single-organism cellular process; nitrogen compound metabolic process; single-organism process; cellular nitrogen compound metabolic process; cyanate metabolic process; organic acid metabolic process; cellular process; cellular metabolic process; organic substance metabolic process; organonitrogen compound met…		organic cyclic compound binding; heterocyclic compound binding; carbon-nitrogen lyase activity; DNA binding; catalytic activity; binding; nucleic acid binding; lyase activity; cyanate hydratase activity;	K01725	cynS; cyanate lyase [EC:4.2.1.104]	ath00910 Nitrogen metabolism - Arabidopsis thaliana (thale cress);	IPR010982; IPR003712;	Lambda repressor-like, DNA-binding domain; Cyanate lyase, C-terminal;
MA_107903g0010	350	K	Ubiquitin-like 1-activating enzyme E1A	108.18	_LDAIDENVLK(ac)HFASGSR_	1.2907	3	638.662	1	..........K.F........	cytosol	metabolic process; cellular macromolecule metabolic process; cellular protein metabolic process; cellular protein modification process; macromolecule metabolic process; protein metabolic process; primary metabolic process; macromolecule modification; protein modification process; cellular metabolic process; cellular process; organic substance metabolic process;		small protein activating enzyme activity; ligase activity, forming carbon-sulfur bonds; catalytic activity; ligase activity;	K03178	UBE1; ubiquitin-activating enzyme E1 [EC:6.2.1.45]	ath04120 Ubiquitin mediated proteolysis - Arabidopsis thaliana (thale cress);	IPR019572; IPR000594; IPR018965;	Ubiquitin-activating enzyme, catalytic cysteine domain; THIF-type NAD/FAD binding fold; Ubiquitin-activating enzyme E1, C-terminal;
MA_108607g0010	110	K	60S ribosomal protein L6	79.676	_VVFLK(ac)QLESGLLLVTGPFK_	1.073	3	710.757	1	........F.K..........	nuclear	cellular protein metabolic process; biosynthetic process; primary metabolic process; cellular metabolic process; organic substance biosynthetic process; cellular biosynthetic process; organic substance metabolic process; metabolic process; cellular macromolecule biosynthetic process; cellular macromolecule metabolic process; gene expression; macromolecule metabolic process; protein metabolic proc…	ribosome; organelle; intracellular organelle; intracellular non-membrane-bounded organelle; cell part; intracellular; cytoplasm; macromolecular complex; intracellular part; cell; ribonucleoprotein complex; cytoplasmic part; non-membrane-bounded organelle;	structural constituent of ribosome; structural molecule activity;	K02934	RP-L6e; large subunit ribosomal protein L6e	ath03010 Ribosome - Arabidopsis thaliana (thale cress);	IPR005568; IPR008991; IPR014722;	Ribosomal protein L6, N-terminal; Translation protein SH3-like domain; Ribosomal protein L2 domain 2;
MA_108607g0010	158	K	60S ribosomal protein L6	63.216	_FTDK(ac)YFEK_	-0.66326	2	560.271	1	..........KY.........	nuclear	cellular protein metabolic process; biosynthetic process; primary metabolic process; cellular metabolic process; organic substance biosynthetic process; cellular biosynthetic process; organic substance metabolic process; metabolic process; cellular macromolecule biosynthetic process; cellular macromolecule metabolic process; gene expression; macromolecule metabolic process; protein metabolic proc…	ribosome; organelle; intracellular organelle; intracellular non-membrane-bounded organelle; cell part; intracellular; cytoplasm; macromolecular complex; intracellular part; cell; ribonucleoprotein complex; cytoplasmic part; non-membrane-bounded organelle;	structural constituent of ribosome; structural molecule activity;	K02934	RP-L6e; large subunit ribosomal protein L6e	ath03010 Ribosome - Arabidopsis thaliana (thale cress);	IPR005568; IPR008991; IPR014722;	Ribosomal protein L6, N-terminal; Translation protein SH3-like domain; Ribosomal protein L2 domain 2;
MA_108607g0010	162	K	60S ribosomal protein L6	101.43	_YFEK(ac)EVVR_	-0.19	2	556.293	1	........F.K..........	nuclear	cellular protein metabolic process; biosynthetic process; primary metabolic process; cellular metabolic process; organic substance biosynthetic process; cellular biosynthetic process; organic substance metabolic process; metabolic process; cellular macromolecule biosynthetic process; cellular macromolecule metabolic process; gene expression; macromolecule metabolic process; protein metabolic proc…	ribosome; organelle; intracellular organelle; intracellular non-membrane-bounded organelle; cell part; intracellular; cytoplasm; macromolecular complex; intracellular part; cell; ribonucleoprotein complex; cytoplasmic part; non-membrane-bounded organelle;	structural constituent of ribosome; structural molecule activity;	K02934	RP-L6e; large subunit ribosomal protein L6e	ath03010 Ribosome - Arabidopsis thaliana (thale cress);	IPR005568; IPR008991; IPR014722;	Ribosomal protein L6, N-terminal; Translation protein SH3-like domain; Ribosomal protein L2 domain 2;
MA_109678g0010	100	K	60S ribosomal protein L7a	99.568	_YRPEDK(ac)AAK_	-0.99639	2	560.293	1	K.........K..........	chloroplast	cellular component biogenesis; ribosome biogenesis; ribonucleoprotein complex biogenesis; cellular component organization or biogenesis;	macromolecular complex; intracellular part; ribonucleoprotein complex; cell; cell part; intracellular;		K02936	RP-L7Ae; large subunit ribosomal protein L7Ae	ath03010 Ribosome - Arabidopsis thaliana (thale cress);	IPR029064; IPR004038;	50S ribosomal protein L30e-like; Ribosomal protein L7Ae/L30e/S12e/Gadd45;
MA_109678g0010	200	K	60S ribosomal protein L7a	104.95	_TATALCLTSVK(ac)NEDK_	-1.6518	2	846.927	1		chloroplast	cellular component biogenesis; ribosome biogenesis; ribonucleoprotein complex biogenesis; cellular component organization or biogenesis;	macromolecular complex; intracellular part; ribonucleoprotein complex; cell; cell part; intracellular;		K02936	RP-L7Ae; large subunit ribosomal protein L7Ae	ath03010 Ribosome - Arabidopsis thaliana (thale cress);	IPR029064; IPR004038;	50S ribosomal protein L30e-like; Ribosomal protein L7Ae/L30e/S12e/Gadd45;
MA_109678g0010	209	K	60S ribosomal protein L7a	62.088	_MEFSK(ac)IVEAVK_	-1.4469	2	661.855	1	........F.K..........	chloroplast	cellular component biogenesis; ribosome biogenesis; ribonucleoprotein complex biogenesis; cellular component organization or biogenesis;	macromolecular complex; intracellular part; ribonucleoprotein complex; cell; cell part; intracellular;		K02936	RP-L7Ae; large subunit ribosomal protein L7Ae	ath03010 Ribosome - Arabidopsis thaliana (thale cress);	IPR029064; IPR004038;	50S ribosomal protein L30e-like; Ribosomal protein L7Ae/L30e/S12e/Gadd45;
MA_109678g0010	221	K	60S ribosomal protein L7a	196.11	_ANFNDK(ac)FDEYR_	-0.37696	2	730.826	1		chloroplast	cellular component biogenesis; ribosome biogenesis; ribonucleoprotein complex biogenesis; cellular component organization or biogenesis;	macromolecular complex; intracellular part; ribonucleoprotein complex; cell; cell part; intracellular;		K02936	RP-L7Ae; large subunit ribosomal protein L7Ae	ath03010 Ribosome - Arabidopsis thaliana (thale cress);	IPR029064; IPR004038;	50S ribosomal protein L30e-like; Ribosomal protein L7Ae/L30e/S12e/Gadd45;
MA_109678g0010	237	K	60S ribosomal protein L7a	98.582	_QWGGGIMGTK(ac)SQAK_	2.2693	2	745.875	1		chloroplast	cellular component biogenesis; ribosome biogenesis; ribonucleoprotein complex biogenesis; cellular component organization or biogenesis;	macromolecular complex; intracellular part; ribonucleoprotein complex; cell; cell part; intracellular;		K02936	RP-L7Ae; large subunit ribosomal protein L7Ae	ath03010 Ribosome - Arabidopsis thaliana (thale cress);	IPR029064; IPR004038;	50S ribosomal protein L30e-like; Ribosomal protein L7Ae/L30e/S12e/Gadd45;
MA_109678g0010	27	K	60S ribosomal protein L7a	101.65	_VVNPLFEK(ac)R_	1.1608	2	572.33	1	........F.K..........	chloroplast	cellular component biogenesis; ribosome biogenesis; ribonucleoprotein complex biogenesis; cellular component organization or biogenesis;	macromolecular complex; intracellular part; ribonucleoprotein complex; cell; cell part; intracellular;		K02936	RP-L7Ae; large subunit ribosomal protein L7Ae	ath03010 Ribosome - Arabidopsis thaliana (thale cress);	IPR029064; IPR004038;	50S ribosomal protein L30e-like; Ribosomal protein L7Ae/L30e/S12e/Gadd45;
MA_109678g0010	78	K	60S ribosomal protein L7a	101.75	_VPPALNQFTK(ac)TLDK_	1.3266	2	807.449	1	........F.K..........	chloroplast	cellular component biogenesis; ribosome biogenesis; ribonucleoprotein complex biogenesis; cellular component organization or biogenesis;	macromolecular complex; intracellular part; ribonucleoprotein complex; cell; cell part; intracellular;		K02936	RP-L7Ae; large subunit ribosomal protein L7Ae	ath03010 Ribosome - Arabidopsis thaliana (thale cress);	IPR029064; IPR004038;	50S ribosomal protein L30e-like; Ribosomal protein L7Ae/L30e/S12e/Gadd45;
MA_109678g0010	94	K	60S ribosomal protein L7a	112.71	_MLLK(ac)YRPEDK_	2.8477	2	667.86	1	..........KY.........	chloroplast	cellular component biogenesis; ribosome biogenesis; ribonucleoprotein complex biogenesis; cellular component organization or biogenesis;	macromolecular complex; intracellular part; ribonucleoprotein complex; cell; cell part; intracellular;		K02936	RP-L7Ae; large subunit ribosomal protein L7Ae	ath03010 Ribosome - Arabidopsis thaliana (thale cress);	IPR029064; IPR004038;	50S ribosomal protein L30e-like; Ribosomal protein L7Ae/L30e/S12e/Gadd45;
MA_109804g0010	114	K	Stem-specific protein TSJT1	109.87	_TTTEANLVIEVYK(ac)TLIER_	-0.34845	3	712.391	1	.........YK..........	chloroplast							IPR024286; IPR029055;	Domain of unknown function DUF3700; Nucleophile aminohydrolases, N-terminal;
MA_110221g0010	13	K	Unknown	85.676	_DPAALEK(ac)R_	1.0311	2	471.256	1		cytosol	NADP metabolic process; pyridine nucleotide metabolic process; cellular aromatic compound metabolic process; nicotinamide nucleotide metabolic process; organophosphate catabolic process; nucleotide metabolic process; single-organism process; cellular metabolic process; pyridine-containing compound metabolic process; phosphate-containing compound metabolic process; organic substance metabolic proc…		isomerase activity; intramolecular oxidoreductase activity; ribose-5-phosphate isomerase activity; catalytic activity; intramolecular oxidoreductase activity, interconverting aldoses and ketoses;
MA_111003g0010	127	K	OSJNBb0116K07.11 protein	95.264	_SGSANIFIK(ac)NLDK_	0.49673	2	724.891	1	........F.K..........	nuclear			organic cyclic compound binding; heterocyclic compound binding; RNA binding; nucleoside phosphate binding; binding; nucleic acid binding; nucleotide binding; small molecule binding;	K13126	PABPC; polyadenylate-binding protein	ath03015 mRNA surveillance pathway - Arabidopsis thaliana (thale cress); ath03018 RNA degradation - Arabidopsis thaliana (thale cress); ath03013 RNA transport - Arabidopsis thaliana (thale cress);	IPR002004; IPR000504; IPR012677; IPR003954;	Polyadenylate-binding protein/Hyperplastic disc protein; RNA recognition motif domain; Nucleotide-binding alpha-beta plait domain; RNA recognition motif domain, eukaryote;
MA_111003g0010	218	K	OSJNBb0116K07.11 protein	139.87	_FNNVFVK(ac)NLSESVNDDDLR_	0.75312	2	1134.05	1	........F.K..........	nuclear			organic cyclic compound binding; heterocyclic compound binding; RNA binding; nucleoside phosphate binding; binding; nucleic acid binding; nucleotide binding; small molecule binding;	K13126	PABPC; polyadenylate-binding protein	ath03015 mRNA surveillance pathway - Arabidopsis thaliana (thale cress); ath03018 RNA degradation - Arabidopsis thaliana (thale cress); ath03013 RNA transport - Arabidopsis thaliana (thale cress);	IPR002004; IPR000504; IPR012677; IPR003954;	Polyadenylate-binding protein/Hyperplastic disc protein; RNA recognition motif domain; Nucleotide-binding alpha-beta plait domain; RNA recognition motif domain, eukaryote;
MA_111018g0010	31	K	40S ribosomal protein S10	83.167	_KDYNLAK(ac)HPEIDVPNLQVIK_	-2.5874	3	792.769	0.999832	..........KH.........	nuclear				K02947	RP-S10e; small subunit ribosomal protein S10e	ath03010 Ribosome - Arabidopsis thaliana (thale cress);	IPR005326;	Plectin/S10, N-terminal;
MA_111018g0010	44	K	40S ribosomal protein S10	75.334	_HPEIDVPNLQVIK(ac)LMQSFK_	-0.22773	3	760.08	1	........V.K..........	nuclear				K02947	RP-S10e; small subunit ribosomal protein S10e	ath03010 Ribosome - Arabidopsis thaliana (thale cress);	IPR005326;	Plectin/S10, N-terminal;
MA_1117523g0010	88	K	Nucleoside diphosphate kinase	164.53	_NVIHGSDAVESAK(ac)K_	-0.021999	2	748.889	1		cytosol	purine nucleoside metabolic process; nucleoside metabolic process; pyrimidine ribonucleoside biosynthetic process; nucleoside diphosphate phosphorylation; pyrimidine nucleoside triphosphate metabolic process; nucleotide metabolic process; single-organism process; purine ribonucleoside biosynthetic process; nucleoside biosynthetic process; biosynthetic process; nucleotide phosphorylation; CTP meta…		kinase activity; catalytic activity; nucleoside diphosphate kinase activity; nucleobase-containing compound kinase activity; transferase activity; phosphotransferase activity, phosphate group as acceptor; transferase activity, transferring phosphorus-containing groups;	K00940	ndk; nucleoside-diphosphate kinase [EC:2.7.4.6]	ath00240 Pyrimidine metabolism - Arabidopsis thaliana (thale cress); ath00230 Purine metabolism - Arabidopsis thaliana (thale cress); ath01100 Metabolic pathways - Arabidopsis thaliana (thale cress); ath01110 Biosynthesis of secondary metabolites - Arabidopsis thaliana (thale cress);
MA_11179g0010	179	K	ATP synthase subunit beta	105.32	_IMNVIGEAIDHK(ac)GDLTTDHFLPIHR_	-0.88534	5	577.701	1		mitochondria	nucleoside metabolic process; purine nucleoside metabolic process; purine ribonucleoside monophosphate metabolic process; nucleotide metabolic process; energy coupled proton transmembrane transport, against electrochemical gradient; single-organism process; purine ribonucleoside biosynthetic process; nucleoside biosynthetic process; biosynthetic process; ribonucleoside monophosphate biosynthetic …	macromolecular complex; membrane; proton-transporting two-sector ATPase complex, catalytic domain; protein complex; membrane part; proton-transporting two-sector ATPase complex;	ATPase activity, coupled to transmembrane movement of ions; nucleoside phosphate binding; primary active transmembrane transporter activity; substrate-specific transporter activity; ATPase activity, coupled to transmembrane movement of ions, rotational mechanism; hydrolase activity, acting on acid anhydrides; monovalent inorganic cation transmembrane transporter activity; hydrolase activity; hydr…	K02133	ATPeF1B; F-type H+-transporting ATPase subunit beta [EC:3.6.3.14]	ath00190 Oxidative phosphorylation - Arabidopsis thaliana (thale cress); ath01100 Metabolic pathways - Arabidopsis thaliana (thale cress);	IPR000793; IPR004100; IPR003593; IPR027417; IPR000194; IPR024034;	ATPase, F1/V1/A1 complex, alpha/beta subunit, C-terminal; ATPase, F1 complex alpha/beta subunit, N-terminal domain; AAA+ ATPase domain; P-loop containing nucleoside triphosphate hydrolase; ATPase, F1/V1/A1 complex, alpha/beta subunit, nucleotide-binding domain; ATPase, F1 complex beta subunit/V1 complex, C-terminal;
MA_11179g0010	417	K	ATP synthase subunit beta	102.55	_GVQK(ac)VLQNYK_	-0.059312	2	609.846	1	........V.K..........	mitochondria	nucleoside metabolic process; purine nucleoside metabolic process; purine ribonucleoside monophosphate metabolic process; nucleotide metabolic process; energy coupled proton transmembrane transport, against electrochemical gradient; single-organism process; purine ribonucleoside biosynthetic process; nucleoside biosynthetic process; biosynthetic process; ribonucleoside monophosphate biosynthetic …	macromolecular complex; membrane; proton-transporting two-sector ATPase complex, catalytic domain; protein complex; membrane part; proton-transporting two-sector ATPase complex;	ATPase activity, coupled to transmembrane movement of ions; nucleoside phosphate binding; primary active transmembrane transporter activity; substrate-specific transporter activity; ATPase activity, coupled to transmembrane movement of ions, rotational mechanism; hydrolase activity, acting on acid anhydrides; monovalent inorganic cation transmembrane transporter activity; hydrolase activity; hydr…	K02133	ATPeF1B; F-type H+-transporting ATPase subunit beta [EC:3.6.3.14]	ath00190 Oxidative phosphorylation - Arabidopsis thaliana (thale cress); ath01100 Metabolic pathways - Arabidopsis thaliana (thale cress);	IPR000793; IPR004100; IPR003593; IPR027417; IPR000194; IPR024034;	ATPase, F1/V1/A1 complex, alpha/beta subunit, C-terminal; ATPase, F1 complex alpha/beta subunit, N-terminal domain; AAA+ ATPase domain; P-loop containing nucleoside triphosphate hydrolase; ATPase, F1/V1/A1 complex, alpha/beta subunit, nucleotide-binding domain; ATPase, F1 complex beta subunit/V1 complex, C-terminal;
MA_111913g0010	330	K	Unknown	103.21	_DAYDVTAEK(ac)LR_	-1.4457	2	661.833	1		chloroplast
MA_112061g0010	227	K	Probable aquaporin TIP1-1	81.642	_AFGPALVSGK(ac)WR_	-3.3816	2	665.867	1		cytosol	transport; localization; establishment of localization;	membrane;	transporter activity;				IPR023271;	Aquaporin-like;
MA_112104g0010	57	K	40S ribosomal protein SA	137.95	_TWEK(ac)LQLAAR_	-2.0062	2	629.351	1		cytosol	cellular protein metabolic process; biosynthetic process; primary metabolic process; cellular metabolic process; organic substance biosynthetic process; cellular biosynthetic process; organic substance metabolic process; metabolic process; cellular macromolecule biosynthetic process; cellular macromolecule metabolic process; gene expression; macromolecule metabolic process; protein metabolic proc…	ribosome; intracellular organelle; intracellular non-membrane-bounded organelle; small ribosomal subunit; intracellular organelle part; cytoplasm; macromolecular complex; intracellular part; cell; organelle part; non-membrane-bounded organelle; organelle; ribosomal subunit; intracellular; cell part; ribonucleoprotein complex; cytoplasmic part;	structural constituent of ribosome; structural molecule activity;	K02998	RP-SAe; small subunit ribosomal protein SAe	ath03010 Ribosome - Arabidopsis thaliana (thale cress);	IPR023591;	Ribosomal protein S2, flavodoxin-like domain;
MA_112104g0010	89	K	40S ribosomal protein SA	88.311	_AVLK(ac)FAQYTGAHAIAGR_	-0.17583	3	606	1	........V.K..........	cytosol	cellular protein metabolic process; biosynthetic process; primary metabolic process; cellular metabolic process; organic substance biosynthetic process; cellular biosynthetic process; organic substance metabolic process; metabolic process; cellular macromolecule biosynthetic process; cellular macromolecule metabolic process; gene expression; macromolecule metabolic process; protein metabolic proc…	ribosome; intracellular organelle; intracellular non-membrane-bounded organelle; small ribosomal subunit; intracellular organelle part; cytoplasm; macromolecular complex; intracellular part; cell; organelle part; non-membrane-bounded organelle; organelle; ribosomal subunit; intracellular; cell part; ribonucleoprotein complex; cytoplasmic part;	structural constituent of ribosome; structural molecule activity;	K02998	RP-SAe; small subunit ribosomal protein SAe	ath03010 Ribosome - Arabidopsis thaliana (thale cress);	IPR023591;	Ribosomal protein S2, flavodoxin-like domain;
MA_112542g0010	215	K	Acetolactate synthase 1, chloroplastic	89.374	_SITK(ac)HNYLILDVDDIPR_	0.4919	3	685.369	1	..........KH.........	cytosol	cellular amino acid biosynthetic process; organic acid biosynthetic process; single-organism biosynthetic process; branched-chain amino acid biosynthetic process; small molecule metabolic process; single-organism cellular process; nitrogen compound metabolic process; single-organism process; biosynthetic process; primary metabolic process; organonitrogen compound biosynthetic process; cellular me…		magnesium ion binding; vitamin binding; nucleoside phosphate binding; flavin adenine dinucleotide binding; acetolactate synthase activity; ion binding; nucleotide binding; sulfur compound binding; cofactor binding; thiamine pyrophosphate binding; heterocyclic compound binding; organic cyclic compound binding; catalytic activity; binding; transferase activity, transferring aldehyde or ketonic grou…	K01652	E2.2.1.6L; acetolactate synthase I/II/III large subunit [EC:2.2.1.6]	ath01230 Biosynthesis of amino acids - Arabidopsis thaliana (thale cress); ath00650 Butanoate metabolism - Arabidopsis thaliana (thale cress); ath00770 Pantothenate and CoA biosynthesis - Arabidopsis thaliana (thale cress); ath01100 Metabolic pathways - Arabidopsis thaliana (thale cress); ath00660 C5-Branched dibasic acid metabolism - Arabidopsis thaliana (thale cress); ath00290 Valine, leucine a…	IPR012000; IPR029035; IPR029061; IPR012001; IPR011766;	Thiamine pyrophosphate enzyme, central domain; DHS-like NAD/FAD-binding domain; Thiamin diphosphate-binding fold; Thiamine pyrophosphate enzyme, N-terminal TPP-binding domain; Thiamine pyrophosphate enzyme, C-terminal TPP-binding;
MA_113075g0010	97	K	40S ribosomal protein S14	131.12	_ELGLTALHIK(ac)LR_	2.8034	2	703.43	1	K.........K..........	cytosol	cellular protein metabolic process; biosynthetic process; primary metabolic process; cellular metabolic process; organic substance biosynthetic process; cellular biosynthetic process; organic substance metabolic process; metabolic process; cellular macromolecule biosynthetic process; cellular macromolecule metabolic process; gene expression; macromolecule metabolic process; protein metabolic proc…	ribosome; organelle; intracellular organelle; intracellular non-membrane-bounded organelle; cell part; intracellular; cytoplasm; macromolecular complex; intracellular part; cell; ribonucleoprotein complex; cytoplasmic part; non-membrane-bounded organelle;	structural constituent of ribosome; structural molecule activity;	K02955	RP-S14e; small subunit ribosomal protein S14e	ath03010 Ribosome - Arabidopsis thaliana (thale cress);
MA_11327g0010	145	K	Plasma membrane intrinsic protein2	147.2	_AFQK(ac)PYYDR_	0.28188	2	615.301	1	........F.K..........	plasma membrane	transport; localization; establishment of localization;	membrane;	transporter activity;	K09872			IPR023271;	Aquaporin-like;
MA_114047g0010	174	K	FCA	103.26	_GCAFVK(ac)YPSR_	1.3172	2	613.803	1	..........KY.........	nuclear			organic cyclic compound binding; heterocyclic compound binding; nucleoside phosphate binding; binding; nucleic acid binding; protein binding; nucleotide binding; small molecule binding;				IPR000504; IPR001202; IPR012677;	RNA recognition motif domain; WW domain; Nucleotide-binding alpha-beta plait domain;
MA_114047g0010	611	K	FCA	115.66	_WEK(ac)PDELTVFEQQQK_	-0.41178	2	973.978	1		nuclear			organic cyclic compound binding; heterocyclic compound binding; nucleoside phosphate binding; binding; nucleic acid binding; protein binding; nucleotide binding; small molecule binding;				IPR000504; IPR001202; IPR012677;	RNA recognition motif domain; WW domain; Nucleotide-binding alpha-beta plait domain;
MA_114136g0010	19	K	40S ribosomal protein S26	60.648	_GHVK(ac)FIR_	-0.74844	2	449.767	1		cytosol	cellular protein metabolic process; biosynthetic process; primary metabolic process; cellular metabolic process; organic substance biosynthetic process; cellular biosynthetic process; organic substance metabolic process; metabolic process; cellular macromolecule biosynthetic process; cellular macromolecule metabolic process; gene expression; macromolecule metabolic process; protein metabolic proc…	ribosome; organelle; intracellular organelle; intracellular non-membrane-bounded organelle; cell part; intracellular; cytoplasm; macromolecular complex; intracellular part; cell; ribonucleoprotein complex; cytoplasmic part; non-membrane-bounded organelle;	structural constituent of ribosome; structural molecule activity;	K02976	RP-S26e; small subunit ribosomal protein S26e	ath03010 Ribosome - Arabidopsis thaliana (thale cress);
MA_11514g0010	126	K	Histone H2A	115.57	_VTIASGGVLPNIHQVLLPK(ac)K_	-3.9871	2	1063.64	1		nuclear		intracellular organelle; intracellular non-membrane-bounded organelle; intracellular organelle part; macromolecular complex; intracellular part; cell; organelle part; DNA bending complex; chromosomal part; nucleosome; non-membrane-bounded organelle; intracellular membrane-bounded organelle; organelle; nucleus; chromatin; intracellular; cell part; chromosome; protein complex; membrane-bounded orga…	organic cyclic compound binding; heterocyclic compound binding; DNA binding; protein heterodimerization activity; binding; protein dimerization activity; nucleic acid binding; protein binding;				IPR002119; IPR009072; IPR007125;	Histone H2A; Histone-fold; Histone H2A/H2B/H3;
MA_11514g0010	134	K	Histone H2A	90.348	_SEK(ac)SPAAK(ac)SPK(ac)SSK_	0.26884	2	779.41	1		nuclear		intracellular organelle; intracellular non-membrane-bounded organelle; intracellular organelle part; macromolecular complex; intracellular part; cell; organelle part; DNA bending complex; chromosomal part; nucleosome; non-membrane-bounded organelle; intracellular membrane-bounded organelle; organelle; nucleus; chromatin; intracellular; cell part; chromosome; protein complex; membrane-bounded orga…	organic cyclic compound binding; heterocyclic compound binding; DNA binding; protein heterodimerization activity; binding; protein dimerization activity; nucleic acid binding; protein binding;				IPR002119; IPR009072; IPR007125;	Histone H2A; Histone-fold; Histone H2A/H2B/H3;
MA_11514g0010	139	K	Histone H2A	114.72	_SPAAK(ac)SPK(ac)SSK_	0.26708	2	586.319	1		nuclear		intracellular organelle; intracellular non-membrane-bounded organelle; intracellular organelle part; macromolecular complex; intracellular part; cell; organelle part; DNA bending complex; chromosomal part; nucleosome; non-membrane-bounded organelle; intracellular membrane-bounded organelle; organelle; nucleus; chromatin; intracellular; cell part; chromosome; protein complex; membrane-bounded orga…	organic cyclic compound binding; heterocyclic compound binding; DNA binding; protein heterodimerization activity; binding; protein dimerization activity; nucleic acid binding; protein binding;				IPR002119; IPR009072; IPR007125;	Histone H2A; Histone-fold; Histone H2A/H2B/H3;
MA_11514g0010	142	K	Histone H2A	114.72	_SPAAK(ac)SPK(ac)SSK_	0.26708	2	586.319	1		nuclear		intracellular organelle; intracellular non-membrane-bounded organelle; intracellular organelle part; macromolecular complex; intracellular part; cell; organelle part; DNA bending complex; chromosomal part; nucleosome; non-membrane-bounded organelle; intracellular membrane-bounded organelle; organelle; nucleus; chromatin; intracellular; cell part; chromosome; protein complex; membrane-bounded orga…	organic cyclic compound binding; heterocyclic compound binding; DNA binding; protein heterodimerization activity; binding; protein dimerization activity; nucleic acid binding; protein binding;				IPR002119; IPR009072; IPR007125;	Histone H2A; Histone-fold; Histone H2A/H2B/H3;
MA_11514g0010	6	K	Histone H2A	59.198	_(ac)MESSGK(ac)SSGK_	-0.36051	2	541.245	1		nuclear		intracellular organelle; intracellular non-membrane-bounded organelle; intracellular organelle part; macromolecular complex; intracellular part; cell; organelle part; DNA bending complex; chromosomal part; nucleosome; non-membrane-bounded organelle; intracellular membrane-bounded organelle; organelle; nucleus; chromatin; intracellular; cell part; chromosome; protein complex; membrane-bounded orga…	organic cyclic compound binding; heterocyclic compound binding; DNA binding; protein heterodimerization activity; binding; protein dimerization activity; nucleic acid binding; protein binding;				IPR002119; IPR009072; IPR007125;	Histone H2A; Histone-fold; Histone H2A/H2B/H3;
MA_115530g0010	150	K	Developmentally-regulated GTP-binding protein 2 (Fragment)	95.417	_IIEK(ac)ELEGFGIR_	0.30422	2	723.404	1	K.........K..........	mitochondria			nucleoside phosphate binding; nucleoside binding; ion binding; nucleotide binding; organic cyclic compound binding; heterocyclic compound binding; ribonucleoside binding; carbohydrate derivative binding; ribonucleotide binding; binding; purine ribonucleoside binding; anion binding; purine ribonucleotide binding; purine nucleoside binding; guanyl ribonucleotide binding; guanyl nucleotide binding; …				IPR012676; IPR005225; IPR004095; IPR006073; IPR027417; IPR012675;	TGS-like; Small GTP-binding protein domain; TGS; GTP binding domain; P-loop containing nucleoside triphosphate hydrolase; Beta-grasp domain;
MA_118097g0010	189	K	Isoflavone reductase, putative, expressed	93.424	_IVIYGDGNYK(ac)AAFTK_	1.8911	2	851.446	1	.........YK..........	chloroplast							IPR016040; IPR008030;	NAD(P)-binding domain; NmrA-like domain;
MA_118097g0010	47	K	Isoflavone reductase, putative, expressed	91.313	_FTSTSNHEK(ac)AR_	0.21986	3	440.549	1		chloroplast							IPR016040; IPR008030;	NAD(P)-binding domain; NmrA-like domain;
MA_118097g0010	77	K	Isoflavone reductase, putative, expressed	62.781	_VSGANILYGSLEDYASLVDAIK(ac)K_	-0.18697	3	823.435	1		chloroplast							IPR016040; IPR008030;	NAD(P)-binding domain; NmrA-like domain;
MA_118377g0010	654	K	Protein argonaute 1B	49.765	_EMDILQTVYHNAYHEDPYAK(ac)EFGIK_	-1.6682	3	1018.48	1	..........K.F........	nuclear			organic cyclic compound binding; heterocyclic compound binding; protein binding; binding; nucleic acid binding;	K11593			IPR014811; IPR003165; IPR003100; IPR012337;	Argonaute, linker 1 domain; Piwi domain; PAZ domain; Ribonuclease H-like domain;
MA_118377g0010	768	K	Protein argonaute 1B	111.46	_TLYK(ac)EVTNK_	3.4724	2	569.311	1	.........YK..........	nuclear			organic cyclic compound binding; heterocyclic compound binding; protein binding; binding; nucleic acid binding;	K11593			IPR014811; IPR003165; IPR003100; IPR012337;	Argonaute, linker 1 domain; Piwi domain; PAZ domain; Ribonuclease H-like domain;
MA_118377g0010	815	K	Protein argonaute 1B	102.89	_ICETDLGLVSQCCLTK(ac)HVFK_	0.71856	3	817.401	1	..........KH.........	nuclear			organic cyclic compound binding; heterocyclic compound binding; protein binding; binding; nucleic acid binding;	K11593			IPR014811; IPR003165; IPR003100; IPR012337;	Argonaute, linker 1 domain; Piwi domain; PAZ domain; Ribonuclease H-like domain;
MA_118809g0010	348	K	Chalcone--flavonone isomerase	112.42	_AEAEAIEEFK(ac)QAFK_	-0.70045	2	826.912	1	K.........K..........	cytoskeleton	metabolic process; biosynthetic process; flavonoid biosynthetic process; flavonoid metabolic process; organic substance biosynthetic process; organic substance metabolic process;		intramolecular lyase activity; chalcone isomerase activity; isomerase activity; catalytic activity;	K01859	E5.5.1.6; chalcone isomerase [EC:5.5.1.6]	ath01100 Metabolic pathways - Arabidopsis thaliana (thale cress); ath00941 Flavonoid biosynthesis - Arabidopsis thaliana (thale cress); ath01110 Biosynthesis of secondary metabolites - Arabidopsis thaliana (thale cress);	IPR016089; IPR016088; IPR016087;	Chalcone isomerase, orthogonal bundle domain; Chalcone isomerase, 3-layer sandwich; Chalcone isomerase;
MA_118815g0010	215	K	Pyruvate dehydrogenase E1 component subunit beta-3, chloroplastic	84.166	_SENPVILFEHVLLYNLK(ac)EK_	-2.8012	3	776.426	1		cytosol	metabolic process;		catalytic activity;	K00162	PDHB; pyruvate dehydrogenase E1 component beta subunit [EC:1.2.4.1]	ath00620 Pyruvate metabolism - Arabidopsis thaliana (thale cress); ath01200 Carbon metabolism - Arabidopsis thaliana (thale cress); ath01100 Metabolic pathways - Arabidopsis thaliana (thale cress); ath00020 Citrate cycle (TCA cycle) - Arabidopsis thaliana (thale cress); ath00010 Glycolysis / Gluconeogenesis - Arabidopsis thaliana (thale cress); ath01110 Biosynthesis of secondary metabolites - Ara…	IPR009014; IPR005475; IPR029061;	Transketolase, C-terminal/Pyruvate-ferredoxin oxidoreductase, domain II; Transketolase-like, pyrimidine-binding domain; Thiamin diphosphate-binding fold;
MA_119122g0010	56	K	Proteasome subunit beta type	78.078	_YYHK(ac)GMSVEEAIEFADK_	3.0081	3	686.987	1		cytosol	proteolysis involved in cellular protein catabolic process; cellular macromolecule catabolic process; cellular protein catabolic process; cellular protein metabolic process; primary metabolic process; cellular metabolic process; organic substance metabolic process; organic substance catabolic process; metabolic process; protein catabolic process; macromolecule catabolic process; cellular macromol…	proteasome complex; cell part; intracellular; proteasome core complex; macromolecular complex; intracellular part; protein complex; cell;	endopeptidase activity; threonine-type endopeptidase activity; peptidase activity; catalytic activity; threonine-type peptidase activity; peptidase activity, acting on L-amino acid peptides; hydrolase activity;	K02734	PSMB2; 20S proteasome subunit beta 4 [EC:3.4.25.1]	ath03050 Proteasome - Arabidopsis thaliana (thale cress);	IPR029055;	Nucleophile aminohydrolases, N-terminal;
MA_119122g0010	88	K	Proteasome subunit beta type	96.247	_LIVAPPNFVIK(ac)IVDK_	-0.52122	2	854.524	1	........V.K..........	cytosol	proteolysis involved in cellular protein catabolic process; cellular macromolecule catabolic process; cellular protein catabolic process; cellular protein metabolic process; primary metabolic process; cellular metabolic process; organic substance metabolic process; organic substance catabolic process; metabolic process; protein catabolic process; macromolecule catabolic process; cellular macromol…	proteasome complex; cell part; intracellular; proteasome core complex; macromolecular complex; intracellular part; protein complex; cell;	endopeptidase activity; threonine-type endopeptidase activity; peptidase activity; catalytic activity; threonine-type peptidase activity; peptidase activity, acting on L-amino acid peptides; hydrolase activity;	K02734	PSMB2; 20S proteasome subunit beta 4 [EC:3.4.25.1]	ath03050 Proteasome - Arabidopsis thaliana (thale cress);	IPR029055;	Nucleophile aminohydrolases, N-terminal;
MA_119564g0010	71	K	40S ribosomal protein S12	49.765	_AIEK(ac)HAAQLCVLAEDCNQPDYTK_	-1.9554	3	906.095	1	..........KH.........	cytosol	cellular protein metabolic process; biosynthetic process; primary metabolic process; cellular metabolic process; organic substance biosynthetic process; cellular biosynthetic process; organic substance metabolic process; metabolic process; cellular macromolecule biosynthetic process; cellular macromolecule metabolic process; gene expression; macromolecule metabolic process; protein metabolic proc…	ribosome; organelle; intracellular organelle; intracellular non-membrane-bounded organelle; cell part; intracellular; cytoplasm; macromolecular complex; intracellular part; cell; ribonucleoprotein complex; cytoplasmic part; non-membrane-bounded organelle;	structural constituent of ribosome; structural molecule activity;	K02951	RP-S12e; small subunit ribosomal protein S12e	ath03010 Ribosome - Arabidopsis thaliana (thale cress);	IPR029064; IPR004038;	50S ribosomal protein L30e-like; Ribosomal protein L7Ae/L30e/S12e/Gadd45;
MA_119894g0010	23	K	40S ribosomal protein S24	80.738	_K(ac)QFVIDVLHPGRPNVSK_	0.43642	3	659.374	1	..........K.F........	cytosol	cellular protein metabolic process; biosynthetic process; primary metabolic process; cellular metabolic process; organic substance biosynthetic process; cellular biosynthetic process; organic substance metabolic process; metabolic process; cellular macromolecule biosynthetic process; cellular macromolecule metabolic process; gene expression; macromolecule metabolic process; protein metabolic proc…	ribosome; organelle; intracellular organelle; intracellular non-membrane-bounded organelle; cell part; intracellular; cytoplasm; macromolecular complex; intracellular part; cell; ribonucleoprotein complex; cytoplasmic part; non-membrane-bounded organelle;	organic cyclic compound binding; heterocyclic compound binding; nucleoside phosphate binding; binding; nucleotide binding; structural molecule activity; structural constituent of ribosome; small molecule binding;	K02974	RP-S24e; small subunit ribosomal protein S24e	ath03010 Ribosome - Arabidopsis thaliana (thale cress);	IPR012678; IPR012677;	Ribosomal protein L23/L15e core domain; Nucleotide-binding alpha-beta plait domain;
MA_119894g0010	71	K	40S ribosomal protein S24	80.844	_TQFGGGK(ac)SSGFGLIYDSLEHAK_	-1.2793	3	781.053	1		cytosol	cellular protein metabolic process; biosynthetic process; primary metabolic process; cellular metabolic process; organic substance biosynthetic process; cellular biosynthetic process; organic substance metabolic process; metabolic process; cellular macromolecule biosynthetic process; cellular macromolecule metabolic process; gene expression; macromolecule metabolic process; protein metabolic proc…	ribosome; organelle; intracellular organelle; intracellular non-membrane-bounded organelle; cell part; intracellular; cytoplasm; macromolecular complex; intracellular part; cell; ribonucleoprotein complex; cytoplasmic part; non-membrane-bounded organelle;	organic cyclic compound binding; heterocyclic compound binding; nucleoside phosphate binding; binding; nucleotide binding; structural molecule activity; structural constituent of ribosome; small molecule binding;	K02974	RP-S24e; small subunit ribosomal protein S24e	ath03010 Ribosome - Arabidopsis thaliana (thale cress);	IPR012678; IPR012677;	Ribosomal protein L23/L15e core domain; Nucleotide-binding alpha-beta plait domain;
MA_119894g0010	91	K	40S ribosomal protein S24	108.09	_KYEPK(ac)YR_	0.81048	2	513.274	1	..........KY.........	cytosol	cellular protein metabolic process; biosynthetic process; primary metabolic process; cellular metabolic process; organic substance biosynthetic process; cellular biosynthetic process; organic substance metabolic process; metabolic process; cellular macromolecule biosynthetic process; cellular macromolecule metabolic process; gene expression; macromolecule metabolic process; protein metabolic proc…	ribosome; organelle; intracellular organelle; intracellular non-membrane-bounded organelle; cell part; intracellular; cytoplasm; macromolecular complex; intracellular part; cell; ribonucleoprotein complex; cytoplasmic part; non-membrane-bounded organelle;	organic cyclic compound binding; heterocyclic compound binding; nucleoside phosphate binding; binding; nucleotide binding; structural molecule activity; structural constituent of ribosome; small molecule binding;	K02974	RP-S24e; small subunit ribosomal protein S24e	ath03010 Ribosome - Arabidopsis thaliana (thale cress);	IPR012678; IPR012677;	Ribosomal protein L23/L15e core domain; Nucleotide-binding alpha-beta plait domain;
MA_119966g0010	104	K	3-isopropylmalate dehydrogenase	72.968	_ADQIHNAILK(ac)TIEEGEYR_	-2.6112	3	714.699	1	K.........K..........	extracellular	single-organism process; metabolic process; oxidation-reduction process; single-organism metabolic process;		magnesium ion binding; nucleoside phosphate binding; ion binding; nucleotide binding; cofactor binding; oxidoreductase activity; oxidoreductase activity, acting on CH-OH group of donors; heterocyclic compound binding; organic cyclic compound binding; oxidoreductase activity, acting on the CH-OH group of donors, NAD or NADP as acceptor; catalytic activity; NAD binding; binding; cation binding; met…				IPR024084;	Isopropylmalate dehydrogenase-like domain;
MA_119996g0010	213	K	Probable L-ascorbate peroxidase 8, chloroplastic	82.483	_VYAEK(ac)YAVDQDAFLK_	-2.4926	2	901.454	1	..........KY.........	cytosol	metabolic process; response to stress; oxidation-reduction process; single-organism metabolic process; response to oxidative stress; single-organism process; response to stimulus;		organic cyclic compound binding; heterocyclic compound binding; heme binding; catalytic activity; binding; antioxidant activity; peroxidase activity; tetrapyrrole binding; oxidoreductase activity; oxidoreductase activity, acting on peroxide as acceptor;	K00434	E1.11.1.11; L-ascorbate peroxidase [EC:1.11.1.11]	ath00053 Ascorbate and aldarate metabolism - Arabidopsis thaliana (thale cress); ath00480 Glutathione metabolism - Arabidopsis thaliana (thale cress);	IPR002016;	Haem peroxidase, plant/fungal/bacterial;
MA_119996g0010	22	K	Probable L-ascorbate peroxidase 8, chloroplastic	69.825	_NIQEWPK(ac)R_	-1.8867	2	556.796	1		cytosol	metabolic process; response to stress; oxidation-reduction process; single-organism metabolic process; response to oxidative stress; single-organism process; response to stimulus;		organic cyclic compound binding; heterocyclic compound binding; heme binding; catalytic activity; binding; antioxidant activity; peroxidase activity; tetrapyrrole binding; oxidoreductase activity; oxidoreductase activity, acting on peroxide as acceptor;	K00434	E1.11.1.11; L-ascorbate peroxidase [EC:1.11.1.11]	ath00053 Ascorbate and aldarate metabolism - Arabidopsis thaliana (thale cress); ath00480 Glutathione metabolism - Arabidopsis thaliana (thale cress);	IPR002016;	Haem peroxidase, plant/fungal/bacterial;
MA_119996g0010	223	K	Probable L-ascorbate peroxidase 8, chloroplastic	61.87	_YAVDQDAFLK(ac)DYAEAHAK_	-0.39113	3	699.669	1	........F.K..........	cytosol	metabolic process; response to stress; oxidation-reduction process; single-organism metabolic process; response to oxidative stress; single-organism process; response to stimulus;		organic cyclic compound binding; heterocyclic compound binding; heme binding; catalytic activity; binding; antioxidant activity; peroxidase activity; tetrapyrrole binding; oxidoreductase activity; oxidoreductase activity, acting on peroxide as acceptor;	K00434	E1.11.1.11; L-ascorbate peroxidase [EC:1.11.1.11]	ath00053 Ascorbate and aldarate metabolism - Arabidopsis thaliana (thale cress); ath00480 Glutathione metabolism - Arabidopsis thaliana (thale cress);	IPR002016;	Haem peroxidase, plant/fungal/bacterial;
MA_12029g0010	137	K	60S ribosomal protein L18a	108.9	_TATIPNELCK(ac)R_	1.8289	2	672.851	1	K.........K..........	nuclear	cellular protein metabolic process; biosynthetic process; primary metabolic process; cellular metabolic process; organic substance biosynthetic process; cellular biosynthetic process; organic substance metabolic process; metabolic process; cellular macromolecule biosynthetic process; cellular macromolecule metabolic process; gene expression; macromolecule metabolic process; protein metabolic proc…	ribosome; organelle; intracellular organelle; intracellular non-membrane-bounded organelle; cell part; intracellular; cytoplasm; macromolecular complex; intracellular part; cell; ribonucleoprotein complex; cytoplasmic part; non-membrane-bounded organelle;	structural constituent of ribosome; structural molecule activity;	K02882	RP-L18Ae; large subunit ribosomal protein L18Ae	ath03010 Ribosome - Arabidopsis thaliana (thale cress);	IPR023573;	Ribosomal protein L18a/LX;
MA_12029g0010	25	K	60S ribosomal protein L18a	116.19	_SLPTPTDEHPK(ac)IFR_	1.5908	3	560.63	1	..........K.F........	nuclear	cellular protein metabolic process; biosynthetic process; primary metabolic process; cellular metabolic process; organic substance biosynthetic process; cellular biosynthetic process; organic substance metabolic process; metabolic process; cellular macromolecule biosynthetic process; cellular macromolecule metabolic process; gene expression; macromolecule metabolic process; protein metabolic proc…	ribosome; organelle; intracellular organelle; intracellular non-membrane-bounded organelle; cell part; intracellular; cytoplasm; macromolecular complex; intracellular part; cell; ribonucleoprotein complex; cytoplasmic part; non-membrane-bounded organelle;	structural constituent of ribosome; structural molecule activity;	K02882	RP-L18Ae; large subunit ribosomal protein L18Ae	ath03010 Ribosome - Arabidopsis thaliana (thale cress);	IPR023573;	Ribosomal protein L18a/LX;
MA_12029g0010	30	K	60S ribosomal protein L18a	128.01	_MK(ac)LWATNEVR_	-1.1839	2	645.337	1		nuclear	cellular protein metabolic process; biosynthetic process; primary metabolic process; cellular metabolic process; organic substance biosynthetic process; cellular biosynthetic process; organic substance metabolic process; metabolic process; cellular macromolecule biosynthetic process; cellular macromolecule metabolic process; gene expression; macromolecule metabolic process; protein metabolic proc…	ribosome; organelle; intracellular organelle; intracellular non-membrane-bounded organelle; cell part; intracellular; cytoplasm; macromolecular complex; intracellular part; cell; ribonucleoprotein complex; cytoplasmic part; non-membrane-bounded organelle;	structural constituent of ribosome; structural molecule activity;	K02882	RP-L18Ae; large subunit ribosomal protein L18Ae	ath03010 Ribosome - Arabidopsis thaliana (thale cress);	IPR023573;	Ribosomal protein L18a/LX;
MA_12029g0010	94	K	60S ribosomal protein L18a	130.1	_TGYHNMYK(ac)EYR_	0.7808	2	752.338	1	.........YK..........	nuclear	cellular protein metabolic process; biosynthetic process; primary metabolic process; cellular metabolic process; organic substance biosynthetic process; cellular biosynthetic process; organic substance metabolic process; metabolic process; cellular macromolecule biosynthetic process; cellular macromolecule metabolic process; gene expression; macromolecule metabolic process; protein metabolic proc…	ribosome; organelle; intracellular organelle; intracellular non-membrane-bounded organelle; cell part; intracellular; cytoplasm; macromolecular complex; intracellular part; cell; ribonucleoprotein complex; cytoplasmic part; non-membrane-bounded organelle;	structural constituent of ribosome; structural molecule activity;	K02882	RP-L18Ae; large subunit ribosomal protein L18Ae	ath03010 Ribosome - Arabidopsis thaliana (thale cress);	IPR023573;	Ribosomal protein L18a/LX;
MA_120902g0010	10	K	Malate synthase	95.264	_ATK(ac)TAYEFPDGVR_	-1.4197	2	748.873	1		peroxisome	glyoxylate cycle; small molecule metabolic process; single-organism cellular process; cellular aldehyde metabolic process; single-organism process; primary metabolic process; carbohydrate metabolic process; cellular metabolic process; organic substance metabolic process; single-organism carbohydrate metabolic process; metabolic process; cellular carbohydrate metabolic process; single-organism met…		malate synthase activity; transferase activity, transferring acyl groups; catalytic activity; transferase activity; transferase activity, transferring acyl groups, acyl groups converted into alkyl on transfer;	K01638	E2.3.3.9; malate synthase [EC:2.3.3.9]	ath00620 Pyruvate metabolism - Arabidopsis thaliana (thale cress); ath01200 Carbon metabolism - Arabidopsis thaliana (thale cress); ath01100 Metabolic pathways - Arabidopsis thaliana (thale cress); ath00630 Glyoxylate and dicarboxylate metabolism - Arabidopsis thaliana (thale cress); ath01110 Biosynthesis of secondary metabolites - Arabidopsis thaliana (thale cress);	IPR011076;	Malate synthase-like;
MA_120902g0010	157	K	Malate synthase	91.712	_DAVEGTITYEDK(ac)AR_	-0.27706	2	805.389	1		peroxisome	glyoxylate cycle; small molecule metabolic process; single-organism cellular process; cellular aldehyde metabolic process; single-organism process; primary metabolic process; carbohydrate metabolic process; cellular metabolic process; organic substance metabolic process; single-organism carbohydrate metabolic process; metabolic process; cellular carbohydrate metabolic process; single-organism met…		malate synthase activity; transferase activity, transferring acyl groups; catalytic activity; transferase activity; transferase activity, transferring acyl groups, acyl groups converted into alkyl on transfer;	K01638	E2.3.3.9; malate synthase [EC:2.3.3.9]	ath00620 Pyruvate metabolism - Arabidopsis thaliana (thale cress); ath01200 Carbon metabolism - Arabidopsis thaliana (thale cress); ath01100 Metabolic pathways - Arabidopsis thaliana (thale cress); ath00630 Glyoxylate and dicarboxylate metabolism - Arabidopsis thaliana (thale cress); ath01110 Biosynthesis of secondary metabolites - Arabidopsis thaliana (thale cress);	IPR011076;	Malate synthase-like;
MA_120902g0010	168	K	Malate synthase	75.739	_LNDK(ac)TAVLFVR_	1.5244	2	659.38	1		peroxisome	glyoxylate cycle; small molecule metabolic process; single-organism cellular process; cellular aldehyde metabolic process; single-organism process; primary metabolic process; carbohydrate metabolic process; cellular metabolic process; organic substance metabolic process; single-organism carbohydrate metabolic process; metabolic process; cellular carbohydrate metabolic process; single-organism met…		malate synthase activity; transferase activity, transferring acyl groups; catalytic activity; transferase activity; transferase activity, transferring acyl groups, acyl groups converted into alkyl on transfer;	K01638	E2.3.3.9; malate synthase [EC:2.3.3.9]	ath00620 Pyruvate metabolism - Arabidopsis thaliana (thale cress); ath01200 Carbon metabolism - Arabidopsis thaliana (thale cress); ath01100 Metabolic pathways - Arabidopsis thaliana (thale cress); ath00630 Glyoxylate and dicarboxylate metabolism - Arabidopsis thaliana (thale cress); ath01110 Biosynthesis of secondary metabolites - Arabidopsis thaliana (thale cress);	IPR011076;	Malate synthase-like;
MA_120902g0010	31	K	Malate synthase	104.24	_IEDGYEK(ac)ILTK_	-1.7877	2	675.861	1		peroxisome	glyoxylate cycle; small molecule metabolic process; single-organism cellular process; cellular aldehyde metabolic process; single-organism process; primary metabolic process; carbohydrate metabolic process; cellular metabolic process; organic substance metabolic process; single-organism carbohydrate metabolic process; metabolic process; cellular carbohydrate metabolic process; single-organism met…		malate synthase activity; transferase activity, transferring acyl groups; catalytic activity; transferase activity; transferase activity, transferring acyl groups, acyl groups converted into alkyl on transfer;	K01638	E2.3.3.9; malate synthase [EC:2.3.3.9]	ath00620 Pyruvate metabolism - Arabidopsis thaliana (thale cress); ath01200 Carbon metabolism - Arabidopsis thaliana (thale cress); ath01100 Metabolic pathways - Arabidopsis thaliana (thale cress); ath00630 Glyoxylate and dicarboxylate metabolism - Arabidopsis thaliana (thale cress); ath01110 Biosynthesis of secondary metabolites - Arabidopsis thaliana (thale cress);	IPR011076;	Malate synthase-like;
MA_120902g0010	6	K	Malate synthase	91.9	_(ac)MDYTQK(ac)R_	1.6777	2	513.24	1		peroxisome	glyoxylate cycle; small molecule metabolic process; single-organism cellular process; cellular aldehyde metabolic process; single-organism process; primary metabolic process; carbohydrate metabolic process; cellular metabolic process; organic substance metabolic process; single-organism carbohydrate metabolic process; metabolic process; cellular carbohydrate metabolic process; single-organism met…		malate synthase activity; transferase activity, transferring acyl groups; catalytic activity; transferase activity; transferase activity, transferring acyl groups, acyl groups converted into alkyl on transfer;	K01638	E2.3.3.9; malate synthase [EC:2.3.3.9]	ath00620 Pyruvate metabolism - Arabidopsis thaliana (thale cress); ath01200 Carbon metabolism - Arabidopsis thaliana (thale cress); ath01100 Metabolic pathways - Arabidopsis thaliana (thale cress); ath00630 Glyoxylate and dicarboxylate metabolism - Arabidopsis thaliana (thale cress); ath01110 Biosynthesis of secondary metabolites - Arabidopsis thaliana (thale cress);	IPR011076;	Malate synthase-like;
MA_121889g0010	114	K	Expressed protein	104.9	_TGMK(ac)LFLYDFDLR_	0.35336	2	830.924	1	..........K.F........	cytosol							IPR013989;	Development/cell death domain;
MA_121889g0010	130	K	Expressed protein	141.93	_LM(ox)YGIYK(ac)AASGGGMNLEPDAFR_	-2.1516	3	807.052	1	.........YK..........	cytosol							IPR013989;	Development/cell death domain;
MA_121889g0010	172	K	Expressed protein	79.492	_DCLPLSEDIFK(ac)K_	3.3895	2	753.879	1		cytosol							IPR013989;	Development/cell death domain;
MA_121889g0010	176	K	Expressed protein	91.265	_AIK(ac)DNYDGK_	3.142	2	533.264	1		cytosol							IPR013989;	Development/cell death domain;
MA_121889g0010	195	K	Expressed protein	95.642	_FELNAQQVK(ac)K_	1.3677	2	623.843	1		cytosol							IPR013989;	Development/cell death domain;
MA_121889g0010	196	K	Expressed protein	151.29	_K(ac)LSELFR_	2.4175	2	467.771	1	........V.K..........	cytosol							IPR013989;	Development/cell death domain;
MA_12191g0010	445	K	HSP protein	43.69	_YHSTK(ac)SGDEMTSLK_	0.78139	3	542.587	1		cytosol	protein folding; metabolic process; response to stress; cellular protein metabolic process; cellular macromolecule metabolic process; macromolecule metabolic process; protein metabolic process; response to stimulus; primary metabolic process; cellular process; cellular metabolic process; organic substance metabolic process;		ATP binding; nucleoside phosphate binding; nucleoside binding; ion binding; protein binding; nucleotide binding; organic cyclic compound binding; heterocyclic compound binding; ribonucleoside binding; carbohydrate derivative binding; ribonucleotide binding; binding; purine ribonucleoside binding; anion binding; purine ribonucleotide binding; unfolded protein binding; adenyl ribonucleotide binding…	K04079	htpG; molecular chaperone HtpG	ath04141 Protein processing in endoplasmic reticulum - Arabidopsis thaliana (thale cress); ath04626 Plant-pathogen interaction - Arabidopsis thaliana (thale cress);	IPR020575; IPR020568; IPR003594;	Heat shock protein Hsp90, N-terminal; Ribosomal protein S5 domain 2-type fold; Histidine kinase-like ATPase, C-terminal domain;
MA_123833g0010	125	K	DAG protein	111.88	_TLAK(ac)VVGSEEEAK_	1.205	2	701.875	1		chloroplast
MA_124056g0010	265	K	Isoflavone reductase, putative, expressed	44.252	_TLEK(ac)TYIPEEEVLK_	-1.6608	2	867.464	1		chloroplast							IPR016040; IPR008030;	NAD(P)-binding domain; NmrA-like domain;
MA_124056g0010	275	K	Isoflavone reductase, putative, expressed	74.611	_TYIPEEEVLK(ac)K_	2.9124	2	695.877	1	K.........K..........	chloroplast							IPR016040; IPR008030;	NAD(P)-binding domain; NmrA-like domain;
MA_124140g0010	131	K	Stromal heat shock protein	78.814	_DEGIDLLK(ac)DK_	1.2055	2	594.311	1		chloroplast							IPR029048; IPR029047;	Heat shock protein 70kD, C-terminal domain; Heat shock protein 70kD, peptide-binding domain;
MA_124140g0010	145	K	Stromal heat shock protein	98.048	_LTETAEK(ac)AK_	-0.41109	2	516.782	1		chloroplast							IPR029048; IPR029047;	Heat shock protein 70kD, C-terminal domain; Heat shock protein 70kD, peptide-binding domain;
MA_124140g0010	16	K	Stromal heat shock protein	99.305	_FLNDK(ac)VNK_	0.31505	2	510.28	1		chloroplast							IPR029048; IPR029047;	Heat shock protein 70kD, C-terminal domain; Heat shock protein 70kD, peptide-binding domain;
MA_124140g0010	209	K	Stromal heat shock protein	116.06	_LSYK(ac)DLDEIILVGGSTR_	-2.1442	3	641.014	1	.........YK..........	chloroplast							IPR029048; IPR029047;	Heat shock protein 70kD, C-terminal domain; Heat shock protein 70kD, peptide-binding domain;
MA_124140g0010	231	K	Stromal heat shock protein	80.758	_IPAVQDLVK(ac)R_	-0.33959	2	590.856	1		chloroplast							IPR029048; IPR029047;	Heat shock protein 70kD, C-terminal domain; Heat shock protein 70kD, peptide-binding domain;
MA_124140g0010	65	K	Stromal heat shock protein	117.18	_IINEPTAASLAYGFEK(ac)K_	-2.7346	3	632.003	1	........F.K..........	chloroplast							IPR029048; IPR029047;	Heat shock protein 70kD, C-terminal domain; Heat shock protein 70kD, peptide-binding domain;
MA_124178g0010	152	K	60S ribosomal protein L3	111.27	_EIQTELEK(ac)MK_	2.0338	2	645.834	1		cytosol	cellular protein metabolic process; biosynthetic process; primary metabolic process; cellular metabolic process; organic substance biosynthetic process; cellular biosynthetic process; organic substance metabolic process; metabolic process; cellular macromolecule biosynthetic process; cellular macromolecule metabolic process; gene expression; macromolecule metabolic process; protein metabolic proc…	ribosome; organelle; intracellular organelle; intracellular non-membrane-bounded organelle; cell part; intracellular; cytoplasm; macromolecular complex; intracellular part; cell; ribonucleoprotein complex; cytoplasmic part; non-membrane-bounded organelle;	structural constituent of ribosome; structural molecule activity;	K02925	RP-L3e; large subunit ribosomal protein L3e	ath03010 Ribosome - Arabidopsis thaliana (thale cress);	IPR009000;	Translation protein, beta-barrel domain;
MA_124178g0010	380	K	60S ribosomal protein L3	98.044	_FQTIQEK(ac)AK_	0.88172	2	567.811	1		cytosol	cellular protein metabolic process; biosynthetic process; primary metabolic process; cellular metabolic process; organic substance biosynthetic process; cellular biosynthetic process; organic substance metabolic process; metabolic process; cellular macromolecule biosynthetic process; cellular macromolecule metabolic process; gene expression; macromolecule metabolic process; protein metabolic proc…	ribosome; organelle; intracellular organelle; intracellular non-membrane-bounded organelle; cell part; intracellular; cytoplasm; macromolecular complex; intracellular part; cell; ribonucleoprotein complex; cytoplasmic part; non-membrane-bounded organelle;	structural constituent of ribosome; structural molecule activity;	K02925	RP-L3e; large subunit ribosomal protein L3e	ath03010 Ribosome - Arabidopsis thaliana (thale cress);	IPR009000;	Translation protein, beta-barrel domain;
MA_124463g0010	21	K	Putative fibrillarin	119.53	_HEGVFIAK(ac)AK_	0.14105	2	571.322	1		cytosol	rRNA metabolic process; ncRNA processing; cellular component biogenesis; ribonucleoprotein complex biogenesis; cellular aromatic compound metabolic process; ribosome biogenesis; organic cyclic compound metabolic process; nitrogen compound metabolic process; primary metabolic process; cellular metabolic process; organic substance metabolic process; RNA metabolic process; metabolic process; tRNA me…		organic cyclic compound binding; heterocyclic compound binding; RNA binding; methyltransferase activity; catalytic activity; binding; nucleic acid binding; transferase activity, transferring one-carbon groups; transferase activity;	K14563	NOP1; rRNA 2'-O-methyltransferase fibrillarin [EC:2.1.1.-]	ath03008 Ribosome biogenesis in eukaryotes - Arabidopsis thaliana (thale cress);	IPR029063;	S-adenosyl-L-methionine-dependent methyltransferase;
MA_124463g0010	42	K	Putative fibrillarin	156.81	_NMAAGESVYGEK(ac)R_	-0.60266	2	727.341	1		cytosol	rRNA metabolic process; ncRNA processing; cellular component biogenesis; ribonucleoprotein complex biogenesis; cellular aromatic compound metabolic process; ribosome biogenesis; organic cyclic compound metabolic process; nitrogen compound metabolic process; primary metabolic process; cellular metabolic process; organic substance metabolic process; RNA metabolic process; metabolic process; tRNA me…		organic cyclic compound binding; heterocyclic compound binding; RNA binding; methyltransferase activity; catalytic activity; binding; nucleic acid binding; transferase activity, transferring one-carbon groups; transferase activity;	K14563	NOP1; rRNA 2'-O-methyltransferase fibrillarin [EC:2.1.1.-]	ath03008 Ribosome biogenesis in eukaryotes - Arabidopsis thaliana (thale cress);	IPR029063;	S-adenosyl-L-methionine-dependent methyltransferase;
MA_124901g0010	109	K	40S ribosomal protein S3a	107.03	_NVLTNFWGMDFTTDK(ac)LR_	-2.9693	3	700.679	1		cytosol	cellular protein metabolic process; biosynthetic process; primary metabolic process; cellular metabolic process; organic substance biosynthetic process; cellular biosynthetic process; organic substance metabolic process; metabolic process; cellular macromolecule biosynthetic process; cellular macromolecule metabolic process; gene expression; macromolecule metabolic process; protein metabolic proc…	ribosome; organelle; intracellular organelle; intracellular non-membrane-bounded organelle; cell part; intracellular; cytoplasm; macromolecular complex; intracellular part; cell; ribonucleoprotein complex; cytoplasmic part; non-membrane-bounded organelle;	structural constituent of ribosome; structural molecule activity;	K02984	RP-S3Ae; small subunit ribosomal protein S3Ae	ath03010 Ribosome - Arabidopsis thaliana (thale cress);
MA_124901g0010	187	K	40S ribosomal protein S3a	40.405	_ELVAK(ac)FIPEVIGK_	2.3575	2	742.94	1	........V.K..........	cytosol	cellular protein metabolic process; biosynthetic process; primary metabolic process; cellular metabolic process; organic substance biosynthetic process; cellular biosynthetic process; organic substance metabolic process; metabolic process; cellular macromolecule biosynthetic process; cellular macromolecule metabolic process; gene expression; macromolecule metabolic process; protein metabolic proc…	ribosome; organelle; intracellular organelle; intracellular non-membrane-bounded organelle; cell part; intracellular; cytoplasm; macromolecular complex; intracellular part; cell; ribonucleoprotein complex; cytoplasmic part; non-membrane-bounded organelle;	structural constituent of ribosome; structural molecule activity;	K02984	RP-S3Ae; small subunit ribosomal protein S3Ae	ath03010 Ribosome - Arabidopsis thaliana (thale cress);
MA_124901g0010	195	K	40S ribosomal protein S3a	48.467	_FIPEVIGK(ac)EIEK_	-0.15431	2	722.408	1		cytosol	cellular protein metabolic process; biosynthetic process; primary metabolic process; cellular metabolic process; organic substance biosynthetic process; cellular biosynthetic process; organic substance metabolic process; metabolic process; cellular macromolecule biosynthetic process; cellular macromolecule metabolic process; gene expression; macromolecule metabolic process; protein metabolic proc…	ribosome; organelle; intracellular organelle; intracellular non-membrane-bounded organelle; cell part; intracellular; cytoplasm; macromolecular complex; intracellular part; cell; ribonucleoprotein complex; cytoplasmic part; non-membrane-bounded organelle;	structural constituent of ribosome; structural molecule activity;	K02984	RP-S3Ae; small subunit ribosomal protein S3Ae	ath03010 Ribosome - Arabidopsis thaliana (thale cress);
MA_124901g0010	45	K	40S ribosomal protein S3a	86.898	_TVGK(ac)TLVTR_	1.1138	2	508.809	1	........V.K..........	cytosol	cellular protein metabolic process; biosynthetic process; primary metabolic process; cellular metabolic process; organic substance biosynthetic process; cellular biosynthetic process; organic substance metabolic process; metabolic process; cellular macromolecule biosynthetic process; cellular macromolecule metabolic process; gene expression; macromolecule metabolic process; protein metabolic proc…	ribosome; organelle; intracellular organelle; intracellular non-membrane-bounded organelle; cell part; intracellular; cytoplasm; macromolecular complex; intracellular part; cell; ribonucleoprotein complex; cytoplasmic part; non-membrane-bounded organelle;	structural constituent of ribosome; structural molecule activity;	K02984	RP-S3Ae; small subunit ribosomal protein S3Ae	ath03010 Ribosome - Arabidopsis thaliana (thale cress);
MA_124901g0010	55	K	40S ribosomal protein S3a	62.162	_TQGTK(ac)IASEGLK_	0.36508	2	637.851	1	K.........K..........	cytosol	cellular protein metabolic process; biosynthetic process; primary metabolic process; cellular metabolic process; organic substance biosynthetic process; cellular biosynthetic process; organic substance metabolic process; metabolic process; cellular macromolecule biosynthetic process; cellular macromolecule metabolic process; gene expression; macromolecule metabolic process; protein metabolic proc…	ribosome; organelle; intracellular organelle; intracellular non-membrane-bounded organelle; cell part; intracellular; cytoplasm; macromolecular complex; intracellular part; cell; ribonucleoprotein complex; cytoplasmic part; non-membrane-bounded organelle;	structural constituent of ribosome; structural molecule activity;	K02984	RP-S3Ae; small subunit ribosomal protein S3Ae	ath03010 Ribosome - Arabidopsis thaliana (thale cress);
MA_124901g0010	62	K	40S ribosomal protein S3a	164.96	_IASEGLK(ac)HR_	0.23118	3	351.533	1	..........KH.........	cytosol	cellular protein metabolic process; biosynthetic process; primary metabolic process; cellular metabolic process; organic substance biosynthetic process; cellular biosynthetic process; organic substance metabolic process; metabolic process; cellular macromolecule biosynthetic process; cellular macromolecule metabolic process; gene expression; macromolecule metabolic process; protein metabolic proc…	ribosome; organelle; intracellular organelle; intracellular non-membrane-bounded organelle; cell part; intracellular; cytoplasm; macromolecular complex; intracellular part; cell; ribonucleoprotein complex; cytoplasmic part; non-membrane-bounded organelle;	structural constituent of ribosome; structural molecule activity;	K02984	RP-S3Ae; small subunit ribosomal protein S3Ae	ath03010 Ribosome - Arabidopsis thaliana (thale cress);
MA_125131g0010	137	K	Glutathione peroxidase	105.9	_WNFTK(ac)FLVDK_	-0.4536	2	670.356	1	........F.K..........	cytosol	metabolic process; response to stress; oxidation-reduction process; single-organism metabolic process; response to oxidative stress; single-organism process; response to stimulus;		antioxidant activity; peroxidase activity; glutathione peroxidase activity; catalytic activity; oxidoreductase activity; oxidoreductase activity, acting on peroxide as acceptor;	K00432	E1.11.1.9; glutathione peroxidase [EC:1.11.1.9]	ath00480 Glutathione metabolism - Arabidopsis thaliana (thale cress); ath00590 Arachidonic acid metabolism - Arabidopsis thaliana (thale cress);	IPR012336;	Thioredoxin-like fold;
MA_125131g0010	161	K	Glutathione peroxidase	63.025	_YSPTTSPLSIEK(ac)DVK_	-1.0291	2	853.946	1		cytosol	metabolic process; response to stress; oxidation-reduction process; single-organism metabolic process; response to oxidative stress; single-organism process; response to stimulus;		antioxidant activity; peroxidase activity; glutathione peroxidase activity; catalytic activity; oxidoreductase activity; oxidoreductase activity, acting on peroxide as acceptor;	K00432	E1.11.1.9; glutathione peroxidase [EC:1.11.1.9]	ath00480 Glutathione metabolism - Arabidopsis thaliana (thale cress); ath00590 Arachidonic acid metabolism - Arabidopsis thaliana (thale cress);	IPR012336;	Thioredoxin-like fold;
MA_125131g0010	31	K	Glutathione peroxidase	65.234	_GNDVDLSVYK(ac)GK_	2.4401	2	668.841	1	.........YK..........	cytosol	metabolic process; response to stress; oxidation-reduction process; single-organism metabolic process; response to oxidative stress; single-organism process; response to stimulus;		antioxidant activity; peroxidase activity; glutathione peroxidase activity; catalytic activity; oxidoreductase activity; oxidoreductase activity, acting on peroxide as acceptor;	K00432	E1.11.1.9; glutathione peroxidase [EC:1.11.1.9]	ath00480 Glutathione metabolism - Arabidopsis thaliana (thale cress); ath00590 Arachidonic acid metabolism - Arabidopsis thaliana (thale cress);	IPR012336;	Thioredoxin-like fold;
MA_125674g0010	467	K	Poly [ADP-ribose] polymerase 3	99.796	_VAEICK(ac)IIFGQEAYK_	-1.0981	2	905.974	1	K.........K..........	cytosol	protein glycosylation; macromolecule glycosylation; glycoprotein biosynthetic process; single-organism cellular process; cellular protein metabolic process; glycoprotein metabolic process; single-organism process; biosynthetic process; primary metabolic process; carbohydrate metabolic process; cellular metabolic process; organic substance biosynthetic process; cellular biosynthetic process; organ…	organelle; intracellular membrane-bounded organelle; intracellular organelle; nucleus; cell part; intracellular; intracellular part; membrane-bounded organelle; cell;	transferase activity, transferring pentosyl groups; transferase activity, transferring glycosyl groups; NAD+ ADP-ribosyltransferase activity; catalytic activity; transferase activity;	K10798	PARP; poly [ADP-ribose] polymerase [EC:2.4.2.30]	ath03410 Base excision repair - Arabidopsis thaliana (thale cress);	IPR008893; IPR004102; IPR012982; IPR012317; IPR001357;	WGR domain; Poly(ADP-ribose) polymerase, regulatory domain; PADR1; Poly(ADP-ribose) polymerase, catalytic domain; BRCT domain;
MA_125674g0010	613	K	Poly [ADP-ribose] polymerase 3	151.7	_GHDDSIMIQK(ac)YLQK_	2.0545	2	859.433	1	..........KY.........	cytosol	protein glycosylation; macromolecule glycosylation; glycoprotein biosynthetic process; single-organism cellular process; cellular protein metabolic process; glycoprotein metabolic process; single-organism process; biosynthetic process; primary metabolic process; carbohydrate metabolic process; cellular metabolic process; organic substance biosynthetic process; cellular biosynthetic process; organ…	organelle; intracellular membrane-bounded organelle; intracellular organelle; nucleus; cell part; intracellular; intracellular part; membrane-bounded organelle; cell;	transferase activity, transferring pentosyl groups; transferase activity, transferring glycosyl groups; NAD+ ADP-ribosyltransferase activity; catalytic activity; transferase activity;	K10798	PARP; poly [ADP-ribose] polymerase [EC:2.4.2.30]	ath03410 Base excision repair - Arabidopsis thaliana (thale cress);	IPR008893; IPR004102; IPR012982; IPR012317; IPR001357;	WGR domain; Poly(ADP-ribose) polymerase, regulatory domain; PADR1; Poly(ADP-ribose) polymerase, catalytic domain; BRCT domain;
MA_126500g0010	113	K	Unknown	69.331	_AANK(ac)YTDDTIYAGEK_	0.98283	2	851.402	1	..........KY.........	cytosol							IPR018392;	LysM domain;
MA_126500g0010	66	K	Unknown	53.565	_EVNDVVK(ac)EVNIFGFHK_	-3.628	3	639.335	1	........V.K..........	cytosol							IPR018392;	LysM domain;
MA_12709g0010	131	K	Putative VHS/GAT domain containing family protein	90.689	_DVLHEMVK(ac)IVK_	0.5148	3	451.592	1		chloroplast	establishment of protein localization; transport; intracellular transport; cellular macromolecule localization; establishment of localization in cell; intracellular protein transport; organic substance transport; protein localization; macromolecule localization; cellular protein localization; localization; protein transport; establishment of localization; cellular localization;	cell; intracellular; cell part;					IPR002014; IPR004152; IPR018205; IPR008942;	VHS domain; GAT domain; VHS subgroup; ENTH/VHS;
MA_127596g0010	106	K	40S ribosomal protein S4	105.14	_LLYDAK(ac)GR_	0.074138	2	489.274	1		chloroplast	cellular protein metabolic process; biosynthetic process; primary metabolic process; cellular metabolic process; organic substance biosynthetic process; cellular biosynthetic process; organic substance metabolic process; metabolic process; cellular macromolecule biosynthetic process; cellular macromolecule metabolic process; gene expression; macromolecule metabolic process; protein metabolic proc…	ribosome; organelle; intracellular organelle; intracellular non-membrane-bounded organelle; cell part; intracellular; cytoplasm; macromolecular complex; intracellular part; cell; ribonucleoprotein complex; cytoplasmic part; non-membrane-bounded organelle;	organic cyclic compound binding; heterocyclic compound binding; RNA binding; binding; nucleic acid binding; structural molecule activity; structural constituent of ribosome;	K02987	RP-S4e; small subunit ribosomal protein S4e	ath03010 Ribosome - Arabidopsis thaliana (thale cress);	IPR013845; IPR005824; IPR002942; IPR013843;	Ribosomal protein S4e, central region; KOW; RNA-binding S4 domain; Ribosomal protein S4e, N-terminal;
MA_127596g0010	115	K	40S ribosomal protein S4	134.3	_LHSIK(ac)DEEAK_	0.11745	2	606.317	1		chloroplast	cellular protein metabolic process; biosynthetic process; primary metabolic process; cellular metabolic process; organic substance biosynthetic process; cellular biosynthetic process; organic substance metabolic process; metabolic process; cellular macromolecule biosynthetic process; cellular macromolecule metabolic process; gene expression; macromolecule metabolic process; protein metabolic proc…	ribosome; organelle; intracellular organelle; intracellular non-membrane-bounded organelle; cell part; intracellular; cytoplasm; macromolecular complex; intracellular part; cell; ribonucleoprotein complex; cytoplasmic part; non-membrane-bounded organelle;	organic cyclic compound binding; heterocyclic compound binding; RNA binding; binding; nucleic acid binding; structural molecule activity; structural constituent of ribosome;	K02987	RP-S4e; small subunit ribosomal protein S4e	ath03010 Ribosome - Arabidopsis thaliana (thale cress);	IPR013845; IPR005824; IPR002942; IPR013843;	Ribosomal protein S4e, central region; KOW; RNA-binding S4 domain; Ribosomal protein S4e, N-terminal;
MA_127596g0010	120	K	40S ribosomal protein S4	187.11	_LHSIKDEEAK(ac)YK_	0.74265	2	751.896	1	..........KY.........	chloroplast	cellular protein metabolic process; biosynthetic process; primary metabolic process; cellular metabolic process; organic substance biosynthetic process; cellular biosynthetic process; organic substance metabolic process; metabolic process; cellular macromolecule biosynthetic process; cellular macromolecule metabolic process; gene expression; macromolecule metabolic process; protein metabolic proc…	ribosome; organelle; intracellular organelle; intracellular non-membrane-bounded organelle; cell part; intracellular; cytoplasm; macromolecular complex; intracellular part; cell; ribonucleoprotein complex; cytoplasmic part; non-membrane-bounded organelle;	organic cyclic compound binding; heterocyclic compound binding; RNA binding; binding; nucleic acid binding; structural molecule activity; structural constituent of ribosome;	K02987	RP-S4e; small subunit ribosomal protein S4e	ath03010 Ribosome - Arabidopsis thaliana (thale cress);	IPR013845; IPR005824; IPR002942; IPR013843;	Ribosomal protein S4e, central region; KOW; RNA-binding S4 domain; Ribosomal protein S4e, N-terminal;
MA_127596g0010	22	K	40S ribosomal protein S4	125.36	_HWMLDK(ac)LGGAFAPK_	-2.2852	3	538.282	1		chloroplast	cellular protein metabolic process; biosynthetic process; primary metabolic process; cellular metabolic process; organic substance biosynthetic process; cellular biosynthetic process; organic substance metabolic process; metabolic process; cellular macromolecule biosynthetic process; cellular macromolecule metabolic process; gene expression; macromolecule metabolic process; protein metabolic proc…	ribosome; organelle; intracellular organelle; intracellular non-membrane-bounded organelle; cell part; intracellular; cytoplasm; macromolecular complex; intracellular part; cell; ribonucleoprotein complex; cytoplasmic part; non-membrane-bounded organelle;	organic cyclic compound binding; heterocyclic compound binding; RNA binding; binding; nucleic acid binding; structural molecule activity; structural constituent of ribosome;	K02987	RP-S4e; small subunit ribosomal protein S4e	ath03010 Ribosome - Arabidopsis thaliana (thale cress);	IPR013845; IPR005824; IPR002942; IPR013843;	Ribosomal protein S4e, central region; KOW; RNA-binding S4 domain; Ribosomal protein S4e, N-terminal;
MA_129465g0010	128	K	Probable aldo-keto reductase 2	59.728	_IK(ac)YIGLSEASASTIR_	1.7032	2	825.957	1	..........KY.........	cytoskeleton							IPR023210;	NADP-dependent oxidoreductase domain;
MA_130754g0010	429	K	Putative RNA-binding protein	61.577	_YPDAK(ac)FFIIK_	0.47055	2	642.355	1	..........K.F........	nuclear							IPR007275;	YTH domain;
MA_130754g0010	434	K	Putative RNA-binding protein	107.99	_FFIIK(ac)SYSEDDIHK_	1.2102	2	892.449	1	K.........K..........	nuclear							IPR007275;	YTH domain;
MA_130823g0010	106	K	Chemocyanin, putative, expressed	140.8	_YTPNSHDVVAVGSNDFK(ac)SCR_	0.57247	3	765.687	1		mitochondria			electron carrier activity;				IPR003245; IPR008972;	Phytocyanin domain; Cupredoxin;
MA_130823g0010	127	K	Chemocyanin, putative, expressed	70.563	_YTSGNDNIALK(ac)K_	-1.7522	2	683.354	1		mitochondria			electron carrier activity;				IPR003245; IPR008972;	Phytocyanin domain; Cupredoxin;
MA_130823g0010	76	K	Chemocyanin, putative, expressed	73.616	_WLSK(ac)APR_	0.12378	2	450.259	1		mitochondria			electron carrier activity;				IPR003245; IPR008972;	Phytocyanin domain; Cupredoxin;
MA_130835g0010	142	K	Glyceraldehyde-3-phosphate dehydrogenase, cytosolic	47.548	_YMAYMFK(ac)YDSTHGVYK_	-2.3285	3	682.643	1	..........KY.........	chloroplast	glucose metabolic process; single-organism carbohydrate metabolic process; metabolic process; oxidation-reduction process; single-organism metabolic process; monosaccharide metabolic process; single-organism process; primary metabolic process; carbohydrate metabolic process; organic substance metabolic process; hexose metabolic process;		oxidoreductase activity, acting on the aldehyde or oxo group of donors, NAD or NADP as acceptor; organic cyclic compound binding; heterocyclic compound binding; nucleoside phosphate binding; NAD binding; catalytic activity; binding; oxidoreductase activity, acting on the aldehyde or oxo group of donors; NADP binding; nucleotide binding; cofactor binding; oxidoreductase activity; coenzyme binding;…	K00134	GAPDH; glyceraldehyde 3-phosphate dehydrogenase [EC:1.2.1.12]	ath01230 Biosynthesis of amino acids - Arabidopsis thaliana (thale cress); ath01200 Carbon metabolism - Arabidopsis thaliana (thale cress); ath01100 Metabolic pathways - Arabidopsis thaliana (thale cress); ath00710 Carbon fixation in photosynthetic organisms - Arabidopsis thaliana (thale cress); ath00010 Glycolysis / Gluconeogenesis - Arabidopsis thaliana (thale cress); ath01110 Biosynthesis of s…	IPR020829; IPR016040; IPR020828;	Glyceraldehyde 3-phosphate dehydrogenase, catalytic domain; NAD(P)-binding domain; Glyceraldehyde 3-phosphate dehydrogenase, NAD(P) binding domain;
MA_130835g0010	151	K	Glyceraldehyde-3-phosphate dehydrogenase, cytosolic	177.21	_YDSTHGVYK(ac)GSLK_	0.15703	2	748.873	1	.........YK..........	chloroplast	glucose metabolic process; single-organism carbohydrate metabolic process; metabolic process; oxidation-reduction process; single-organism metabolic process; monosaccharide metabolic process; single-organism process; primary metabolic process; carbohydrate metabolic process; organic substance metabolic process; hexose metabolic process;		oxidoreductase activity, acting on the aldehyde or oxo group of donors, NAD or NADP as acceptor; organic cyclic compound binding; heterocyclic compound binding; nucleoside phosphate binding; NAD binding; catalytic activity; binding; oxidoreductase activity, acting on the aldehyde or oxo group of donors; NADP binding; nucleotide binding; cofactor binding; oxidoreductase activity; coenzyme binding;…	K00134	GAPDH; glyceraldehyde 3-phosphate dehydrogenase [EC:1.2.1.12]	ath01230 Biosynthesis of amino acids - Arabidopsis thaliana (thale cress); ath01200 Carbon metabolism - Arabidopsis thaliana (thale cress); ath01100 Metabolic pathways - Arabidopsis thaliana (thale cress); ath00710 Carbon fixation in photosynthetic organisms - Arabidopsis thaliana (thale cress); ath00010 Glycolysis / Gluconeogenesis - Arabidopsis thaliana (thale cress); ath01110 Biosynthesis of s…	IPR020829; IPR016040; IPR020828;	Glyceraldehyde 3-phosphate dehydrogenase, catalytic domain; NAD(P)-binding domain; Glyceraldehyde 3-phosphate dehydrogenase, NAD(P) binding domain;
MA_130835g0010	160	K	Glyceraldehyde-3-phosphate dehydrogenase, cytosolic	166.62	_IVDDK(ac)TLEIDGHR_	-0.97286	2	776.902	1		chloroplast	glucose metabolic process; single-organism carbohydrate metabolic process; metabolic process; oxidation-reduction process; single-organism metabolic process; monosaccharide metabolic process; single-organism process; primary metabolic process; carbohydrate metabolic process; organic substance metabolic process; hexose metabolic process;		oxidoreductase activity, acting on the aldehyde or oxo group of donors, NAD or NADP as acceptor; organic cyclic compound binding; heterocyclic compound binding; nucleoside phosphate binding; NAD binding; catalytic activity; binding; oxidoreductase activity, acting on the aldehyde or oxo group of donors; NADP binding; nucleotide binding; cofactor binding; oxidoreductase activity; coenzyme binding;…	K00134	GAPDH; glyceraldehyde 3-phosphate dehydrogenase [EC:1.2.1.12]	ath01230 Biosynthesis of amino acids - Arabidopsis thaliana (thale cress); ath01200 Carbon metabolism - Arabidopsis thaliana (thale cress); ath01100 Metabolic pathways - Arabidopsis thaliana (thale cress); ath00710 Carbon fixation in photosynthetic organisms - Arabidopsis thaliana (thale cress); ath00010 Glycolysis / Gluconeogenesis - Arabidopsis thaliana (thale cress); ath01110 Biosynthesis of s…	IPR020829; IPR016040; IPR020828;	Glyceraldehyde 3-phosphate dehydrogenase, catalytic domain; NAD(P)-binding domain; Glyceraldehyde 3-phosphate dehydrogenase, NAD(P) binding domain;
MA_130835g0010	202	K	Glyceraldehyde-3-phosphate dehydrogenase, cytosolic	83.293	_RDPAEIPWGDYGAEYVVESSGVFTTIDK(ac)ASTHLK_	-0.8015	3	1260.95	1		chloroplast	glucose metabolic process; single-organism carbohydrate metabolic process; metabolic process; oxidation-reduction process; single-organism metabolic process; monosaccharide metabolic process; single-organism process; primary metabolic process; carbohydrate metabolic process; organic substance metabolic process; hexose metabolic process;		oxidoreductase activity, acting on the aldehyde or oxo group of donors, NAD or NADP as acceptor; organic cyclic compound binding; heterocyclic compound binding; nucleoside phosphate binding; NAD binding; catalytic activity; binding; oxidoreductase activity, acting on the aldehyde or oxo group of donors; NADP binding; nucleotide binding; cofactor binding; oxidoreductase activity; coenzyme binding;…	K00134	GAPDH; glyceraldehyde 3-phosphate dehydrogenase [EC:1.2.1.12]	ath01230 Biosynthesis of amino acids - Arabidopsis thaliana (thale cress); ath01200 Carbon metabolism - Arabidopsis thaliana (thale cress); ath01100 Metabolic pathways - Arabidopsis thaliana (thale cress); ath00710 Carbon fixation in photosynthetic organisms - Arabidopsis thaliana (thale cress); ath00010 Glycolysis / Gluconeogenesis - Arabidopsis thaliana (thale cress); ath01110 Biosynthesis of s…	IPR020829; IPR016040; IPR020828;	Glyceraldehyde 3-phosphate dehydrogenase, catalytic domain; NAD(P)-binding domain; Glyceraldehyde 3-phosphate dehydrogenase, NAD(P) binding domain;
MA_130835g0010	289	K	Glyceraldehyde-3-phosphate dehydrogenase, cytosolic	135.99	_TVDGPSMK(ac)DWR_	-1.5734	2	667.314	1		chloroplast	glucose metabolic process; single-organism carbohydrate metabolic process; metabolic process; oxidation-reduction process; single-organism metabolic process; monosaccharide metabolic process; single-organism process; primary metabolic process; carbohydrate metabolic process; organic substance metabolic process; hexose metabolic process;		oxidoreductase activity, acting on the aldehyde or oxo group of donors, NAD or NADP as acceptor; organic cyclic compound binding; heterocyclic compound binding; nucleoside phosphate binding; NAD binding; catalytic activity; binding; oxidoreductase activity, acting on the aldehyde or oxo group of donors; NADP binding; nucleotide binding; cofactor binding; oxidoreductase activity; coenzyme binding;…	K00134	GAPDH; glyceraldehyde 3-phosphate dehydrogenase [EC:1.2.1.12]	ath01230 Biosynthesis of amino acids - Arabidopsis thaliana (thale cress); ath01200 Carbon metabolism - Arabidopsis thaliana (thale cress); ath01100 Metabolic pathways - Arabidopsis thaliana (thale cress); ath00710 Carbon fixation in photosynthetic organisms - Arabidopsis thaliana (thale cress); ath00010 Glycolysis / Gluconeogenesis - Arabidopsis thaliana (thale cress); ath01110 Biosynthesis of s…	IPR020829; IPR016040; IPR020828;	Glyceraldehyde 3-phosphate dehydrogenase, catalytic domain; NAD(P)-binding domain; Glyceraldehyde 3-phosphate dehydrogenase, NAD(P) binding domain;
MA_130835g0010	314	K	Glyceraldehyde-3-phosphate dehydrogenase, cytosolic	143	_AVGK(ac)VLPELNGK_	-0.15462	2	633.874	1	........V.K..........	chloroplast	glucose metabolic process; single-organism carbohydrate metabolic process; metabolic process; oxidation-reduction process; single-organism metabolic process; monosaccharide metabolic process; single-organism process; primary metabolic process; carbohydrate metabolic process; organic substance metabolic process; hexose metabolic process;		oxidoreductase activity, acting on the aldehyde or oxo group of donors, NAD or NADP as acceptor; organic cyclic compound binding; heterocyclic compound binding; nucleoside phosphate binding; NAD binding; catalytic activity; binding; oxidoreductase activity, acting on the aldehyde or oxo group of donors; NADP binding; nucleotide binding; cofactor binding; oxidoreductase activity; coenzyme binding;…	K00134	GAPDH; glyceraldehyde 3-phosphate dehydrogenase [EC:1.2.1.12]	ath01230 Biosynthesis of amino acids - Arabidopsis thaliana (thale cress); ath01200 Carbon metabolism - Arabidopsis thaliana (thale cress); ath01100 Metabolic pathways - Arabidopsis thaliana (thale cress); ath00710 Carbon fixation in photosynthetic organisms - Arabidopsis thaliana (thale cress); ath00010 Glycolysis / Gluconeogenesis - Arabidopsis thaliana (thale cress); ath01110 Biosynthesis of s…	IPR020829; IPR016040; IPR020828;	Glyceraldehyde 3-phosphate dehydrogenase, catalytic domain; NAD(P)-binding domain; Glyceraldehyde 3-phosphate dehydrogenase, NAD(P) binding domain;
MA_130835g0010	354	K	Glyceraldehyde-3-phosphate dehydrogenase, cytosolic	70.563	_PASYDDVK(ac)AAIK_	-0.63576	2	660.346	1		chloroplast	glucose metabolic process; single-organism carbohydrate metabolic process; metabolic process; oxidation-reduction process; single-organism metabolic process; monosaccharide metabolic process; single-organism process; primary metabolic process; carbohydrate metabolic process; organic substance metabolic process; hexose metabolic process;		oxidoreductase activity, acting on the aldehyde or oxo group of donors, NAD or NADP as acceptor; organic cyclic compound binding; heterocyclic compound binding; nucleoside phosphate binding; NAD binding; catalytic activity; binding; oxidoreductase activity, acting on the aldehyde or oxo group of donors; NADP binding; nucleotide binding; cofactor binding; oxidoreductase activity; coenzyme binding;…	K00134	GAPDH; glyceraldehyde 3-phosphate dehydrogenase [EC:1.2.1.12]	ath01230 Biosynthesis of amino acids - Arabidopsis thaliana (thale cress); ath01200 Carbon metabolism - Arabidopsis thaliana (thale cress); ath01100 Metabolic pathways - Arabidopsis thaliana (thale cress); ath00710 Carbon fixation in photosynthetic organisms - Arabidopsis thaliana (thale cress); ath00010 Glycolysis / Gluconeogenesis - Arabidopsis thaliana (thale cress); ath01110 Biosynthesis of s…	IPR020829; IPR016040; IPR020828;	Glyceraldehyde 3-phosphate dehydrogenase, catalytic domain; NAD(P)-binding domain; Glyceraldehyde 3-phosphate dehydrogenase, NAD(P) binding domain;
MA_130835g0010	393	K	Glyceraldehyde-3-phosphate dehydrogenase, cytosolic	99.813	_SSIFDSK(ac)AGIALNTGFVK_	-1.7609	3	633.007	1		chloroplast	glucose metabolic process; single-organism carbohydrate metabolic process; metabolic process; oxidation-reduction process; single-organism metabolic process; monosaccharide metabolic process; single-organism process; primary metabolic process; carbohydrate metabolic process; organic substance metabolic process; hexose metabolic process;		oxidoreductase activity, acting on the aldehyde or oxo group of donors, NAD or NADP as acceptor; organic cyclic compound binding; heterocyclic compound binding; nucleoside phosphate binding; NAD binding; catalytic activity; binding; oxidoreductase activity, acting on the aldehyde or oxo group of donors; NADP binding; nucleotide binding; cofactor binding; oxidoreductase activity; coenzyme binding;…	K00134	GAPDH; glyceraldehyde 3-phosphate dehydrogenase [EC:1.2.1.12]	ath01230 Biosynthesis of amino acids - Arabidopsis thaliana (thale cress); ath01200 Carbon metabolism - Arabidopsis thaliana (thale cress); ath01100 Metabolic pathways - Arabidopsis thaliana (thale cress); ath00710 Carbon fixation in photosynthetic organisms - Arabidopsis thaliana (thale cress); ath00010 Glycolysis / Gluconeogenesis - Arabidopsis thaliana (thale cress); ath01110 Biosynthesis of s…	IPR020829; IPR016040; IPR020828;	Glyceraldehyde 3-phosphate dehydrogenase, catalytic domain; NAD(P)-binding domain; Glyceraldehyde 3-phosphate dehydrogenase, NAD(P) binding domain;
MA_131122g0020	39	K	Unknown	59.539	_TAYEELEK(ac)HGFPVGLLPTSVK_	1.2215	2	1179.12	1	..........KH.........	extracellular
MA_132279g0010	455	K	Putative pentatricopeptide (PPR) repeat-containing protein	42.068	_LLHELK(ac)EEGIK_	1.7618	3	450.926	1		chloroplast			protein binding; binding;				IPR011990;	Tetratricopeptide-like helical domain;
MA_133160g0010	275	K	Gamma hydroxybutyrate dehydrogenase-like protein	72.568	_DFDPGFFVNHFVK(ac)DLGISLR_	-2.2194	3	789.071	1	........F.K..........	chloroplast	single-organism process; metabolic process; oxidation-reduction process; single-organism metabolic process;		organic cyclic compound binding; heterocyclic compound binding; oxidoreductase activity, acting on CH-OH group of donors; oxidoreductase activity, acting on the CH-OH group of donors, NAD or NADP as acceptor; phosphogluconate dehydrogenase (decarboxylating) activity; nucleoside phosphate binding; NAD binding; catalytic activity; binding; nucleotide binding; cofactor binding; small molecule bindin…				IPR006115; IPR008927; IPR013328; IPR016040; IPR029154;	6-phosphogluconate dehydrogenase, NADP-binding; 6-phosphogluconate dehydrogenase C-terminal domain-like; 6-phosphogluconate dehydrogenase, domain 2; NAD(P)-binding domain; 3-hydroxyisobutyrate dehydrogenase, NAD-binding domain;
MA_13350g0010	152	K	26S protease regulatory subunit 6B	63.624	_YVILPK(ac)DFEK_	-0.28359	2	647.358	1	..........K.F........	cytosol			ATP binding; nucleoside phosphate binding; nucleoside binding; ion binding; nucleotide binding; organic cyclic compound binding; heterocyclic compound binding; ribonucleoside binding; carbohydrate derivative binding; ribonucleotide binding; binding; purine ribonucleoside binding; anion binding; purine ribonucleotide binding; adenyl ribonucleotide binding; adenyl nucleotide binding; purine nucleos…				IPR003959; IPR027417;	ATPase, AAA-type, core; P-loop containing nucleoside triphosphate hydrolase;
MA_13350g0010	156	K	26S protease regulatory subunit 6B	50.632	_DFEK(ac)GYR_	0.88086	2	478.727	1	........F.K..........	cytosol			ATP binding; nucleoside phosphate binding; nucleoside binding; ion binding; nucleotide binding; organic cyclic compound binding; heterocyclic compound binding; ribonucleoside binding; carbohydrate derivative binding; ribonucleotide binding; binding; purine ribonucleoside binding; anion binding; purine ribonucleotide binding; adenyl ribonucleotide binding; adenyl nucleotide binding; purine nucleos…				IPR003959; IPR027417;	ATPase, AAA-type, core; P-loop containing nucleoside triphosphate hydrolase;
MA_13356g0010	122	K	Unknown	56.064	_GTSVILHLETDDVEVAFK(ac)R_	-2.6459	3	724.383	1		cytosol							IPR025870; IPR029068;	Glyoxalase-like domain; Glyoxalase/Bleomycin resistance protein/Dihydroxybiphenyl dioxygenase;
MA_13356g0010	57	K	Unknown	75.96	_VFGAEEIAK(ac)SHHPK_	0.21651	3	531.279	1	K.........K..........	cytosol							IPR025870; IPR029068;	Glyoxalase-like domain; Glyoxalase/Bleomycin resistance protein/Dihydroxybiphenyl dioxygenase;
MA_134292g0010	159	K	Glyoxysomal fatty acid beta-oxidation multifunctional protein MFP-a	114.68	_PIK(ac)SEEASELGLVDAVVPPLELLNSAR_	-0.17425	3	963.525	1		plasma membrane	oxidation-reduction process; small molecule metabolic process; single-organism cellular process; single-organism process; cellular lipid metabolic process; fatty acid metabolic process; primary metabolic process; cellular metabolic process; organic substance metabolic process; metabolic process; single-organism metabolic process; carboxylic acid metabolic process; monocarboxylic acid metabolic pr…		oxidoreductase activity, acting on CH-OH group of donors; oxidoreductase activity, acting on the CH-OH group of donors, NAD or NADP as acceptor; 3-hydroxyacyl-CoA dehydrogenase activity; catalytic activity; oxidoreductase activity;	K10527	MFP2; enoyl-CoA hydratase/3-hydroxyacyl-CoA dehydrogenase [EC:4.2.1.17 1.1.1.35 1.1.1.211]	ath00071 Fatty acid degradation - Arabidopsis thaliana (thale cress); ath01212 Fatty acid metabolism - Arabidopsis thaliana (thale cress); ath00592 alpha-Linolenic acid metabolism - Arabidopsis thaliana (thale cress); ath01100 Metabolic pathways - Arabidopsis thaliana (thale cress); ath01110 Biosynthesis of secondary metabolites - Arabidopsis thaliana (thale cress);	IPR029045; IPR008927; IPR013328; IPR016040; IPR006176; IPR006108;	ClpP/crotonase-like domain; 6-phosphogluconate dehydrogenase C-terminal domain-like; 6-phosphogluconate dehydrogenase, domain 2; NAD(P)-binding domain; 3-hydroxyacyl-CoA dehydrogenase, NAD binding; 3-hydroxyacyl-CoA dehydrogenase, C-terminal;
MA_134292g0010	217	K	Glyoxysomal fatty acid beta-oxidation multifunctional protein MFP-a	78.616	_EILK(ac)FAR_	0.087697	2	459.774	1		plasma membrane	oxidation-reduction process; small molecule metabolic process; single-organism cellular process; single-organism process; cellular lipid metabolic process; fatty acid metabolic process; primary metabolic process; cellular metabolic process; organic substance metabolic process; metabolic process; single-organism metabolic process; carboxylic acid metabolic process; monocarboxylic acid metabolic pr…		oxidoreductase activity, acting on CH-OH group of donors; oxidoreductase activity, acting on the CH-OH group of donors, NAD or NADP as acceptor; 3-hydroxyacyl-CoA dehydrogenase activity; catalytic activity; oxidoreductase activity;	K10527	MFP2; enoyl-CoA hydratase/3-hydroxyacyl-CoA dehydrogenase [EC:4.2.1.17 1.1.1.35 1.1.1.211]	ath00071 Fatty acid degradation - Arabidopsis thaliana (thale cress); ath01212 Fatty acid metabolism - Arabidopsis thaliana (thale cress); ath00592 alpha-Linolenic acid metabolism - Arabidopsis thaliana (thale cress); ath01100 Metabolic pathways - Arabidopsis thaliana (thale cress); ath01110 Biosynthesis of secondary metabolites - Arabidopsis thaliana (thale cress);	IPR029045; IPR008927; IPR013328; IPR016040; IPR006176; IPR006108;	ClpP/crotonase-like domain; 6-phosphogluconate dehydrogenase C-terminal domain-like; 6-phosphogluconate dehydrogenase, domain 2; NAD(P)-binding domain; 3-hydroxyacyl-CoA dehydrogenase, NAD binding; 3-hydroxyacyl-CoA dehydrogenase, C-terminal;
MA_134292g0010	23	K	Glyoxysomal fatty acid beta-oxidation multifunctional protein MFP-a	133.13	_EK(ac)YDEALQR_	-1.2134	2	597.293	1	..........KY.........	plasma membrane	oxidation-reduction process; small molecule metabolic process; single-organism cellular process; single-organism process; cellular lipid metabolic process; fatty acid metabolic process; primary metabolic process; cellular metabolic process; organic substance metabolic process; metabolic process; single-organism metabolic process; carboxylic acid metabolic process; monocarboxylic acid metabolic pr…		oxidoreductase activity, acting on CH-OH group of donors; oxidoreductase activity, acting on the CH-OH group of donors, NAD or NADP as acceptor; 3-hydroxyacyl-CoA dehydrogenase activity; catalytic activity; oxidoreductase activity;	K10527	MFP2; enoyl-CoA hydratase/3-hydroxyacyl-CoA dehydrogenase [EC:4.2.1.17 1.1.1.35 1.1.1.211]	ath00071 Fatty acid degradation - Arabidopsis thaliana (thale cress); ath01212 Fatty acid metabolism - Arabidopsis thaliana (thale cress); ath00592 alpha-Linolenic acid metabolism - Arabidopsis thaliana (thale cress); ath01100 Metabolic pathways - Arabidopsis thaliana (thale cress); ath01110 Biosynthesis of secondary metabolites - Arabidopsis thaliana (thale cress);	IPR029045; IPR008927; IPR013328; IPR016040; IPR006176; IPR006108;	ClpP/crotonase-like domain; 6-phosphogluconate dehydrogenase C-terminal domain-like; 6-phosphogluconate dehydrogenase, domain 2; NAD(P)-binding domain; 3-hydroxyacyl-CoA dehydrogenase, NAD binding; 3-hydroxyacyl-CoA dehydrogenase, C-terminal;
MA_134292g0010	293	K	Glyoxysomal fatty acid beta-oxidation multifunctional protein MFP-a	119.39	_VPGVTDVGLK(ac)PR_	-1.6122	2	640.372	1	K.........K..........	plasma membrane	oxidation-reduction process; small molecule metabolic process; single-organism cellular process; single-organism process; cellular lipid metabolic process; fatty acid metabolic process; primary metabolic process; cellular metabolic process; organic substance metabolic process; metabolic process; single-organism metabolic process; carboxylic acid metabolic process; monocarboxylic acid metabolic pr…		oxidoreductase activity, acting on CH-OH group of donors; oxidoreductase activity, acting on the CH-OH group of donors, NAD or NADP as acceptor; 3-hydroxyacyl-CoA dehydrogenase activity; catalytic activity; oxidoreductase activity;	K10527	MFP2; enoyl-CoA hydratase/3-hydroxyacyl-CoA dehydrogenase [EC:4.2.1.17 1.1.1.35 1.1.1.211]	ath00071 Fatty acid degradation - Arabidopsis thaliana (thale cress); ath01212 Fatty acid metabolism - Arabidopsis thaliana (thale cress); ath00592 alpha-Linolenic acid metabolism - Arabidopsis thaliana (thale cress); ath01100 Metabolic pathways - Arabidopsis thaliana (thale cress); ath01110 Biosynthesis of secondary metabolites - Arabidopsis thaliana (thale cress);	IPR029045; IPR008927; IPR013328; IPR016040; IPR006176; IPR006108;	ClpP/crotonase-like domain; 6-phosphogluconate dehydrogenase C-terminal domain-like; 6-phosphogluconate dehydrogenase, domain 2; NAD(P)-binding domain; 3-hydroxyacyl-CoA dehydrogenase, NAD binding; 3-hydroxyacyl-CoA dehydrogenase, C-terminal;
MA_134292g0010	360	K	Glyoxysomal fatty acid beta-oxidation multifunctional protein MFP-a	139.88	_FEK(ac)IFSLVHGTVDYENFR_	-3.2513	3	748.376	1	..........K.F........	plasma membrane	oxidation-reduction process; small molecule metabolic process; single-organism cellular process; single-organism process; cellular lipid metabolic process; fatty acid metabolic process; primary metabolic process; cellular metabolic process; organic substance metabolic process; metabolic process; single-organism metabolic process; carboxylic acid metabolic process; monocarboxylic acid metabolic pr…		oxidoreductase activity, acting on CH-OH group of donors; oxidoreductase activity, acting on the CH-OH group of donors, NAD or NADP as acceptor; 3-hydroxyacyl-CoA dehydrogenase activity; catalytic activity; oxidoreductase activity;	K10527	MFP2; enoyl-CoA hydratase/3-hydroxyacyl-CoA dehydrogenase [EC:4.2.1.17 1.1.1.35 1.1.1.211]	ath00071 Fatty acid degradation - Arabidopsis thaliana (thale cress); ath01212 Fatty acid metabolism - Arabidopsis thaliana (thale cress); ath00592 alpha-Linolenic acid metabolism - Arabidopsis thaliana (thale cress); ath01100 Metabolic pathways - Arabidopsis thaliana (thale cress); ath01110 Biosynthesis of secondary metabolites - Arabidopsis thaliana (thale cress);	IPR029045; IPR008927; IPR013328; IPR016040; IPR006176; IPR006108;	ClpP/crotonase-like domain; 6-phosphogluconate dehydrogenase C-terminal domain-like; 6-phosphogluconate dehydrogenase, domain 2; NAD(P)-binding domain; 3-hydroxyacyl-CoA dehydrogenase, NAD binding; 3-hydroxyacyl-CoA dehydrogenase, C-terminal;
MA_134292g0010	466	K	Glyoxysomal fatty acid beta-oxidation multifunctional protein MFP-a	50.077	_TSPQVIVDLMDVGK(ac)K_	-0.33121	3	557.971	1	........V.K..........	plasma membrane	oxidation-reduction process; small molecule metabolic process; single-organism cellular process; single-organism process; cellular lipid metabolic process; fatty acid metabolic process; primary metabolic process; cellular metabolic process; organic substance metabolic process; metabolic process; single-organism metabolic process; carboxylic acid metabolic process; monocarboxylic acid metabolic pr…		oxidoreductase activity, acting on CH-OH group of donors; oxidoreductase activity, acting on the CH-OH group of donors, NAD or NADP as acceptor; 3-hydroxyacyl-CoA dehydrogenase activity; catalytic activity; oxidoreductase activity;	K10527	MFP2; enoyl-CoA hydratase/3-hydroxyacyl-CoA dehydrogenase [EC:4.2.1.17 1.1.1.35 1.1.1.211]	ath00071 Fatty acid degradation - Arabidopsis thaliana (thale cress); ath01212 Fatty acid metabolism - Arabidopsis thaliana (thale cress); ath00592 alpha-Linolenic acid metabolism - Arabidopsis thaliana (thale cress); ath01100 Metabolic pathways - Arabidopsis thaliana (thale cress); ath01110 Biosynthesis of secondary metabolites - Arabidopsis thaliana (thale cress);	IPR029045; IPR008927; IPR013328; IPR016040; IPR006176; IPR006108;	ClpP/crotonase-like domain; 6-phosphogluconate dehydrogenase C-terminal domain-like; 6-phosphogluconate dehydrogenase, domain 2; NAD(P)-binding domain; 3-hydroxyacyl-CoA dehydrogenase, NAD binding; 3-hydroxyacyl-CoA dehydrogenase, C-terminal;
MA_134292g0010	568	K	Glyoxysomal fatty acid beta-oxidation multifunctional protein MFP-a	94.692	_K(ac)GFYLYDDR_	1.8353	2	609.793	1	..........K.F........	plasma membrane	oxidation-reduction process; small molecule metabolic process; single-organism cellular process; single-organism process; cellular lipid metabolic process; fatty acid metabolic process; primary metabolic process; cellular metabolic process; organic substance metabolic process; metabolic process; single-organism metabolic process; carboxylic acid metabolic process; monocarboxylic acid metabolic pr…		oxidoreductase activity, acting on CH-OH group of donors; oxidoreductase activity, acting on the CH-OH group of donors, NAD or NADP as acceptor; 3-hydroxyacyl-CoA dehydrogenase activity; catalytic activity; oxidoreductase activity;	K10527	MFP2; enoyl-CoA hydratase/3-hydroxyacyl-CoA dehydrogenase [EC:4.2.1.17 1.1.1.35 1.1.1.211]	ath00071 Fatty acid degradation - Arabidopsis thaliana (thale cress); ath01212 Fatty acid metabolism - Arabidopsis thaliana (thale cress); ath00592 alpha-Linolenic acid metabolism - Arabidopsis thaliana (thale cress); ath01100 Metabolic pathways - Arabidopsis thaliana (thale cress); ath01110 Biosynthesis of secondary metabolites - Arabidopsis thaliana (thale cress);	IPR029045; IPR008927; IPR013328; IPR016040; IPR006176; IPR006108;	ClpP/crotonase-like domain; 6-phosphogluconate dehydrogenase C-terminal domain-like; 6-phosphogluconate dehydrogenase, domain 2; NAD(P)-binding domain; 3-hydroxyacyl-CoA dehydrogenase, NAD binding; 3-hydroxyacyl-CoA dehydrogenase, C-terminal;
[truncated: 569 more rows]
