# Supplementary material for: Global Lysine Acetylome Analysis of Desiccated Somatic Embryos of Picea asperata
Source: Front Plant Sci. 2016 Dec 23;7:1927. doi: 10.3389/fpls.2016.01927 (PMC5179564; doi:10.3389/fpls.2016.01927)
Supplement: Supplementary Table S2 — Frequency of LysAc of proteins in P. asperata desiccated somatic embryos. Statistical analysis was based on the number of modified sites per 100 amino acids for every validated protein. [file Table2.XLSX]

## Sheet: modification frequency
Protein accession	Number of modification sites	Protein length	PTM frequency
MA_100300g0010	3	145	0.0206897
MA_100776g0010	1	544	0.00183824
MA_10085364g0010	2	355	0.0056338
MA_10090g0010	4	691	0.00578871
MA_101067g0010	6	358	0.0167598
MA_101085g0010	1	164	0.00609756
MA_101113g0020	2	413	0.00484262
MA_101371g0010	1	574	0.00174216
MA_10162666g0010	1	378	0.0026455
MA_10163020g0010	7	483	0.0144928
MA_101646g0010	2	705	0.00283688
MA_10186551g0010	4	164	0.0243902
MA_10197498g0010	1	219	0.00456621
MA_10201g0010	1	127	0.00787402
MA_102122g0010	2	381	0.00524934
MA_102149g0010	4	751	0.00532623
MA_10220333g0010	1	180	0.00555556
MA_10227813g0010	1	160	0.00625
MA_102288g0010	1	453	0.00220751
MA_10252312g0010	1	108	0.00925926
MA_10265000g0010	1	161	0.00621118
MA_10267514g0010	1	237	0.00421941
MA_10270322g0010	1	89	0.011236
MA_10274785g0010	1	116	0.00862069
MA_102863g0010	2	194	0.0103093
MA_10302242g0010	1	115	0.00869565
MA_10367411g0010	1	108	0.00925926
MA_10394417g0010	1	146	0.00684932
MA_104172g0010	1	626	0.00159744
MA_104214g0010	1	155	0.00645161
MA_10426264g0020	3	395	0.00759494
MA_10426308g0010	1	262	0.00381679
MA_10426375g0010	1	277	0.00361011
MA_10426377g0010	1	159	0.00628931
MA_10426544g0010	4	340	0.0117647
MA_10426564g0030	2	309	0.00647249
MA_10426614g0010	1	152	0.00657895
MA_10426758g0020	4	528	0.00757576
MA_10426804g0010	1	253	0.00395257
MA_10427013g0010	5	433	0.0115473
MA_10427036g0020	2	280	0.00714286
MA_10427039g0010	3	960	0.003125
MA_10427098g0010	4	105	0.0380952
MA_10427170g0010	2	675	0.00296296
MA_10427218g0010	5	600	0.00833333
MA_10427251g0010	1	210	0.0047619
MA_10427281g0010	1	344	0.00290698
MA_10427289g0030	1	147	0.00680272
MA_10427293g0010	1	172	0.00581395
MA_10427364g0010	2	985	0.00203046
MA_10427420g0010	1	291	0.00343643
MA_10427481g0010	3	229	0.0131004
MA_10427514g0010	2	369	0.00542005
MA_10427517g0010	6	307	0.019544
MA_10427661g0030	3	343	0.00874636
MA_10427706g0010	1	437	0.00228833
MA_10427891g0010	5	440	0.0113636
MA_10427917g0010	2	144	0.0138889
MA_10427919g0010	1	253	0.00395257
MA_10427947g0020	9	419	0.0214797
MA_10427963g0010	1	281	0.00355872
MA_10428006g0030	4	141	0.0283688
MA_10428218g0010	4	490	0.00816327
MA_10428243g0010	3	704	0.00426136
MA_10428311g0010	1	130	0.00769231
MA_10428395g0010	1	340	0.00294118
MA_10428490g0010	2	256	0.0078125
MA_10428568g0010	6	436	0.0137615
MA_10428640g0010	1	864	0.00115741
MA_10428777g0010	1	119	0.00840336
MA_10428839g0010	2	458	0.00436681
MA_10428887g0010	1	197	0.00507614
MA_10428989g0010	1	305	0.00327869
MA_10428993g0010	1	144	0.00694444
MA_10429017g0010	1	93	0.0107527
MA_10429018g0020	1	271	0.00369004
MA_10429044g0020	1	160	0.00625
MA_10429054g0030	1	501	0.00199601
MA_10429159g0020	3	123	0.0243902
MA_10429265g0010	2	152	0.0131579
MA_10429304g0010	2	218	0.00917431
MA_10429326g0010	1	206	0.00485437
MA_10429328g0010	1	491	0.00203666
MA_10429354g0010	3	460	0.00652174
MA_10429426g0010	1	218	0.00458716
MA_10429427g0010	1	97	0.0103093
MA_10429431g0020	1	259	0.003861
MA_10429522g0010	1	250	0.004
MA_10429533g0010	2	625	0.0032
MA_10429573g0020	2	151	0.013245
MA_10429587g0010	1	420	0.00238095
MA_10429626g0010	1	199	0.00502513
MA_10429683g0010	3	221	0.0135747
MA_10429714g0010	1	367	0.0027248
MA_10429759g0010	1	114	0.00877193
MA_10429995g0010	2	107	0.0186916
MA_10430018g0010	1	286	0.0034965
MA_10430161g0010	5	312	0.0160256
MA_10430182g0010	1	183	0.00546448
MA_10430279g0010	1	108	0.00925926
MA_10430292g0010	1	176	0.00568182
MA_10430352g0010	6	446	0.0134529
MA_10430428g0010	1	357	0.00280112
MA_10430522g0010	2	213	0.00938967
MA_10430708g0010	1	471	0.00212314
MA_10430861g0010	4	539	0.00742115
MA_10430928g0010	2	169	0.0118343
MA_10430956g0010	1	255	0.00392157
MA_10431009g0010	4	410	0.0097561
MA_10431043g0010	3	544	0.00551471
MA_10431049g0010	3	344	0.00872093
MA_10431091g0010	1	117	0.00854701
MA_10431249g0010	1	164	0.00609756
MA_10431292g0020	6	510	0.0117647
MA_10431316g0010	1	240	0.00416667
MA_10431395g0010	1	445	0.00224719
MA_10431601g0020	1	228	0.00438596
MA_10431627g0010	1	126	0.00793651
MA_10431660g0010	3	654	0.00458716
MA_10431745g0020	1	197	0.00507614
MA_10431776g0020	1	291	0.00343643
MA_10432109g0010	1	166	0.0060241
MA_10432402g0010	1	433	0.00230947
MA_10432489g0010	1	196	0.00510204
MA_10432547g0010	1	160	0.00625
MA_10432549g0010	1	510	0.00196078
MA_10432758g0010	8	389	0.0205656
MA_10432831g0010	1	299	0.00334448
MA_10432946g0010	1	63	0.015873
MA_10432972g0030	1	112	0.00892857
MA_10432995g0010	1	100	0.01
MA_10433022g0010	1	502	0.00199203
MA_10433058g0020	2	321	0.00623053
MA_10433067g0010	1	246	0.00406504
MA_10433355g0010	2	317	0.00630915
MA_10433445g0020	1	234	0.0042735
MA_10433454g0020	3	473	0.00634249
MA_10433492g0010	1	487	0.00205339
MA_10433694g0010	2	398	0.00502513
MA_10433855g0010	3	480	0.00625
MA_10434151g0010	1	556	0.00179856
MA_10434287g0020	3	496	0.00604839
MA_10434621g0010	1	133	0.0075188
MA_10434639g0010	1	182	0.00549451
MA_10434733g0010	2	136	0.0147059
MA_10434810g0010	1	115	0.00869565
MA_10434929g0010	1	144	0.00694444
MA_10434959g0010	4	527	0.00759013
MA_10434974g0010	1	456	0.00219298
MA_10435137g0010	1	354	0.00282486
MA_10435209g0010	1	199	0.00502513
MA_10435304g0010	1	365	0.00273973
MA_10435333g0010	1	310	0.00322581
MA_10435556g0010	2	423	0.00472813
MA_10435561g0010	1	318	0.00314465
MA_10435701g0010	1	218	0.00458716
MA_10435723g0010	1	278	0.00359712
MA_10435782g0010	3	273	0.010989
MA_10435809g0010	1	460	0.00217391
MA_10435887g0040	7	450	0.0155556
MA_10435961g0030	2	508	0.00393701
MA_10436068g0010	2	340	0.00588235
MA_10436149g0010	2	411	0.00486618
MA_10436211g0010	2	117	0.017094
MA_10436259g0020	4	145	0.0275862
MA_10436283g0010	2	233	0.00858369
MA_10436322g0010	2	313	0.00638978
MA_10436331g0040	2	1211	0.00165153
MA_10436362g0020	2	263	0.00760456
MA_10436424g0010	1	203	0.00492611
MA_10436480g0020	1	689	0.00145138
MA_10436511g0010	2	274	0.00729927
MA_10436516g0020	5	141	0.035461
MA_10436565g0010	1	556	0.00179856
MA_10436582g0010	1	961	0.00104058
MA_10436642g0010	1	166	0.0060241
MA_10436657g0010	1	348	0.00287356
MA_10436707g0010	1	609	0.00164204
MA_10436750g0010	1	412	0.00242718
MA_10436772g0010	1	554	0.00180505
MA_10436947g0010	1	296	0.00337838
MA_10436975g0020	2	474	0.00421941
MA_10437051g0010	1	322	0.00310559
MA_10437069g0010	1	258	0.00387597
MA_10437071g0010	2	463	0.00431965
MA_10437078g0010	2	425	0.00470588
MA_10437129g0010	2	571	0.00350263
MA_10437148g0010	4	492	0.00813008
MA_10437213g0010	1	357	0.00280112
MA_10437264g0010	3	343	0.00874636
MA_104614g0010	1	148	0.00675676
MA_10520g0010	1	265	0.00377358
MA_105292g0010	1	636	0.00157233
MA_105452g0010	1	282	0.0035461
MA_106219g0010	1	289	0.00346021
MA_106343g0010	1	395	0.00253165
MA_10761g0010	1	161	0.00621118
MA_107903g0010	1	1019	0.000981354
MA_108607g0010	3	231	0.012987
MA_109678g0010	8	258	0.0310078
MA_109804g0010	1	252	0.00396825
MA_110221g0010	1	66	0.0151515
MA_111003g0010	2	650	0.00307692
MA_111018g0010	2	185	0.0108108
MA_1117523g0010	1	108	0.00925926
MA_11179g0010	2	520	0.00384615
MA_111913g0010	1	698	0.00143266
MA_112061g0010	1	253	0.00395257
MA_112104g0010	2	319	0.00626959
MA_112542g0010	1	664	0.00150602
MA_113075g0010	1	152	0.00657895
MA_11327g0010	1	284	0.00352113
MA_114047g0010	2	726	0.00275482
MA_114136g0010	1	126	0.00793651
MA_11514g0010	5	145	0.0344828
MA_115530g0010	1	355	0.0028169
MA_118097g0010	3	312	0.00961538
MA_118377g0010	3	1164	0.00257732
MA_118809g0010	1	428	0.00233645
MA_118815g0010	1	359	0.00278552
MA_119122g0010	2	123	0.0162602
MA_119564g0010	1	158	0.00632911
MA_119894g0010	3	136	0.0220588
MA_119966g0010	1	133	0.0075188
MA_119996g0010	3	323	0.00928793
MA_12029g0010	4	178	0.0224719
MA_120902g0010	5	558	0.00896057
MA_121889g0010	6	466	0.0128755
MA_12191g0010	1	705	0.00141844
MA_123833g0010	1	326	0.00306748
MA_124056g0010	2	332	0.0060241
MA_124140g0010	6	519	0.0115607
MA_124178g0010	2	389	0.00514139
MA_124463g0010	2	247	0.00809717
MA_124901g0010	6	261	0.0229885
MA_125131g0010	3	170	0.0176471
MA_125674g0010	2	812	0.00246305
MA_126500g0010	2	128	0.015625
MA_12709g0010	1	558	0.00179211
MA_127596g0010	4	263	0.0152091
MA_129465g0010	1	319	0.0031348
MA_130754g0010	2	714	0.00280112
MA_130823g0010	3	152	0.0197368
MA_130835g0010	8	433	0.0184758
MA_131122g0020	1	58	0.0172414
MA_132279g0010	1	670	0.00149254
MA_133160g0010	1	333	0.003003
MA_13350g0010	2	173	0.0115607
MA_13356g0010	2	173	0.0115607
MA_134292g0010	8	710	0.0112676
MA_135861g0010	1	520	0.00192308
MA_135972g0010	1	85	0.0117647
MA_137324g0010	2	638	0.0031348
MA_137604g0010	1	246	0.00406504
MA_137857g0010	1	134	0.00746269
MA_138834g0010	2	435	0.0045977
MA_139148g0010	1	342	0.00292398
MA_139378g0010	4	178	0.0224719
MA_139433g0010	1	163	0.00613497
MA_139857g0010	1	308	0.00324675
MA_140268g0010	1	350	0.00285714
MA_14068g0010	1	1480	0.000675676
MA_141232g0010	2	151	0.013245
MA_14317g0010	2	120	0.0166667
MA_14388g0010	2	187	0.0106952
MA_14404g0010	1	476	0.00210084
MA_14581g0010	2	961	0.00208117
MA_147596g0010	1	174	0.00574713
MA_15508g0010	4	360	0.0111111
MA_15580g0010	4	296	0.0135135
MA_15586g0010	3	239	0.0125523
MA_158470g0010	5	270	0.0185185
MA_15889g0020	3	548	0.00547445
MA_16057g0010	1	506	0.00197628
MA_160810g0010	1	446	0.00224215
MA_161096g0010	1	251	0.00398406
MA_16152g0010	1	510	0.00196078
MA_16336g0010	1	493	0.0020284
MA_164900g0010	1	129	0.00775194
MA_165742g0010	1	110	0.00909091
MA_16582g0010	2	79	0.0253165
MA_16624g0010	1	434	0.00230415
MA_166600g0010	6	491	0.01222
MA_167502g0010	1	236	0.00423729
MA_16906g0010	1	168	0.00595238
MA_169071g0010	1	542	0.00184502
MA_17102g0020	1	308	0.00324675
MA_172626g0020	1	837	0.00119474
MA_17326g0010	1	231	0.004329
MA_1750g0010	1	254	0.00393701
MA_176279g0010	2	303	0.00660066
MA_17763g0010	1	376	0.00265957
MA_17906g0010	3	156	0.0192308
MA_179075g0010	1	860	0.00116279
MA_18050g0020	1	186	0.00537634
MA_18142g0010	1	449	0.00222717
MA_181748g0010	4	444	0.00900901
MA_18236g0010	1	383	0.00261097
MA_183086g0010	3	316	0.00949367
MA_18326g0010	1	731	0.00136799
MA_1836g0010	1	246	0.00406504
MA_1839g0010	3	203	0.0147783
MA_184894g0010	1	146	0.00684932
MA_18506g0010	1	146	0.00684932
MA_185098g0010	1	862	0.00116009
MA_18588g0010	3	451	0.00665188
MA_18599g0010	1	324	0.00308642
MA_186340g0010	4	206	0.0194175
MA_186351g0010	2	178	0.011236
MA_18795g0030	2	312	0.00641026
MA_188257g0010	2	729	0.00274348
MA_18947g0030	1	102	0.00980392
MA_19015g0010	1	568	0.00176056
MA_191819g0010	1	131	0.00763359
MA_193431g0010	2	382	0.0052356
MA_19350g0010	6	160	0.0375
MA_19370g0010	1	957	0.00104493
MA_19457g0010	3	91	0.032967
MA_194736g0010	1	223	0.0044843
MA_19619g0010	2	285	0.00701754
MA_197296g0010	1	464	0.00215517
MA_19860g0010	6	652	0.00920245
MA_1999g0010	4	260	0.0153846
MA_20110g0010	2	677	0.00295421
MA_202636g0010	1	144	0.00694444
MA_20287g0010	5	260	0.0192308
MA_20299g0010	1	126	0.00793651
MA_20325g0010	2	718	0.00278552
MA_20427g0010	1	221	0.00452489
MA_20588g0010	2	134	0.0149254
MA_210232g0010	1	276	0.00362319
MA_210354g0010	9	136	0.0661765
MA_21130g0010	9	810	0.0111111
MA_2177g0010	1	160	0.00625
MA_219740g0010	1	97	0.0103093
MA_2314g0010	2	715	0.0027972
MA_23595g0010	1	487	0.00205339
MA_236980g0010	1	322	0.00310559
MA_241180g0010	1	259	0.003861
MA_244661g0010	2	361	0.00554017
MA_24476g0010	5	470	0.0106383
MA_2450g0010	1	388	0.00257732
MA_245731g0020	2	357	0.00560224
MA_24774g0010	3	151	0.0198675
MA_247828g0010	1	69	0.0144928
MA_251870g0010	1	236	0.00423729
MA_255g0010	3	341	0.00879765
MA_259175g0010	1	312	0.00320513
MA_25943g0010	1	465	0.00215054
MA_262554g0010	1	152	0.00657895
MA_265224g0010	1	130	0.00769231
MA_27352g0010	2	364	0.00549451
MA_28618g0010	1	103	0.00970874
MA_28816g0010	3	303	0.00990099
MA_29361g0010	1	194	0.00515464
MA_3005g0010	1	229	0.00436681
MA_30381g0010	4	464	0.00862069
MA_30531g0010	4	433	0.00923788
MA_31136g0010	2	236	0.00847458
MA_31325g0010	3	249	0.0120482
MA_314020g0010	4	183	0.0218579
MA_320479g0010	1	299	0.00334448
MA_320643g0010	3	91	0.032967
MA_32670g0010	3	143	0.020979
MA_3352g0010	1	274	0.00364964
MA_3390g0010	5	162	0.0308642
MA_33929g0010	1	116	0.00862069
MA_34351g0010	2	382	0.0052356
MA_3440g0010	1	120	0.00833333
MA_350032g0010	4	136	0.0294118
MA_3501g0020	3	930	0.00322581
MA_35043g0010	1	145	0.00689655
MA_3574g0020	1	128	0.0078125
MA_36123g0010	4	740	0.00540541
MA_36305g0010	1	150	0.00666667
MA_3650g0010	1	324	0.00308642
MA_36839g0020	2	302	0.00662252
MA_3692g0010	1	215	0.00465116
MA_372983g0010	1	245	0.00408163
MA_37504g0010	1	384	0.00260417
MA_381155g0010	1	238	0.00420168
MA_38141g0010	3	189	0.015873
MA_38260g0010	4	461	0.00867679
MA_39057g0020	2	183	0.010929
MA_39524g0010	3	467	0.00642398
MA_39549g0010	1	428	0.00233645
MA_39935g0010	1	659	0.00151745
MA_408047g0010	2	83	0.0240964
MA_4137775g0010	4	409	0.00977995
MA_422175g0010	2	490	0.00408163
MA_4224g0010	1	182	0.00549451
MA_42276g0020	1	333	0.003003
MA_423264g0010	1	364	0.00274725
MA_434977g0010	7	399	0.0175439
MA_43865g0010	3	182	0.0164835
MA_43985g0010	2	436	0.00458716
MA_4442g0010	1	552	0.00181159
MA_4448g0020	1	208	0.00480769
MA_4477g0010	1	231	0.004329
MA_449338g0010	1	106	0.00943396
MA_4549521g0010	1	167	0.00598802
MA_45640g0010	5	75	0.0666667
MA_45916g0010	4	424	0.00943396
MA_46068g0010	1	257	0.00389105
MA_472306g0010	1	217	0.00460829
MA_473g0010	1	347	0.00288184
MA_474079g0010	1	316	0.00316456
MA_474303g0010	1	191	0.0052356
MA_47548g0010	2	282	0.0070922
MA_47626g0010	3	194	0.0154639
MA_481697g0010	1	252	0.00396825
MA_487257g0010	1	206	0.00485437
MA_48898g0010	2	210	0.00952381
MA_489006g0010	1	517	0.00193424
MA_491379g0010	1	347	0.00288184
MA_500183g0010	3	194	0.0154639
MA_502949g0010	1	305	0.00327869
MA_50378g0010	3	413	0.00726392
MA_5243726g0010	4	182	0.021978
MA_5287g0010	1	288	0.00347222
MA_529552g0010	4	155	0.0258065
MA_53221g0010	1	338	0.00295858
MA_53302g0010	1	638	0.0015674
MA_5342g0020	1	217	0.00460829
MA_53991g0010	1	162	0.00617284
MA_542957g0010	2	604	0.00331126
MA_5611g0010	1	213	0.00469484
MA_56269g0010	1	452	0.00221239
MA_5630845g0010	2	113	0.0176991
MA_56386g0010	1	274	0.00364964
MA_56416g0010	1	149	0.00671141
MA_56685g0010	3	434	0.00691244
MA_5693g0010	4	1041	0.00384246
MA_57298g0010	1	96	0.0104167
MA_58335g0010	3	342	0.00877193
MA_58424g0010	1	273	0.003663
MA_60383g0010	1	146	0.00684932
MA_6078786g0010	2	164	0.0121951
MA_615509g0010	1	113	0.00884956
MA_6169512g0010	1	177	0.00564972
MA_6199g0020	2	160	0.0125
MA_62177g0010	1	243	0.00411523
MA_623831g0010	1	344	0.00290698
MA_63231g0010	1	410	0.00243902
MA_63239g0010	1	318	0.00314465
MA_6354g0010	3	112	0.0267857
MA_6359g0010	1	346	0.00289017
MA_6409g0010	3	237	0.0126582
MA_6447g0010	2	480	0.00416667
MA_64923g0010	2	258	0.00775194
MA_654419g0010	1	229	0.00436681
MA_65542g0010	1	149	0.00671141
MA_6622g0010	1	398	0.00251256
MA_6712793g0010	1	218	0.00458716
MA_6751g0010	1	166	0.0060241
MA_67677g0010	4	500	0.008
MA_68032g0010	4	330	0.0121212
MA_68291g0010	1	371	0.00269542
MA_69201g0010	1	221	0.00452489
MA_69667g0010	4	174	0.0229885
MA_69756g0010	2	92	0.0217391
MA_6993g0010	1	526	0.00190114
MA_70085g0010	1	312	0.00320513
MA_70877g0010	1	421	0.0023753
MA_70965g0010	1	297	0.003367
MA_71140g0010	1	429	0.002331
MA_71399g0010	1	246	0.00406504
MA_7211g0010	2	214	0.00934579
MA_72253g0010	1	384	0.00260417
MA_724304g0010	1	167	0.00598802
MA_72677g0010	5	461	0.010846
MA_72828g0010	3	249	0.0120482
MA_7320190g0010	1	141	0.0070922
MA_7388g0020	1	2269	0.000440723
MA_74060g0010	3	180	0.0166667
MA_74605g0010	1	793	0.00126103
MA_7469g0010	5	1132	0.00441696
MA_751511g0010	2	111	0.018018
MA_76209g0010	2	127	0.015748
MA_76217g0010	1	348	0.00287356
MA_763g0010	2	675	0.00296296
MA_77330g0010	2	208	0.00961538
MA_77810g0010	3	257	0.0116732
MA_785227g0010	1	149	0.00671141
MA_78965g0010	1	123	0.00813008
MA_79041g0010	1	113	0.00884956
MA_79152g0010	2	146	0.0136986
MA_79460g0010	1	419	0.00238663
MA_79622g0010	5	432	0.0115741
MA_79741g0010	1	307	0.00325733
MA_8033g0010	1	448	0.00223214
MA_80564g0010	2	165	0.0121212
MA_80920g0010	1	201	0.00497512
MA_810376g0010	1	371	0.00269542
MA_81112g0010	2	629	0.00317965
MA_8117g0010	2	510	0.00392157
MA_81431g0010	3	130	0.0230769
MA_815900g0010	1	276	0.00362319
MA_82092g0010	1	242	0.00413223
MA_82191g0010	1	117	0.00854701
MA_82706g0010	1	646	0.00154799
MA_83924g0010	2	311	0.00643087
MA_83939g0010	1	150	0.00666667
MA_8404570g0010	1	213	0.00469484
MA_8414035g0010	1	311	0.00321543
MA_845882g0010	1	204	0.00490196
MA_8525995g0010	1	161	0.00621118
MA_852g0010	1	100	0.01
MA_86450g0010	2	268	0.00746269
MA_8687g0010	3	281	0.0106762
MA_87055g0010	1	86	0.0116279
MA_8741287g0010	1	302	0.00331126
MA_87523g0010	1	158	0.00632911
MA_8767694g0010	1	88	0.0113636
MA_87937g0010	1	355	0.0028169
MA_8813326g0010	1	390	0.0025641
MA_88184g0010	1	882	0.00113379
MA_8819148g0010	2	161	0.0124224
MA_88294g0010	1	508	0.0019685
MA_8923g0010	2	254	0.00787402
MA_89717g0010	4	385	0.0103896
MA_8984115g0010	1	110	0.00909091
MA_9035900g0010	1	223	0.0044843
MA_90403g0010	1	181	0.00552486
MA_9043057g0010	1	142	0.00704225
MA_913013g0020	2	163	0.0122699
MA_9143g0010	2	577	0.0034662
MA_917709g0010	1	224	0.00446429
MA_91782g0010	2	474	0.00421941
MA_92070g0010	1	263	0.00380228
MA_92421g0010	8	539	0.0148423
MA_92424g0010	3	220	0.0136364
MA_925263g0010	2	190	0.0105263
MA_92792g0010	3	307	0.00977199
MA_92814g0010	1	292	0.00342466
MA_93292g0010	1	217	0.00460829
MA_93349g0010	2	490	0.00408163
MA_93674g0010	2	685	0.00291971
MA_9390106g0010	1	118	0.00847458
MA_94703g0010	2	163	0.0122699
MA_94789g0010	1	488	0.00204918
MA_94963g0010	1	234	0.0042735
MA_95356g0010	2	411	0.00486618
MA_95995g0010	1	84	0.0119048
MA_960236g0010	1	389	0.00257069
MA_961150g0010	1	102	0.00980392
MA_97559g0020	1	120	0.00833333
MA_97951g0010	1	135	0.00740741
MA_98268g0010	1	232	0.00431034
MA_9884g0010	1	203	0.00492611
MA_98979g0010	4	183	0.0218579
MA_99207g0020	1	303	0.00330033
MA_9938773g0010	2	125	0.016
MA_9941245g0010	1	377	0.00265252
MA_99733g0010	1	544	0.00183824
MA_9999795g0010	1	117	0.00854701
average			0.00780526
