# Supplementary material for: Global Lysine Acetylome Analysis of Desiccated Somatic Embryos of Picea asperata
Source: Front Plant Sci. 2016 Dec 23;7:1927. doi: 10.3389/fpls.2016.01927 (PMC5179564; doi:10.3389/fpls.2016.01927)
Supplement: Supplementary Table S4 — GO and subcellular classifications of all lysine-acetylated proteins in P. asperata desiccated somatic embryos. [file Table4.XLSX]

## Sheet: GO Classification
GO Terms Level 1	GO Terms Level 2	No. of Protein	Protein IDs
Biological Process	metabolic process	274	MA_8687g0010 MA_10433694g0010 MA_139857g0010 MA_474303g0010 MA_134292g0010 MA_14317g0010 MA_8033g0010 MA_63231g0010 MA_10431627g0010 MA_913013g0020 MA_10428568g0010 MA_9043057g0010 MA_25943g0010 MA_960236g0010 MA_87937g0010 MA_219740g0010 MA_102149g0010 MA_58335g0010 MA_10761g0010 MA_10426375g0010 MA_112104g0010 MA_423264g0010 MA_10436322g0010 MA_10426564g0030 MA_4448g0020 MA_188257g0010 MA_80920…
	cellular process	191	MA_38141g0010 MA_101085g0010 MA_28816g0010 MA_139857g0010 MA_474303g0010 MA_134292g0010 MA_10427919g0010 MA_14317g0010 MA_114136g0010 MA_92421g0010 MA_913013g0020 MA_124901g0010 MA_10428568g0010 MA_141232g0010 MA_101067g0010 MA_9043057g0010 MA_25943g0010 MA_87937g0010 MA_219740g0010 MA_58335g0010 MA_15580g0010 MA_10434733g0010 MA_10761g0010 MA_10433022g0010 MA_72828g0010 MA_500183g0010 MA_69667g0…
	single-organism process	144	MA_8687g0010 MA_10433694g0010 MA_101085g0010 MA_28816g0010 MA_139857g0010 MA_474303g0010 MA_134292g0010 MA_10427919g0010 MA_63231g0010 MA_10431627g0010 MA_92421g0010 MA_10428568g0010 MA_101067g0010 MA_25943g0010 MA_960236g0010 MA_87937g0010 MA_15580g0010 MA_10761g0010 MA_10433022g0010 MA_10426375g0010 MA_423264g0010 MA_10426564g0030 MA_125674g0010 MA_80920g0010 MA_9938773g0010 MA_166600g0010 MA_1…
	localization	30	MA_14388g0010 MA_12709g0010 MA_10429995g0010 MA_93674g0010 MA_10434151g0010 MA_94963g0010 MA_8414035g0010 MA_3650g0010 MA_45640g0010 MA_101085g0010 MA_10428640g0010 MA_28816g0010 MA_10435137g0010 MA_10427919g0010 MA_11179g0010 MA_112061g0010 MA_147596g0010 MA_102288g0010 MA_5611g0010 MA_10428243g0010 MA_10427963g0010 MA_10430522g0010 MA_20427g0010 MA_10427947g0020 MA_87523g0010 MA_10432972g0030 M…
	response to stimulus	25	MA_14388g0010 MA_202636g0010 MA_10394417g0010 MA_95995g0010 MA_101085g0010 MA_8813326g0010 MA_60383g0010 MA_10265000g0010 MA_104214g0010 MA_63239g0010 MA_119996g0010 MA_10437148g0010 MA_5611g0010 MA_139433g0010 MA_8525995g0010 MA_10430522g0010 MA_20427g0010 MA_408047g0010 MA_12191g0010 MA_785227g0010 MA_79741g0010 MA_10427891g0010 MA_8819148g0010 MA_125131g0010 MA_18050g0020
	biological regulation	17	MA_14388g0010 MA_10437264g0010 MA_16624g0010 MA_101085g0010 MA_491379g0010 MA_474303g0010 MA_6751g0010 MA_10427364g0010 MA_147596g0010 MA_10252312g0010 MA_4137775g0010 MA_5611g0010 MA_10430522g0010 MA_20427g0010 MA_10429522g0010 MA_29361g0010 MA_18050g0020
	other	16	MA_14388g0010 MA_6409g0010 MA_10433058g0020 MA_109678g0010 MA_124463g0010 MA_101085g0010 MA_16906g0010 MA_28618g0010 MA_97951g0010 MA_5611g0010 MA_10430522g0010 MA_20427g0010 MA_500183g0010 MA_10201g0010 MA_18050g0020 MA_5243726g0010
Cellular Component	cell	130	MA_14388g0010 MA_186340g0010 MA_10427481g0010 MA_10430928g0010 MA_38141g0010 MA_101085g0010 MA_28816g0010 MA_10427919g0010 MA_350032g0010 MA_14317g0010 MA_10429326g0010 MA_30531g0010 MA_114136g0010 MA_79041g0010 MA_124901g0010 MA_10428568g0010 MA_141232g0010 MA_9043057g0010 MA_70965g0010 MA_10432758g0010 MA_19350g0010 MA_219740g0010 MA_58335g0010 MA_10434733g0010 MA_72828g0010 MA_500183g0010 MA_1…
	macromolecular complex	92	MA_186340g0010 MA_10427481g0010 MA_10430928g0010 MA_38141g0010 MA_350032g0010 MA_14317g0010 MA_10429326g0010 MA_114136g0010 MA_79041g0010 MA_124901g0010 MA_10428568g0010 MA_141232g0010 MA_9043057g0010 MA_70965g0010 MA_10432758g0010 MA_19350g0010 MA_219740g0010 MA_10434733g0010 MA_72828g0010 MA_500183g0010 MA_10201g0010 MA_320643g0010 MA_10429054g0030 MA_119122g0010 MA_112104g0010 MA_6078786g0010 …
	organelle	87	MA_186340g0010 MA_10430928g0010 MA_38141g0010 MA_28816g0010 MA_10427919g0010 MA_350032g0010 MA_14317g0010 MA_10429326g0010 MA_114136g0010 MA_79041g0010 MA_124901g0010 MA_141232g0010 MA_9043057g0010 MA_70965g0010 MA_10432758g0010 MA_19350g0010 MA_219740g0010 MA_10434733g0010 MA_72828g0010 MA_500183g0010 MA_10201g0010 MA_320643g0010 MA_10429054g0030 MA_112104g0010 MA_4442g0010 MA_38260g0010 MA_1256…
	membrane	34	MA_10429995g0010 MA_93674g0010 MA_10434151g0010 MA_8414035g0010 MA_28816g0010 MA_10435137g0010 MA_10427919g0010 MA_112061g0010 MA_147596g0010 MA_925263g0010 MA_102288g0010 MA_10428243g0010 MA_20427g0010 MA_10427947g0020 MA_18599g0010 MA_10432972g0030 MA_3005g0010 MA_18050g0020 MA_10429054g0030 MA_94963g0010 MA_3650g0010 MA_10428640g0010 MA_19370g0010 MA_188257g0010 MA_491379g0010 MA_79152g0010 MA…
	other	2	MA_16906g0010 MA_10201g0010
Molecular Function	binding	226	MA_10436424g0010 MA_5287g0010 MA_19015g0010 MA_137324g0010 MA_172626g0020 MA_38141g0010 MA_10433694g0010 MA_101085g0010 MA_8404570g0010 MA_9390106g0010 MA_63231g0010 MA_10436362g0020 MA_10428568g0010 MA_10428243g0010 MA_161096g0010 MA_25943g0010 MA_10431049g0010 MA_960236g0010 MA_68032g0010 MA_93349g0010 MA_58335g0010 MA_10427420g0010 MA_77330g0010 MA_10761g0010 MA_10433022g0010 MA_500183g0010 MA…
	catalytic activity	225	MA_10436582g0010 MA_8687g0010 MA_10433694g0010 MA_139857g0010 MA_474303g0010 MA_134292g0010 MA_10431249g0010 MA_9390106g0010 MA_53991g0010 MA_8033g0010 MA_63231g0010 MA_10431627g0010 MA_92421g0010 MA_913013g0020 MA_10428568g0010 MA_161096g0010 MA_101067g0010 MA_25943g0010 MA_960236g0010 MA_87937g0010 MA_102149g0010 MA_58335g0010 MA_15580g0010 MA_10761g0010 MA_10433022g0010 MA_69667g0010 MA_119122…
	structural molecule activity	58	MA_74060g0010 MA_20299g0010 MA_113075g0010 MA_186340g0010 MA_10430928g0010 MA_10426804g0010 MA_69756g0010 MA_38141g0010 MA_10427917g0010 MA_10435137g0010 MA_10427098g0010 MA_14317g0010 MA_10429326g0010 MA_165742g0010 MA_186351g0010 MA_114136g0010 MA_79041g0010 MA_124901g0010 MA_17326g0010 MA_141232g0010 MA_9043057g0010 MA_529552g0010 MA_70965g0010 MA_124178g0010 MA_10432758g0010 MA_10434621g0010 …
	transporter activity	15	MA_10429995g0010 MA_10428243g0010 MA_93674g0010 MA_10427963g0010 MA_8414035g0010 MA_43865g0010 MA_10427947g0020 MA_3650g0010 MA_87523g0010 MA_11179g0010 MA_112061g0010 MA_10432972g0030 MA_72253g0010 MA_11327g0010 MA_147596g0010
	other	19	MA_9941245g0010 MA_39524g0010 MA_67677g0010 MA_8404570g0010 MA_4477g0010 MA_6751g0010 MA_8813326g0010 MA_33929g0010 MA_10427364g0010 MA_10197498g0010 MA_130823g0010 MA_119996g0010 MA_63239g0010 MA_10437148g0010 MA_92424g0010 MA_56685g0010 MA_79741g0010 MA_10427891g0010 MA_125131g0010

## Sheet: Subcellular Classification
Subcellular Location	No. of Protein	Protein IDs
cytosol	225	MA_5287g0010 MA_19015g0010 MA_10431316g0010 MA_102863g0010 MA_38141g0010 MA_101085g0010 MA_28816g0010 MA_139857g0010 MA_10431249g0010 MA_10427919g0010 MA_14317g0010 MA_10431627g0010 MA_114136g0010 MA_124901g0010 MA_10428568g0010 MA_161096g0010 MA_101067g0010 MA_9043057g0010 MA_80564g0010 MA_236980g0010 MA_58335g0010 MA_77330g0010 MA_10434733g0010 MA_10761g0010 MA_10426375g0010 MA_69667g0010 MA_11…
nuclear	86	MA_10436582g0010 MA_10435809g0010 MA_111003g0010 MA_137324g0010 MA_172626g0020 MA_259175g0010 MA_350032g0010 MA_31136g0010 MA_79622g0010 MA_104214g0010 MA_79041g0010 MA_10429328g0010 MA_93349g0010 MA_16152g0010 MA_10520g0010 MA_114047g0010 MA_10427420g0010 MA_72828g0010 MA_500183g0010 MA_10201g0010 MA_83924g0010 MA_8984115g0010 MA_76217g0010 MA_19457g0010 MA_38260g0010 MA_6078786g0010 MA_314020g0…
extracellular	11	MA_16624g0010 MA_10427481g0010 MA_119966g0010 MA_47626g0010 MA_131122g0020 MA_17906g0010 MA_10429304g0010 MA_8813326g0010 MA_4224g0010 MA_15580g0010 MA_101113g0020
chloroplast	153	MA_10436424g0010 MA_8687g0010 MA_10433694g0010 MA_474303g0010 MA_9390106g0010 MA_6751g0010 MA_53991g0010 MA_63231g0010 MA_124140g0010 MA_92421g0010 MA_913013g0020 MA_10427036g0020 MA_10436362g0020 MA_25943g0010 MA_10431049g0010 MA_102149g0010 MA_10433022g0010 MA_423264g0010 MA_10436322g0010 MA_6993g0010 MA_961150g0010 MA_176279g0010 MA_109678g0010 MA_10436772g0010 MA_94963g0010 MA_10433445g0020 M…
plasma membrane	13	MA_102288g0010 MA_10428243g0010 MA_82706g0010 MA_10437071g0010 MA_3650g0010 MA_19370g0010 MA_8404570g0010 MA_20110g0010 MA_134292g0010 MA_18236g0010 MA_10434959g0010 MA_72253g0010 MA_11327g0010
mitochondria	37	MA_3692g0010 MA_10430928g0010 MA_95995g0010 MA_10274785g0010 MA_165742g0010 MA_115530g0010 MA_10431043g0010 MA_141232g0010 MA_8525995g0010 MA_65542g0010 MA_68032g0010 MA_87937g0010 MA_70965g0010 MA_10429522g0010 MA_219740g0010 MA_140268g0010 MA_95356g0010 MA_18795g0030 MA_10432946g0010 MA_185098g0010 MA_135972g0010 MA_10367411g0010 MA_10432549g0010 MA_10427289g0030 MA_10431292g0020 MA_3574g0020 M…
cytoskeleton	10	MA_10437264g0010 MA_92424g0010 MA_183086g0010 MA_118809g0010 MA_194736g0010 MA_10427661g0030 MA_10434287g0020 MA_80920g0010 MA_10431601g0020 MA_129465g0010
endoplasmic reticulum	7	MA_188257g0010 MA_2450g0010 MA_139148g0010 MA_8033g0010 MA_10436331g0040 MA_10436707g0010 MA_10429054g0030
peroxisome	3	MA_10437148g0010 MA_10430292g0010 MA_120902g0010
cytosol, nuclear	3	MA_10435701g0010 MA_529552g0010 MA_18947g0030
vacuolar membrane	8	MA_925263g0010 MA_79152g0010 MA_67677g0010 MA_241180g0010 MA_93674g0010 MA_4477g0010 MA_39524g0010 MA_960236g0010
