# Supplementary material for: Global Lysine Acetylome Analysis of Desiccated Somatic Embryos of Picea asperata
Source: Front Plant Sci. 2016 Dec 23;7:1927. doi: 10.3389/fpls.2016.01927 (PMC5179564; doi:10.3389/fpls.2016.01927)
Supplement: Supplementary Table S5 — GO, KEGG, and protein domain enrichment of all lysine-acetylated proteins in P. asperata desiccated somatic embryos. [file Table5.XLSX]

## Sheet: GO enrichment
GO Terms Level 1	GO Terms Description	GO Terms Level	GO Terms ID	Mapping	Background	All Mapping	All Background	Fold Enrichment	Fisher' exact test P value	-log10(p value)	Related Protein
Cellular Component	ribosome	8	GO:0005840	55	214	146	2710	4.77	1e-28	28	MA_74060g0010 MA_20299g0010 MA_113075g0010 MA_186340g0010 MA_10430928g0010 MA_10426804g0010 MA_69756g0010 MA_38141g0010 MA_10427917g0010 MA_10427098g0010 MA_14317g0010 MA_10429326g0010 MA_114136g0010 MA_186351g0010 MA_79041g0010 MA_124901g0010 MA_141232g0010 MA_17326g0010 MA_9043057g0010 MA_529552g0010 MA_10434621g0010 MA_124178g0010 MA_10432758g0010 MA_70965g0010 MA_19350g0010 MA_1839g0010 MA_21…
	ribonucleoprotein complex	6	GO:0030529	58	245	146	2710	4.39	5e-28	27.3	MA_74060g0010 MA_20299g0010 MA_113075g0010 MA_186340g0010 MA_10430928g0010 MA_10426804g0010 MA_69756g0010 MA_38141g0010 MA_10427917g0010 MA_10427098g0010 MA_14317g0010 MA_10429326g0010 MA_114136g0010 MA_186351g0010 MA_16906g0010 MA_79041g0010 MA_124901g0010 MA_141232g0010 MA_17326g0010 MA_9043057g0010 MA_529552g0010 MA_10434621g0010 MA_124178g0010 MA_10432758g0010 MA_70965g0010 MA_19350g0010 MA_1…
	cytoplasmic part	7	GO:0044444	70	486	146	2710	2.67	1e-27	27	MA_186340g0010 MA_10430928g0010 MA_38141g0010 MA_28816g0010 MA_10427919g0010 MA_14317g0010 MA_10429326g0010 MA_114136g0010 MA_79041g0010 MA_124901g0010 MA_10428568g0010 MA_141232g0010 MA_9043057g0010 MA_10432758g0010 MA_70965g0010 MA_19350g0010 MA_219740g0010 MA_10434733g0010 MA_72828g0010 MA_320643g0010 MA_10429054g0030 MA_112104g0010 MA_4442g0010 MA_56386g0010 MA_10436283g0010 MA_10431745g0020 …
	intracellular	4	GO:0005622	130	1301	146	2710	1.85	1.24214e-26	25.91	MA_101085g0010 MA_38141g0010 MA_28816g0010 MA_10427919g0010 MA_14317g0010 MA_114136g0010 MA_124901g0010 MA_10428568g0010 MA_141232g0010 MA_9043057g0010 MA_219740g0010 MA_58335g0010 MA_10434733g0010 MA_500183g0010 MA_10201g0010 MA_72828g0010 MA_10429054g0030 MA_119122g0010 MA_112104g0010 MA_125674g0010 MA_38260g0010 MA_10436772g0010 MA_109678g0010 MA_6078786g0010 MA_100300g0010 MA_10427364g0010 MA…
	cytoplasm	6	GO:0005737	87	600	146	2710	2.69	1.99487e-23	22.7	MA_186340g0010 MA_10430928g0010 MA_38141g0010 MA_28816g0010 MA_10427919g0010 MA_14317g0010 MA_10429326g0010 MA_30531g0010 MA_114136g0010 MA_79041g0010 MA_124901g0010 MA_10428568g0010 MA_141232g0010 MA_9043057g0010 MA_10432758g0010 MA_70965g0010 MA_19350g0010 MA_219740g0010 MA_10434733g0010 MA_72828g0010 MA_320643g0010 MA_10429054g0030 MA_112104g0010 MA_4442g0010 MA_10436772g0010 MA_10435556g0010 …
	macromolecular complex	2	GO:0032991	92	681	146	2710	2.51	6.06175e-23	22.22	MA_10427481g0010 MA_186340g0010 MA_10430928g0010 MA_38141g0010 MA_350032g0010 MA_14317g0010 MA_10429326g0010 MA_114136g0010 MA_79041g0010 MA_124901g0010 MA_10428568g0010 MA_141232g0010 MA_9043057g0010 MA_10432758g0010 MA_70965g0010 MA_19350g0010 MA_219740g0010 MA_10434733g0010 MA_500183g0010 MA_10201g0010 MA_72828g0010 MA_320643g0010 MA_10429054g0030 MA_119122g0010 MA_112104g0010 MA_109678g0010 M…
	intracellular part	5	GO:0044424	120	1187	146	2710	1.88	2.55228e-22	21.59	MA_10427481g0010 MA_186340g0010 MA_10430928g0010 MA_38141g0010 MA_28816g0010 MA_10427919g0010 MA_350032g0010 MA_14317g0010 MA_10429326g0010 MA_30531g0010 MA_114136g0010 MA_79041g0010 MA_124901g0010 MA_10428568g0010 MA_141232g0010 MA_9043057g0010 MA_10432758g0010 MA_70965g0010 MA_19350g0010 MA_219740g0010 MA_10434733g0010 MA_500183g0010 MA_10201g0010 MA_72828g0010 MA_320643g0010 MA_10429054g0030 M…
	cell	2	GO:0005623	130	1446	146	2710	1.67	3.6546e-21	20.44	MA_101085g0010 MA_38141g0010 MA_28816g0010 MA_10427919g0010 MA_14317g0010 MA_114136g0010 MA_124901g0010 MA_10428568g0010 MA_141232g0010 MA_9043057g0010 MA_219740g0010 MA_58335g0010 MA_10434733g0010 MA_500183g0010 MA_10201g0010 MA_72828g0010 MA_10429054g0030 MA_119122g0010 MA_112104g0010 MA_125674g0010 MA_38260g0010 MA_10436772g0010 MA_109678g0010 MA_6078786g0010 MA_100300g0010 MA_10427364g0010 MA…
Molecular Function	structural constituent of ribosome	3	GO:0003735	56	216	415	12571	7.85	3.28626e-14	13.48	MA_74060g0010 MA_20299g0010 MA_113075g0010 MA_186340g0010 MA_10430928g0010 MA_10426804g0010 MA_69756g0010 MA_38141g0010 MA_10427917g0010 MA_10427098g0010 MA_14317g0010 MA_10429326g0010 MA_165742g0010 MA_114136g0010 MA_186351g0010 MA_79041g0010 MA_124901g0010 MA_141232g0010 MA_17326g0010 MA_9043057g0010 MA_529552g0010 MA_10434621g0010 MA_124178g0010 MA_10432758g0010 MA_70965g0010 MA_19350g0010 MA_…
	structural molecule activity	2	GO:0005198	58	250	415	12571	7.03	1.26343e-13	12.9	MA_74060g0010 MA_20299g0010 MA_113075g0010 MA_186340g0010 MA_10430928g0010 MA_10426804g0010 MA_69756g0010 MA_38141g0010 MA_10427917g0010 MA_10435137g0010 MA_10427098g0010 MA_14317g0010 MA_10429326g0010 MA_165742g0010 MA_114136g0010 MA_186351g0010 MA_79041g0010 MA_124901g0010 MA_141232g0010 MA_17326g0010 MA_9043057g0010 MA_529552g0010 MA_10434621g0010 MA_124178g0010 MA_10432758g0010 MA_70965g0010 …
	oxidoreductase activity, acting on the CH-OH group of donors, NAD or NADP as acceptor	5	GO:0016616	20	83	415	12571	7.3	1.69114e-11	10.77	MA_94703g0010 MA_119966g0010 MA_10436068g0010 MA_917709g0010 MA_53302g0010 MA_10427706g0010 MA_134292g0010 MA_422175g0010 MA_166600g0010 MA_10427218g0010 MA_10431009g0010 MA_381155g0010 MA_10267514g0010 MA_87937g0010 MA_10163020g0010 MA_10435887g0040 MA_10431776g0020 MA_15580g0010 MA_133160g0010 MA_36305g0010
	RNA binding	5	GO:0003723	30	235	415	12571	3.87	8.23936e-10	9.08	MA_6622g0010 MA_158470g0010 MA_10427289g0030 MA_20325g0010 MA_10437213g0010 MA_127596g0010 MA_38260g0010 MA_10428218g0010 MA_111003g0010 MA_124463g0010 MA_10430861g0010 MA_38141g0010 MA_179075g0010 MA_7388g0020 MA_10436283g0010 MA_10431745g0020 MA_10429326g0010 MA_16906g0010 MA_845882g0010 MA_45916g0010 MA_10429265g0010 MA_10436565g0010 MA_68032g0010 MA_70965g0010 MA_434977g0010 MA_58335g0010 MA_…
	cofactor binding	3	GO:0048037	36	356	415	12571	3.06	6.90265e-09	8.16	MA_99207g0020 MA_16624g0010 MA_18326g0010 MA_169071g0010 MA_53302g0010 MA_422175g0010 MA_63231g0010 MA_4137775g0010 MA_25943g0010 MA_130835g0010 MA_10163020g0010 MA_10433492g0010 MA_112542g0010 MA_18795g0030 MA_10433022g0010 MA_36305g0010 MA_10437129g0010 MA_135972g0010 MA_10437264g0010 MA_72677g0010 MA_9941245g0010 MA_94703g0010 MA_4442g0010 MA_119966g0010 MA_9143g0010 MA_10433355g0010 MA_79460g…
	isomerase activity	3	GO:0016853	17	89	415	12571	5.79	2.79669e-08	7.55	MA_10436480g0020 MA_98979g0010 MA_56386g0010 MA_110221g0010 MA_10274785g0010 MA_259175g0010 MA_6359g0010 MA_913013g0020 MA_137604g0010 MA_78965g0010 MA_92814g0010 MA_118809g0010 MA_960236g0010 MA_502949g0010 MA_15889g0020 MA_10085364g0010 MA_69667g0010
	NAD binding	6	GO:0051287	11	33	415	12571	10.1	6.3229e-08	7.2	MA_10427218g0010 MA_94703g0010 MA_130835g0010 MA_119966g0010 MA_10426544g0010 MA_53302g0010 MA_10435887g0040 MA_422175g0010 MA_133160g0010 MA_63231g0010 MA_36305g0010
	malate dehydrogenase activity	5	GO:0016615	6	9	415	12571	20.19	4.27193e-06	5.37	MA_10427218g0010 MA_10431776g0020 MA_10431009g0010 MA_15580g0010 MA_10436068g0010 MA_87937g0010
Biological Process	oxoacid metabolic process	6	GO:0043436	43	296	325	8038	3.59	1e-28	28	MA_3692g0010 MA_10431660g0010 MA_169071g0010 MA_93292g0010 MA_53302g0010 MA_139857g0010 MA_14404g0010 MA_134292g0010 MA_92421g0010 MA_10428568g0010 MA_10429573g0020 MA_101067g0010 MA_25943g0010 MA_87937g0010 MA_14068g0010 MA_15889g0020 MA_112542g0010 MA_95356g0010 MA_15580g0010 MA_18795g0030 MA_10433022g0010 MA_72677g0010 MA_3574g0020 MA_4442g0010 MA_10436068g0010 MA_120902g0010 MA_10427706g0010 …
	translation	7	GO:0006412	61	273	325	8038	5.53	5e-28	27.3	MA_74060g0010 MA_20299g0010 MA_113075g0010 MA_186340g0010 MA_10430928g0010 MA_10426804g0010 MA_69756g0010 MA_38141g0010 MA_10427917g0010 MA_10427098g0010 MA_14317g0010 MA_10429326g0010 MA_114136g0010 MA_186351g0010 MA_79041g0010 MA_124901g0010 MA_141232g0010 MA_17326g0010 MA_9043057g0010 MA_529552g0010 MA_10434621g0010 MA_124178g0010 MA_10432758g0010 MA_70965g0010 MA_19350g0010 MA_434977g0010 MA_…
	organic acid metabolic process	5	GO:0006082	44	297	325	8038	3.66	1e-27	27	MA_3692g0010 MA_10431660g0010 MA_169071g0010 MA_93292g0010 MA_53302g0010 MA_139857g0010 MA_14404g0010 MA_134292g0010 MA_92421g0010 MA_10428568g0010 MA_10429573g0020 MA_101067g0010 MA_25943g0010 MA_87937g0010 MA_14068g0010 MA_15889g0020 MA_112542g0010 MA_95356g0010 MA_15580g0010 MA_18795g0030 MA_10761g0010 MA_10433022g0010 MA_72677g0010 MA_3574g0020 MA_4442g0010 MA_10436068g0010 MA_120902g0010 MA_…
	carboxylic acid metabolic process	7	GO:0019752	43	291	325	8038	3.65	1e-26	26	MA_3692g0010 MA_10431660g0010 MA_169071g0010 MA_93292g0010 MA_53302g0010 MA_139857g0010 MA_14404g0010 MA_134292g0010 MA_92421g0010 MA_10428568g0010 MA_10429573g0020 MA_101067g0010 MA_25943g0010 MA_87937g0010 MA_14068g0010 MA_15889g0020 MA_112542g0010 MA_95356g0010 MA_15580g0010 MA_18795g0030 MA_10433022g0010 MA_72677g0010 MA_3574g0020 MA_4442g0010 MA_10436068g0010 MA_120902g0010 MA_10427706g0010 …
	cellular biosynthetic process	4	GO:0044249	98	827	325	8038	2.93	1.07481e-12	11.97	MA_186340g0010 MA_10430928g0010 MA_38141g0010 MA_139857g0010 MA_14317g0010 MA_10429326g0010 MA_6359g0010 MA_114136g0010 MA_79041g0010 MA_124901g0010 MA_10429573g0020 MA_141232g0010 MA_9043057g0010 MA_10432758g0010 MA_70965g0010 MA_19350g0010 MA_219740g0010 MA_58335g0010 MA_10434733g0010 MA_10433022g0010 MA_72828g0010 MA_320643g0010 MA_112104g0010 MA_10426564g0030 MA_3574g0020 MA_125674g0010 MA_80…
	organic substance biosynthetic process	4	GO:1901576	102	859	325	8038	2.94	2.43972e-12	11.61	MA_186340g0010 MA_10430928g0010 MA_38141g0010 MA_139857g0010 MA_14317g0010 MA_10429326g0010 MA_6359g0010 MA_114136g0010 MA_79041g0010 MA_124901g0010 MA_10429573g0020 MA_141232g0010 MA_9043057g0010 MA_10432758g0010 MA_70965g0010 MA_19350g0010 MA_219740g0010 MA_58335g0010 MA_10434733g0010 MA_10433022g0010 MA_72828g0010 MA_320643g0010 MA_112104g0010 MA_10426564g0030 MA_3574g0020 MA_125674g0010 MA_80…
	macromolecule biosynthetic process	5	GO:0009059	66	483	325	8038	3.38	2.57105e-12	11.59	MA_186340g0010 MA_10430928g0010 MA_38141g0010 MA_14317g0010 MA_10429326g0010 MA_6359g0010 MA_114136g0010 MA_79041g0010 MA_124901g0010 MA_141232g0010 MA_9043057g0010 MA_10432758g0010 MA_70965g0010 MA_19350g0010 MA_219740g0010 MA_58335g0010 MA_10434733g0010 MA_72828g0010 MA_320643g0010 MA_112104g0010 MA_125674g0010 MA_10436283g0010 MA_10431745g0020 MA_10430182g0010 MA_10432831g0010 MA_10429265g0010…
	cellular macromolecule biosynthetic process	6	GO:0034645	66	481	325	8038	3.39	2.59959e-12	11.59	MA_186340g0010 MA_10430928g0010 MA_38141g0010 MA_14317g0010 MA_10429326g0010 MA_6359g0010 MA_114136g0010 MA_79041g0010 MA_124901g0010 MA_141232g0010 MA_9043057g0010 MA_10432758g0010 MA_70965g0010 MA_19350g0010 MA_219740g0010 MA_58335g0010 MA_10434733g0010 MA_72828g0010 MA_320643g0010 MA_112104g0010 MA_125674g0010 MA_10436283g0010 MA_10431745g0020 MA_10430182g0010 MA_10432831g0010 MA_10429265g0010…
	gene expression	5	GO:0010467	65	421	325	8038	3.82	2.77833e-12	11.56	MA_186340g0010 MA_10430928g0010 MA_38141g0010 MA_14317g0010 MA_10429326g0010 MA_114136g0010 MA_79041g0010 MA_124901g0010 MA_141232g0010 MA_9043057g0010 MA_10432758g0010 MA_70965g0010 MA_19350g0010 MA_219740g0010 MA_58335g0010 MA_10434733g0010 MA_72828g0010 MA_320643g0010 MA_112104g0010 MA_38260g0010 MA_10436283g0010 MA_10431745g0020 MA_10430182g0010 MA_10432831g0010 MA_10429265g0010 MA_32670g0010…
	biosynthetic process	3	GO:0009058	108	936	325	8038	2.85	3.00593e-12	11.52	MA_99207g0020 MA_186340g0010 MA_10430928g0010 MA_38141g0010 MA_139857g0010 MA_14317g0010 MA_10429326g0010 MA_6359g0010 MA_114136g0010 MA_79041g0010 MA_124901g0010 MA_10429573g0020 MA_141232g0010 MA_9043057g0010 MA_10432758g0010 MA_70965g0010 MA_19350g0010 MA_219740g0010 MA_58335g0010 MA_10434733g0010 MA_10433022g0010 MA_72828g0010 MA_320643g0010 MA_112104g0010 MA_10426564g0030 MA_3574g0020 MA_125…
	small molecule metabolic process	4	GO:0044281	64	451	325	8038	3.51	4.15057e-12	11.38	MA_10429995g0010 MA_3692g0010 MA_10431660g0010 MA_169071g0010 MA_93292g0010 MA_53302g0010 MA_139857g0010 MA_14404g0010 MA_134292g0010 MA_474303g0010 MA_30531g0010 MA_92421g0010 MA_10428568g0010 MA_10429573g0020 MA_197296g0010 MA_255g0010 MA_101067g0010 MA_25943g0010 MA_87937g0010 MA_10163020g0010 MA_14068g0010 MA_15889g0020 MA_112542g0010 MA_95356g0010 MA_15580g0010 MA_18795g0030 MA_10761g0010 MA…
	cellular metabolic process	3	GO:0044237	169	2763	325	8038	1.51	3.26677e-11	10.49	MA_38141g0010 MA_139857g0010 MA_134292g0010 MA_14317g0010 MA_114136g0010 MA_913013g0020 MA_92421g0010 MA_124901g0010 MA_10428568g0010 MA_141232g0010 MA_101067g0010 MA_25943g0010 MA_9043057g0010 MA_87937g0010 MA_219740g0010 MA_58335g0010 MA_15580g0010 MA_10434733g0010 MA_10761g0010 MA_10433022g0010 MA_72828g0010 MA_69667g0010 MA_119122g0010 MA_112104g0010 MA_10426564g0030 MA_125674g0010 MA_38260g0…
	organonitrogen compound metabolic process	4	GO:1901564	40	382	325	8038	2.59	6.03142e-08	7.22	MA_10429995g0010 MA_18326g0010 MA_169071g0010 MA_53302g0010 MA_139857g0010 MA_30531g0010 MA_197296g0010 MA_255g0010 MA_25943g0010 MA_10163020g0010 MA_14068g0010 MA_112542g0010 MA_95356g0010 MA_18795g0030 MA_10761g0010 MA_10433022g0010 MA_10432972g0030 MA_72677g0010 MA_10426564g0030 MA_10428395g0010 MA_110221g0010 MA_10427514g0010 MA_19370g0010 MA_10427706g0010 MA_11179g0010 MA_80920g0010 MA_62383…
	dicarboxylic acid metabolic process	8	GO:0043648	9	21	325	8038	10.6	8.21888e-07	6.09	MA_10427218g0010 MA_10431009g0010 MA_25943g0010 MA_10436068g0010 MA_87937g0010 MA_139857g0010 MA_14068g0010 MA_10431776g0020 MA_15580g0010

## Sheet: ident_GO_enrichment
GO Terms Level 1	GO Terms ID	GO Terms Level	GO Terms Description	Mapping	Background	All Mapping	All Background	Fold Enrichment	Fisher' exact Pvalue	Related Protein
Cellular Component	GO:0005840	8	ribosome	55	214	146	2710	4.77	1e-100	MA_74060g0010 MA_20299g0010 MA_113075g0010 MA_186340g0010 MA_10430928g0010 MA_10426804g0010 MA_69756g0010 MA_38141g0010 MA_10427917g0010 MA_10427098g0010 MA_14317g0010 MA_10429326g0010 MA_114136g0010 MA_186351g0010 MA_79041g0010 MA_124901g0010 MA_141232g0010 MA_17326g0010 MA_9043057g0010 MA_529552g0010 MA_10434621g0010 MA_124178g0010 MA_10432758g0010 MA_70965g0010 MA_19350g0010 MA_1839g0010 MA_21…
Cellular Component	GO:0030529	6	ribonucleoprotein complex	58	245	146	2710	4.39	1e-100	MA_74060g0010 MA_20299g0010 MA_113075g0010 MA_186340g0010 MA_10430928g0010 MA_10426804g0010 MA_69756g0010 MA_38141g0010 MA_10427917g0010 MA_10427098g0010 MA_14317g0010 MA_10429326g0010 MA_114136g0010 MA_186351g0010 MA_16906g0010 MA_79041g0010 MA_124901g0010 MA_141232g0010 MA_17326g0010 MA_9043057g0010 MA_529552g0010 MA_10434621g0010 MA_124178g0010 MA_10432758g0010 MA_70965g0010 MA_19350g0010 MA_1…
Cellular Component	GO:0044444	7	cytoplasmic part	70	486	146	2710	2.67	1e-100	MA_186340g0010 MA_10430928g0010 MA_38141g0010 MA_28816g0010 MA_10427919g0010 MA_14317g0010 MA_10429326g0010 MA_114136g0010 MA_79041g0010 MA_124901g0010 MA_10428568g0010 MA_141232g0010 MA_9043057g0010 MA_10432758g0010 MA_70965g0010 MA_19350g0010 MA_219740g0010 MA_10434733g0010 MA_72828g0010 MA_320643g0010 MA_10429054g0030 MA_112104g0010 MA_4442g0010 MA_56386g0010 MA_10436283g0010 MA_10431745g0020 …
Cellular Component	GO:0005622	4	intracellular	130	1301	146	2710	1.85	1.24214e-26	MA_101085g0010 MA_38141g0010 MA_28816g0010 MA_10427919g0010 MA_14317g0010 MA_114136g0010 MA_124901g0010 MA_10428568g0010 MA_141232g0010 MA_9043057g0010 MA_219740g0010 MA_58335g0010 MA_10434733g0010 MA_500183g0010 MA_10201g0010 MA_72828g0010 MA_10429054g0030 MA_119122g0010 MA_112104g0010 MA_125674g0010 MA_38260g0010 MA_10436772g0010 MA_109678g0010 MA_6078786g0010 MA_100300g0010 MA_10427364g0010 MA…
Cellular Component	GO:0005737	6	cytoplasm	87	600	146	2710	2.69	1.99487e-23	MA_186340g0010 MA_10430928g0010 MA_38141g0010 MA_28816g0010 MA_10427919g0010 MA_14317g0010 MA_10429326g0010 MA_30531g0010 MA_114136g0010 MA_79041g0010 MA_124901g0010 MA_10428568g0010 MA_141232g0010 MA_9043057g0010 MA_10432758g0010 MA_70965g0010 MA_19350g0010 MA_219740g0010 MA_10434733g0010 MA_72828g0010 MA_320643g0010 MA_10429054g0030 MA_112104g0010 MA_4442g0010 MA_10436772g0010 MA_10435556g0010 …
Cellular Component	GO:0032991	2	macromolecular complex	92	681	146	2710	2.51	6.06175e-23	MA_10427481g0010 MA_186340g0010 MA_10430928g0010 MA_38141g0010 MA_350032g0010 MA_14317g0010 MA_10429326g0010 MA_114136g0010 MA_79041g0010 MA_124901g0010 MA_10428568g0010 MA_141232g0010 MA_9043057g0010 MA_10432758g0010 MA_70965g0010 MA_19350g0010 MA_219740g0010 MA_10434733g0010 MA_500183g0010 MA_10201g0010 MA_72828g0010 MA_320643g0010 MA_10429054g0030 MA_119122g0010 MA_112104g0010 MA_109678g0010 M…
Cellular Component	GO:0044424	5	intracellular part	120	1187	146	2710	1.88	2.55228e-22	MA_10427481g0010 MA_186340g0010 MA_10430928g0010 MA_38141g0010 MA_28816g0010 MA_10427919g0010 MA_350032g0010 MA_14317g0010 MA_10429326g0010 MA_30531g0010 MA_114136g0010 MA_79041g0010 MA_124901g0010 MA_10428568g0010 MA_141232g0010 MA_9043057g0010 MA_10432758g0010 MA_70965g0010 MA_19350g0010 MA_219740g0010 MA_10434733g0010 MA_500183g0010 MA_10201g0010 MA_72828g0010 MA_320643g0010 MA_10429054g0030 M…
Cellular Component	GO:0005623	2	cell	130	1446	146	2710	1.67	3.6546e-21	MA_101085g0010 MA_38141g0010 MA_28816g0010 MA_10427919g0010 MA_14317g0010 MA_114136g0010 MA_124901g0010 MA_10428568g0010 MA_141232g0010 MA_9043057g0010 MA_219740g0010 MA_58335g0010 MA_10434733g0010 MA_500183g0010 MA_10201g0010 MA_72828g0010 MA_10429054g0030 MA_119122g0010 MA_112104g0010 MA_125674g0010 MA_38260g0010 MA_10436772g0010 MA_109678g0010 MA_6078786g0010 MA_100300g0010 MA_10427364g0010 MA…
Cellular Component	GO:0044464	3	cell part	130	1446	146	2710	1.67	3.6546e-21	MA_101085g0010 MA_38141g0010 MA_28816g0010 MA_10427919g0010 MA_14317g0010 MA_114136g0010 MA_124901g0010 MA_10428568g0010 MA_141232g0010 MA_9043057g0010 MA_219740g0010 MA_58335g0010 MA_10434733g0010 MA_500183g0010 MA_10201g0010 MA_72828g0010 MA_10429054g0030 MA_119122g0010 MA_112104g0010 MA_125674g0010 MA_38260g0010 MA_10436772g0010 MA_109678g0010 MA_6078786g0010 MA_100300g0010 MA_10427364g0010 MA…
Cellular Component	GO:0043228	3	non-membrane-bounded organelle	72	415	146	2710	3.22	1.94733e-13	MA_186340g0010 MA_10430928g0010 MA_38141g0010 MA_350032g0010 MA_14317g0010 MA_10429326g0010 MA_114136g0010 MA_79041g0010 MA_124901g0010 MA_141232g0010 MA_9043057g0010 MA_10432758g0010 MA_70965g0010 MA_19350g0010 MA_219740g0010 MA_10434733g0010 MA_500183g0010 MA_10201g0010 MA_72828g0010 MA_320643g0010 MA_112104g0010 MA_6078786g0010 MA_100300g0010 MA_10436283g0010 MA_10431745g0020 MA_10430182g0010 …
Cellular Component	GO:0043232	7	intracellular non-membrane-bounded organelle	72	415	146	2710	3.22	1.94733e-13	MA_186340g0010 MA_10430928g0010 MA_38141g0010 MA_350032g0010 MA_14317g0010 MA_10429326g0010 MA_114136g0010 MA_79041g0010 MA_124901g0010 MA_141232g0010 MA_9043057g0010 MA_10432758g0010 MA_70965g0010 MA_19350g0010 MA_219740g0010 MA_10434733g0010 MA_500183g0010 MA_10201g0010 MA_72828g0010 MA_320643g0010 MA_112104g0010 MA_6078786g0010 MA_100300g0010 MA_10436283g0010 MA_10431745g0020 MA_10430182g0010 …
Cellular Component	GO:0043229	6	intracellular organelle	87	924	146	2710	1.75	1.5393e-10	MA_186340g0010 MA_10430928g0010 MA_38141g0010 MA_28816g0010 MA_10427919g0010 MA_350032g0010 MA_14317g0010 MA_10429326g0010 MA_114136g0010 MA_79041g0010 MA_124901g0010 MA_141232g0010 MA_9043057g0010 MA_10432758g0010 MA_70965g0010 MA_19350g0010 MA_219740g0010 MA_10434733g0010 MA_500183g0010 MA_10201g0010 MA_72828g0010 MA_320643g0010 MA_10429054g0030 MA_112104g0010 MA_125674g0010 MA_4442g0010 MA_382…
Cellular Component	GO:0043226	2	organelle	87	924	146	2710	1.75	1.5393e-10	MA_186340g0010 MA_10430928g0010 MA_38141g0010 MA_28816g0010 MA_10427919g0010 MA_350032g0010 MA_14317g0010 MA_10429326g0010 MA_114136g0010 MA_79041g0010 MA_124901g0010 MA_141232g0010 MA_9043057g0010 MA_10432758g0010 MA_70965g0010 MA_19350g0010 MA_219740g0010 MA_10434733g0010 MA_500183g0010 MA_10201g0010 MA_72828g0010 MA_320643g0010 MA_10429054g0030 MA_112104g0010 MA_125674g0010 MA_4442g0010 MA_382…
Cellular Component	GO:0044391	9	ribosomal subunit	10	28	146	2710	6.63	8.10165e-06	MA_112104g0010 MA_158470g0010 MA_186340g0010 MA_9043057g0010 MA_64923g0010 MA_10436259g0020 MA_10431745g0020 MA_10436283g0010 MA_10430182g0010 MA_10429759g0010
Cellular Component	GO:0000502	6	proteasome complex	8	17	146	2710	8.73	1.34615e-05	MA_119122g0010 MA_2177g0010 MA_474079g0010 MA_77810g0010 MA_10427481g0010 MA_10427364g0010 MA_164900g0010 MA_615509g0010
Cellular Component	GO:0005839	7	proteasome core complex	7	15	146	2710	8.66	7.09645e-05	MA_119122g0010 MA_2177g0010 MA_474079g0010 MA_77810g0010 MA_10427481g0010 MA_164900g0010 MA_615509g0010
Cellular Component	GO:0044422	3	organelle part	34	348	146	2710	1.81	0.000489351	MA_10429995g0010 MA_6409g0010 MA_11514g0010 MA_186340g0010 MA_28816g0010 MA_10435137g0010 MA_10427919g0010 MA_350032g0010 MA_147596g0010 MA_16906g0010 MA_925263g0010 MA_9043057g0010 MA_10427947g0020 MA_10436516g0020 MA_500183g0010 MA_10201g0010 MA_10429054g0030 MA_5243726g0010 MA_158470g0010 MA_112104g0010 MA_6078786g0010 MA_100300g0010 MA_64923g0010 MA_210354g0010 MA_10431745g0020 MA_10436283g00…
Cellular Component	GO:0044446	7	intracellular organelle part	34	348	146	2710	1.81	0.000489351	MA_10429995g0010 MA_6409g0010 MA_11514g0010 MA_186340g0010 MA_28816g0010 MA_10435137g0010 MA_10427919g0010 MA_350032g0010 MA_147596g0010 MA_16906g0010 MA_925263g0010 MA_9043057g0010 MA_10427947g0020 MA_10436516g0020 MA_500183g0010 MA_10201g0010 MA_10429054g0030 MA_5243726g0010 MA_158470g0010 MA_112104g0010 MA_6078786g0010 MA_100300g0010 MA_64923g0010 MA_210354g0010 MA_10431745g0020 MA_10436283g00…
Cellular Component	GO:0015935	10	small ribosomal subunit	6	14	146	2710	7.95	0.000553579	MA_112104g0010 MA_158470g0010 MA_9043057g0010 MA_10436283g0010 MA_10431745g0020 MA_10429759g0010
Cellular Component	GO:0033178	5	proton-transporting two-sector ATPase complex, catalytic domain	4	10	146	2710	7.42	0.0136373	MA_87523g0010 MA_10427963g0010 MA_11179g0010 MA_10432972g0030
Cellular Component	GO:1990104	4	DNA bending complex	14	128	146	2710	2.03	0.0174141	MA_28618g0010 MA_97951g0010 MA_6409g0010 MA_11514g0010 MA_10428006g0030 MA_6078786g0010 MA_7320190g0010 MA_10436516g0020 MA_100300g0010 MA_210354g0010 MA_350032g0010 MA_191819g0010 MA_500183g0010 MA_5243726g0010
Cellular Component	GO:0000786	11	nucleosome	14	128	146	2710	2.03	0.0174141	MA_28618g0010 MA_97951g0010 MA_6409g0010 MA_11514g0010 MA_10428006g0030 MA_6078786g0010 MA_7320190g0010 MA_10436516g0020 MA_100300g0010 MA_210354g0010 MA_350032g0010 MA_191819g0010 MA_500183g0010 MA_5243726g0010
Cellular Component	GO:0032993	3	protein-DNA complex	14	129	146	2710	2.01	0.0184888	MA_28618g0010 MA_97951g0010 MA_6409g0010 MA_11514g0010 MA_10428006g0030 MA_6078786g0010 MA_7320190g0010 MA_10436516g0020 MA_100300g0010 MA_210354g0010 MA_350032g0010 MA_191819g0010 MA_500183g0010 MA_5243726g0010
Cellular Component	GO:0044815	4	DNA packaging complex	14	130	146	2710	2	0.0196131	MA_28618g0010 MA_97951g0010 MA_6409g0010 MA_11514g0010 MA_10428006g0030 MA_6078786g0010 MA_7320190g0010 MA_10436516g0020 MA_100300g0010 MA_210354g0010 MA_350032g0010 MA_191819g0010 MA_500183g0010 MA_5243726g0010
Cellular Component	GO:0000785	10	chromatin	14	133	146	2710	1.95	0.0232972	MA_28618g0010 MA_97951g0010 MA_6409g0010 MA_11514g0010 MA_10428006g0030 MA_6078786g0010 MA_7320190g0010 MA_10436516g0020 MA_100300g0010 MA_210354g0010 MA_350032g0010 MA_191819g0010 MA_500183g0010 MA_5243726g0010
Cellular Component	GO:0015934	10	large ribosomal subunit	4	14	146	2710	5.3	0.035356	MA_64923g0010 MA_10436259g0020 MA_186340g0010 MA_10430182g0010
Cellular Component	GO:0044427	9	chromosomal part	14	142	146	2710	1.83	0.0374512	MA_28618g0010 MA_97951g0010 MA_6409g0010 MA_11514g0010 MA_10428006g0030 MA_6078786g0010 MA_7320190g0010 MA_10436516g0020 MA_100300g0010 MA_210354g0010 MA_350032g0010 MA_191819g0010 MA_500183g0010 MA_5243726g0010
Cellular Component	GO:0045259	6	proton-transporting ATP synthase complex	3	7	146	2710	7.95	0.0500073	MA_10429995g0010 MA_10427963g0010 MA_10432972g0030
Cellular Component	GO:0016469	4	proton-transporting two-sector ATPase complex	5	28	146	2710	3.31	0.0592219	MA_10429995g0010 MA_87523g0010 MA_10427963g0010 MA_11179g0010 MA_10432972g0030
Cellular Component	GO:0005694	8	chromosome	14	152	146	2710	1.71	0.0594437	MA_28618g0010 MA_97951g0010 MA_6409g0010 MA_11514g0010 MA_10428006g0030 MA_6078786g0010 MA_7320190g0010 MA_10436516g0020 MA_100300g0010 MA_210354g0010 MA_350032g0010 MA_191819g0010 MA_500183g0010 MA_5243726g0010
Cellular Component	GO:0031090	4	organelle membrane	8	70	146	2710	2.12	0.0775678	MA_10429995g0010 MA_925263g0010 MA_28816g0010 MA_10435137g0010 MA_10427919g0010 MA_10427947g0020 MA_10429054g0030 MA_147596g0010
Cellular Component	GO:0031966	11	mitochondrial membrane	5	32	146	2710	2.9	0.0884083	MA_10429995g0010 MA_28816g0010 MA_10427919g0010 MA_10427947g0020 MA_147596g0010
Cellular Component	GO:0005740	10	mitochondrial envelope	5	33	146	2710	2.81	0.0966183	MA_10429995g0010 MA_28816g0010 MA_10427919g0010 MA_10427947g0020 MA_147596g0010
Cellular Component	GO:0098588	5	bounding membrane of organelle	6	50	146	2710	2.23	0.126102	MA_925263g0010 MA_28816g0010 MA_10435137g0010 MA_10427919g0010 MA_10429054g0030 MA_147596g0010
Cellular Component	GO:0031968	9	organelle outer membrane	3	12	146	2710	4.64	0.132122	MA_28816g0010 MA_10427919g0010 MA_147596g0010
Cellular Component	GO:0005741	12	mitochondrial outer membrane	3	12	146	2710	4.64	0.132122	MA_28816g0010 MA_10427919g0010 MA_147596g0010
Cellular Component	GO:0019773	8	proteasome core complex, alpha-subunit complex	2	3	146	2710	12.37	0.152134	MA_474079g0010 MA_77810g0010
Cellular Component	GO:0044429	9	mitochondrial part	5	39	146	2710	2.38	0.152689	MA_10429995g0010 MA_28816g0010 MA_10427919g0010 MA_10427947g0020 MA_147596g0010
Cellular Component	GO:0019867	3	outer membrane	3	15	146	2710	3.71	0.189786	MA_28816g0010 MA_10427919g0010 MA_147596g0010
Cellular Component	GO:0031967	8	organelle envelope	5	43	146	2710	2.16	0.195529	MA_10429995g0010 MA_28816g0010 MA_10427919g0010 MA_10427947g0020 MA_147596g0010
Cellular Component	GO:0045261	7	proton-transporting ATP synthase complex, catalytic core F(1)	2	4	146	2710	9.28	0.19755	MA_10427963g0010 MA_10432972g0030
Cellular Component	GO:0031975	4	envelope	5	44	146	2710	2.11	0.206781	MA_10429995g0010 MA_28816g0010 MA_10427919g0010 MA_10427947g0020 MA_147596g0010
Cellular Component	GO:0030118	9	clathrin coat	2	5	146	2710	7.42	0.240549	MA_10435137g0010 MA_10434151g0010
Cellular Component	GO:0005730	11	nucleolus	2	6	146	2710	6.19	0.281259	MA_10201g0010 MA_16906g0010
Cellular Component	GO:0005798	10	Golgi-associated vesicle	2	6	146	2710	6.19	0.281259	MA_10435137g0010 MA_10429054g0030
Cellular Component	GO:0009507	9	chloroplast	2	6	146	2710	6.19	0.281259	MA_137604g0010 MA_56386g0010
Cellular Component	GO:0030660	11	Golgi-associated vesicle membrane	2	6	146	2710	6.19	0.281259	MA_10435137g0010 MA_10429054g0030
Cellular Component	GO:0009536	8	plastid	2	6	146	2710	6.19	0.281259	MA_137604g0010 MA_56386g0010
Cellular Component	GO:0048475	3	coated membrane	3	24	146	2710	2.32	0.370662	MA_10435137g0010 MA_10434151g0010 MA_10429054g0030
Cellular Component	GO:0030117	8	membrane coat	3	24	146	2710	2.32	0.370662	MA_10435137g0010 MA_10434151g0010 MA_10429054g0030
Cellular Component	GO:0019898	4	extrinsic component of membrane	2	9	146	2710	4.12	0.390834	MA_491379g0010 MA_3005g0010
Cellular Component	GO:0000139	10	Golgi membrane	2	9	146	2710	4.12	0.390834	MA_10435137g0010 MA_10429054g0030
Cellular Component	GO:0009654	11	photosystem II oxygen evolving complex	2	10	146	2710	3.71	0.423536	MA_491379g0010 MA_3005g0010
Cellular Component	GO:0044433	9	cytoplasmic vesicle part	2	11	146	2710	3.37	0.454494	MA_10435137g0010 MA_10429054g0030
Cellular Component	GO:0012506	5	vesicle membrane	2	11	146	2710	3.37	0.454494	MA_10435137g0010 MA_10429054g0030
Cellular Component	GO:0042651	9	thylakoid membrane	2	11	146	2710	3.37	0.454494	MA_491379g0010 MA_3005g0010
Cellular Component	GO:0030120	12	vesicle coat	2	11	146	2710	3.37	0.454494	MA_10435137g0010 MA_10429054g0030
Cellular Component	GO:0030662	11	coated vesicle membrane	2	11	146	2710	3.37	0.454494	MA_10435137g0010 MA_10429054g0030
Cellular Component	GO:0030659	10	cytoplasmic vesicle membrane	2	11	146	2710	3.37	0.454494	MA_10435137g0010 MA_10429054g0030
Cellular Component	GO:0009523	10	photosystem II	2	12	146	2710	3.09	0.483801	MA_491379g0010 MA_3005g0010
Cellular Component	GO:0044431	9	Golgi apparatus part	2	13	146	2710	2.86	0.511543	MA_10435137g0010 MA_10429054g0030
Cellular Component	GO:1990204	5	oxidoreductase complex	2	14	146	2710	2.65	0.537804	MA_491379g0010 MA_3005g0010
Cellular Component	GO:0005794	8	Golgi apparatus	2	14	146	2710	2.65	0.537804	MA_10435137g0010 MA_10429054g0030
Cellular Component	GO:0005743	12	mitochondrial inner membrane	2	17	146	2710	2.18	0.608465	MA_10429995g0010 MA_10427947g0020
Cellular Component	GO:0019866	9	organelle inner membrane	2	17	146	2710	2.18	0.608465	MA_10429995g0010 MA_10427947g0020
Cellular Component	GO:0031988	4	membrane-bounded vesicle	2	18	146	2710	2.06	0.629547	MA_10435137g0010 MA_10429054g0030
Cellular Component	GO:0030135	10	coated vesicle	2	18	146	2710	2.06	0.629547	MA_10435137g0010 MA_10429054g0030
Cellular Component	GO:0031410	8	cytoplasmic vesicle	2	18	146	2710	2.06	0.629547	MA_10435137g0010 MA_10429054g0030
Cellular Component	GO:0016023	9	cytoplasmic membrane-bounded vesicle	2	18	146	2710	2.06	0.629547	MA_10435137g0010 MA_10429054g0030
Cellular Component	GO:0031982	3	vesicle	2	18	146	2710	2.06	0.629547	MA_10435137g0010 MA_10429054g0030
Cellular Component	GO:0009521	9	photosystem	2	19	146	2710	1.95	0.649501	MA_491379g0010 MA_3005g0010
Cellular Component	GO:0034357	8	photosynthetic membrane	2	19	146	2710	1.95	0.649501	MA_491379g0010 MA_3005g0010
Cellular Component	GO:0009579	6	thylakoid	2	20	146	2710	1.86	0.668387	MA_491379g0010 MA_3005g0010
Cellular Component	GO:0044436	7	thylakoid part	2	20	146	2710	1.86	0.668387	MA_491379g0010 MA_3005g0010
Molecular Function	GO:0003735	3	structural constituent of ribosome	56	216	415	12571	7.85	3.28626e-14	MA_74060g0010 MA_20299g0010 MA_113075g0010 MA_186340g0010 MA_10430928g0010 MA_10426804g0010 MA_69756g0010 MA_38141g0010 MA_10427917g0010 MA_10427098g0010 MA_14317g0010 MA_10429326g0010 MA_165742g0010 MA_114136g0010 MA_186351g0010 MA_79041g0010 MA_124901g0010 MA_141232g0010 MA_17326g0010 MA_9043057g0010 MA_529552g0010 MA_10434621g0010 MA_124178g0010 MA_10432758g0010 MA_70965g0010 MA_19350g0010 MA_…
Molecular Function	GO:0005198	2	structural molecule activity	58	250	415	12571	7.03	1.26343e-13	MA_74060g0010 MA_20299g0010 MA_113075g0010 MA_186340g0010 MA_10430928g0010 MA_10426804g0010 MA_69756g0010 MA_38141g0010 MA_10427917g0010 MA_10435137g0010 MA_10427098g0010 MA_14317g0010 MA_10429326g0010 MA_165742g0010 MA_114136g0010 MA_186351g0010 MA_79041g0010 MA_124901g0010 MA_141232g0010 MA_17326g0010 MA_9043057g0010 MA_529552g0010 MA_10434621g0010 MA_124178g0010 MA_10432758g0010 MA_70965g0010 …
Molecular Function	GO:0016616	5	oxidoreductase activity, acting on the CH-OH group of donors, NAD or NADP as acceptor	20	83	415	12571	7.3	1.69114e-11	MA_94703g0010 MA_119966g0010 MA_10436068g0010 MA_917709g0010 MA_53302g0010 MA_10427706g0010 MA_134292g0010 MA_422175g0010 MA_166600g0010 MA_10427218g0010 MA_10431009g0010 MA_381155g0010 MA_10267514g0010 MA_87937g0010 MA_10163020g0010 MA_10435887g0040 MA_10431776g0020 MA_15580g0010 MA_133160g0010 MA_36305g0010
Molecular Function	GO:0003723	5	RNA binding	30	235	415	12571	3.87	8.23936e-10	MA_6622g0010 MA_158470g0010 MA_10427289g0030 MA_20325g0010 MA_10437213g0010 MA_127596g0010 MA_38260g0010 MA_10428218g0010 MA_111003g0010 MA_124463g0010 MA_10430861g0010 MA_38141g0010 MA_179075g0010 MA_7388g0020 MA_10436283g0010 MA_10431745g0020 MA_10429326g0010 MA_16906g0010 MA_845882g0010 MA_45916g0010 MA_10429265g0010 MA_10436565g0010 MA_68032g0010 MA_70965g0010 MA_434977g0010 MA_58335g0010 MA_…
Molecular Function	GO:0048037	3	cofactor binding	36	356	415	12571	3.06	6.90265e-09	MA_99207g0020 MA_16624g0010 MA_18326g0010 MA_169071g0010 MA_53302g0010 MA_422175g0010 MA_63231g0010 MA_4137775g0010 MA_25943g0010 MA_130835g0010 MA_10163020g0010 MA_10433492g0010 MA_112542g0010 MA_18795g0030 MA_10433022g0010 MA_36305g0010 MA_10437129g0010 MA_135972g0010 MA_10437264g0010 MA_72677g0010 MA_9941245g0010 MA_94703g0010 MA_4442g0010 MA_119966g0010 MA_9143g0010 MA_10433355g0010 MA_79460g…
Molecular Function	GO:0016853	3	isomerase activity	17	89	415	12571	5.79	2.79669e-08	MA_10436480g0020 MA_98979g0010 MA_56386g0010 MA_110221g0010 MA_10274785g0010 MA_259175g0010 MA_6359g0010 MA_913013g0020 MA_137604g0010 MA_78965g0010 MA_92814g0010 MA_118809g0010 MA_960236g0010 MA_502949g0010 MA_15889g0020 MA_10085364g0010 MA_69667g0010
Molecular Function	GO:0051287	6	NAD binding	11	33	415	12571	10.1	6.3229e-08	MA_10427218g0010 MA_94703g0010 MA_130835g0010 MA_119966g0010 MA_10426544g0010 MA_53302g0010 MA_10435887g0040 MA_422175g0010 MA_133160g0010 MA_63231g0010 MA_36305g0010
Molecular Function	GO:0016615	5	malate dehydrogenase activity	6	9	415	12571	20.19	4.27193e-06	MA_10427218g0010 MA_10431776g0020 MA_10431009g0010 MA_15580g0010 MA_10436068g0010 MA_87937g0010
Molecular Function	GO:0070003	6	threonine-type peptidase activity	7	15	415	12571	14.14	4.7842e-06	MA_119122g0010 MA_2177g0010 MA_474079g0010 MA_77810g0010 MA_10427481g0010 MA_164900g0010 MA_615509g0010
Molecular Function	GO:0004298	7	threonine-type endopeptidase activity	7	15	415	12571	14.14	4.7842e-06	MA_119122g0010 MA_2177g0010 MA_474079g0010 MA_77810g0010 MA_10427481g0010 MA_164900g0010 MA_615509g0010
Molecular Function	GO:0030060	6	L-malate dehydrogenase activity	5	5	415	12571	30.29	5.64809e-06	MA_10431776g0020 MA_10431009g0010 MA_15580g0010 MA_10436068g0010 MA_87937g0010
Molecular Function	GO:0016614	4	oxidoreductase activity, acting on CH-OH group of donors	20	177	415	12571	3.42	5.88905e-06	MA_94703g0010 MA_119966g0010 MA_10436068g0010 MA_917709g0010 MA_53302g0010 MA_10427706g0010 MA_134292g0010 MA_422175g0010 MA_166600g0010 MA_10427218g0010 MA_10431009g0010 MA_381155g0010 MA_10267514g0010 MA_87937g0010 MA_10163020g0010 MA_10435887g0040 MA_10431776g0020 MA_15580g0010 MA_133160g0010 MA_36305g0010
Molecular Function	GO:0050662	4	coenzyme binding	25	279	415	12571	2.71	1.72142e-05	MA_10437264g0010 MA_9941245g0010 MA_16624g0010 MA_94703g0010 MA_4442g0010 MA_9143g0010 MA_119966g0010 MA_10433355g0010 MA_53302g0010 MA_422175g0010 MA_63231g0010 MA_79460g0010 MA_166600g0010 MA_4137775g0010 MA_10427218g0010 MA_130835g0010 MA_10267514g0010 MA_10163020g0010 MA_10426544g0010 MA_10435887g0040 MA_112542g0010 MA_133160g0010 MA_36305g0010 MA_71140g0010 MA_135972g0010
Molecular Function	GO:0030170	5	pyridoxal phosphate binding	10	70	415	12571	4.33	0.000458299	MA_72677g0010 MA_99207g0020 MA_10437078g0010 MA_169071g0010 MA_25943g0010 MA_10433492g0010 MA_18795g0030 MA_10433022g0010 MA_10085364g0010 MA_10437129g0010
Molecular Function	GO:0016620	5	oxidoreductase activity, acting on the aldehyde or oxo group of donors, NAD or NADP as acceptor	7	38	415	12571	5.58	0.00138897	MA_10426544g0010 MA_10431043g0010 MA_10434287g0020 MA_130835g0010 MA_63231g0010 MA_10431627g0010 MA_138834g0010
Molecular Function	GO:0016744	4	transferase activity, transferring aldehyde or ketonic groups	4	8	415	12571	15.15	0.00175503	MA_102149g0010 MA_10220333g0010 MA_112542g0010 MA_30531g0010
Molecular Function	GO:0044769	13	ATPase activity, coupled to transmembrane movement of ions, rotational mechanism	4	9	415	12571	13.46	0.0025685	MA_87523g0010 MA_10427963g0010 MA_11179g0010 MA_10432972g0030
Molecular Function	GO:0016903	4	oxidoreductase activity, acting on the aldehyde or oxo group of donors	7	44	415	12571	4.82	0.00300871	MA_10426544g0010 MA_10431043g0010 MA_10434287g0020 MA_130835g0010 MA_63231g0010 MA_10431627g0010 MA_138834g0010
Molecular Function	GO:0050661	6	NADP binding	6	31	415	12571	5.86	0.00316746	MA_10163020g0010 MA_166600g0010 MA_10426544g0010 MA_130835g0010 MA_63231g0010 MA_10267514g0010
Molecular Function	GO:0008483	5	transaminase activity	4	10	415	12571	12.12	0.00358018	MA_72677g0010 MA_10437078g0010 MA_18795g0030 MA_10085364g0010
Molecular Function	GO:0016769	4	transferase activity, transferring nitrogenous groups	4	10	415	12571	12.12	0.00358018	MA_72677g0010 MA_10437078g0010 MA_18795g0030 MA_10085364g0010
Molecular Function	GO:0046912	5	transferase activity, transferring acyl groups, acyl groups converted into alkyl on transfer	4	11	415	12571	11.02	0.0048034	MA_751511g0010 MA_160810g0010 MA_101113g0020 MA_120902g0010
Molecular Function	GO:0019843	6	rRNA binding	4	13	415	12571	9.32	0.00792807	MA_38141g0010 MA_10431745g0020 MA_10429326g0010 MA_70965g0010
Molecular Function	GO:0003924	8	GTPase activity	9	90	415	12571	3.03	0.00952698	MA_10426758g0020 MA_5611g0010 MA_6993g0010 MA_10430522g0010 MA_20427g0010 MA_434977g0010 MA_58335g0010 MA_10426377g0010 MA_18050g0020
Molecular Function	GO:0046961	15	proton-transporting ATPase activity, rotational mechanism	3	5	415	12571	18.17	0.0101283	MA_87523g0010 MA_10427963g0010 MA_10432972g0030
Molecular Function	GO:0036442	14	hydrogen-exporting ATPase activity	3	5	415	12571	18.17	0.0101283	MA_87523g0010 MA_10427963g0010 MA_10432972g0030
Molecular Function	GO:0046982	5	protein heterodimerization activity	11	132	415	12571	2.52	0.0118737	MA_28618g0010 MA_97951g0010 MA_11514g0010 MA_10428006g0030 MA_6078786g0010 MA_7320190g0010 MA_10436516g0020 MA_100300g0010 MA_350032g0010 MA_210354g0010 MA_191819g0010
Molecular Function	GO:0042625	12	ATPase activity, coupled to transmembrane movement of ions	4	15	415	12571	8.08	0.0120122	MA_87523g0010 MA_10427963g0010 MA_11179g0010 MA_10432972g0030
Molecular Function	GO:0019829	13	cation-transporting ATPase activity	4	15	415	12571	8.08	0.0120122	MA_87523g0010 MA_10427963g0010 MA_11179g0010 MA_10432972g0030
Molecular Function	GO:0019205	6	nucleobase-containing compound kinase activity	4	19	415	12571	6.38	0.0232159	MA_10429683g0010 MA_1117523g0010 MA_255g0010 MA_80920g0010
Molecular Function	GO:0016829	3	lyase activity	13	192	415	12571	2.05	0.0251765	MA_10436511g0010 MA_3692g0010 MA_10428568g0010 MA_101646g0010 MA_101067g0010 MA_25943g0010 MA_93292g0010 MA_10429018g0020 MA_139857g0010 MA_9390106g0010 MA_10761g0010 MA_43985g0010 MA_10433022g0010
Molecular Function	GO:0016861	5	intramolecular oxidoreductase activity, interconverting aldoses and ketoses	3	8	415	12571	11.36	0.0265601	MA_15889g0020 MA_98979g0010 MA_110221g0010
Molecular Function	GO:0046933	14	proton-transporting ATP synthase activity, rotational mechanism	3	8	415	12571	11.36	0.0265601	MA_10427963g0010 MA_11179g0010 MA_10432972g0030
Molecular Function	GO:0004616	6	phosphogluconate dehydrogenase (decarboxylating) activity	3	8	415	12571	11.36	0.0265601	MA_10163020g0010 MA_166600g0010 MA_133160g0010
Molecular Function	GO:0016774	5	phosphotransferase activity, carboxyl group as acceptor	3	9	415	12571	10.1	0.0334148	MA_623831g0010 MA_92421g0010 MA_10429354g0010
Molecular Function	GO:0016638	4	oxidoreductase activity, acting on the CH-NH2 group of donors	3	9	415	12571	10.1	0.0334148	MA_14068g0010 MA_18326g0010 MA_95356g0010
Molecular Function	GO:0051082	4	unfolded protein binding	6	56	415	12571	3.25	0.0365975	MA_12191g0010 MA_20110g0010 MA_37504g0010 MA_100776g0010 MA_10434959g0010 MA_18588g0010
Molecular Function	GO:0032561	8	guanyl ribonucleotide binding	11	160	415	12571	2.08	0.0389044	MA_14388g0010 MA_10426758g0020 MA_5611g0010 MA_6993g0010 MA_10430522g0010 MA_20427g0010 MA_101085g0010 MA_434977g0010 MA_58335g0010 MA_115530g0010 MA_18050g0020
Molecular Function	GO:0005525	9	GTP binding	11	160	415	12571	2.08	0.0389044	MA_14388g0010 MA_10426758g0020 MA_5611g0010 MA_6993g0010 MA_10430522g0010 MA_20427g0010 MA_101085g0010 MA_434977g0010 MA_58335g0010 MA_115530g0010 MA_18050g0020
Molecular Function	GO:0016860	4	intramolecular oxidoreductase activity	3	10	415	12571	9.09	0.0408735	MA_15889g0020 MA_98979g0010 MA_110221g0010
Molecular Function	GO:0016836	5	hydro-lyase activity	5	40	415	12571	3.79	0.0416973	MA_10429018g0020 MA_3692g0010 MA_139857g0010 MA_10428568g0010 MA_10433022g0010
Molecular Function	GO:0019001	7	guanyl nucleotide binding	11	162	415	12571	2.06	0.0417718	MA_14388g0010 MA_10426758g0020 MA_5611g0010 MA_6993g0010 MA_10430522g0010 MA_20427g0010 MA_101085g0010 MA_434977g0010 MA_58335g0010 MA_115530g0010 MA_18050g0020
Molecular Function	GO:0003746	7	translation elongation factor activity	3	12	415	12571	7.57	0.0574169	MA_434977g0010 MA_58335g0010 MA_45916g0010
Molecular Function	GO:0016776	5	phosphotransferase activity, phosphate group as acceptor	3	12	415	12571	7.57	0.0574169	MA_10429683g0010 MA_1117523g0010 MA_80920g0010
Molecular Function	GO:0004645	6	phosphorylase activity	2	2	415	12571	30.29	0.0647838	MA_14581g0010 MA_10437129g0010
Molecular Function	GO:0003984	5	acetolactate synthase activity	2	2	415	12571	30.29	0.0647838	MA_10220333g0010 MA_112542g0010
Molecular Function	GO:0008184	7	glycogen phosphorylase activity	2	2	415	12571	30.29	0.0647838	MA_14581g0010 MA_10437129g0010
Molecular Function	GO:1901681	3	sulfur compound binding	3	13	415	12571	6.99	0.0664149	MA_112542g0010 MA_9143g0010 MA_135972g0010
Molecular Function	GO:0016627	4	oxidoreductase activity, acting on the CH-CH group of donors	4	30	415	12571	4.04	0.0747613	MA_91782g0010 MA_4442g0010 MA_71140g0010 MA_27352g0010
Molecular Function	GO:0003995	5	acyl-CoA dehydrogenase activity	2	3	415	12571	20.19	0.0955882	MA_4442g0010 MA_71140g0010
Molecular Function	GO:0016639	5	oxidoreductase activity, acting on the CH-NH2 group of donors, NAD or NADP as acceptor	2	3	415	12571	20.19	0.0955882	MA_14068g0010 MA_95356g0010
Molecular Function	GO:0004175	6	endopeptidase activity	11	192	415	12571	1.74	0.102716	MA_119122g0010 MA_104172g0010 MA_2177g0010 MA_10427481g0010 MA_164900g0010 MA_188257g0010 MA_77810g0010 MA_474079g0010 MA_10430708g0010 MA_10432549g0010 MA_615509g0010
Molecular Function	GO:0015078	9	hydrogen ion transmembrane transporter activity	5	56	415	12571	2.7	0.112247	MA_10429995g0010 MA_87523g0010 MA_10427963g0010 MA_11179g0010 MA_10432972g0030
Molecular Function	GO:0016830	4	carbon-carbon lyase activity	5	57	415	12571	2.66	0.117769	MA_101646g0010 MA_101067g0010 MA_25943g0010 MA_43985g0010 MA_93292g0010
Molecular Function	GO:0045430	5	chalcone isomerase activity	2	4	415	12571	15.15	0.12538	MA_118809g0010 MA_502949g0010
Molecular Function	GO:0004096	6	catalase activity	2	4	415	12571	15.15	0.12538	MA_10437148g0010 MA_10427891g0010
Molecular Function	GO:0008237	6	metallopeptidase activity	3	20	415	12571	4.54	0.139454	MA_188257g0010 MA_42276g0020 MA_10432549g0010
Molecular Function	GO:0004462	5	lactoylglutathione lyase activity	2	5	415	12571	12.12	0.154193	MA_10436511g0010 MA_9390106g0010
Molecular Function	GO:0004618	6	phosphoglycerate kinase activity	2	5	415	12571	12.12	0.154193	MA_92421g0010 MA_10429354g0010
Molecular Function	GO:0016866	4	intramolecular transferase activity	3	23	415	12571	3.95	0.174414	MA_10436480g0020 MA_10085364g0010 MA_6359g0010
Molecular Function	GO:0008135	6	translation factor activity, nucleic acid binding	4	45	415	12571	2.69	0.184183	MA_434977g0010 MA_10427289g0030 MA_58335g0010 MA_45916g0010
Molecular Function	GO:0016651	4	oxidoreductase activity, acting on NAD(P)H	3	25	415	12571	3.63	0.198419	MA_4137775g0010 MA_10428311g0010 MA_10434974g0010
Molecular Function	GO:0000287	6	magnesium ion binding	6	95	415	12571	1.91	0.203599	MA_10435887g0040 MA_10428568g0010 MA_112542g0010 MA_9143g0010 MA_119966g0010 MA_10432402g0010
Molecular Function	GO:0003872	8	6-phosphofructokinase activity	2	7	415	12571	8.65	0.209009	MA_14404g0010 MA_62177g0010
Molecular Function	GO:0019201	7	nucleotide kinase activity	2	7	415	12571	8.65	0.209009	MA_10429683g0010 MA_80920g0010
Molecular Function	GO:0019203	7	carbohydrate phosphatase activity	2	7	415	12571	8.65	0.209009	MA_10427281g0010 MA_10432402g0010
Molecular Function	GO:0008443	7	phosphofructokinase activity	2	7	415	12571	8.65	0.209009	MA_14404g0010 MA_62177g0010
Molecular Function	GO:0050308	8	sugar-phosphatase activity	2	7	415	12571	8.65	0.209009	MA_10427281g0010 MA_10432402g0010
Molecular Function	GO:0045735	2	nutrient reservoir activity	4	48	415	12571	2.52	0.209611	MA_8404570g0010 MA_67677g0010 MA_39524g0010 MA_56685g0010
Molecular Function	GO:0016872	4	intramolecular lyase activity	2	8	415	12571	7.57	0.235073	MA_118809g0010 MA_502949g0010
Molecular Function	GO:0016857	5	racemase and epimerase activity, acting on carbohydrates and derivatives	2	8	415	12571	7.57	0.235073	MA_10274785g0010 MA_92814g0010
Molecular Function	GO:0030976	5	thiamine pyrophosphate binding	2	8	415	12571	7.57	0.235073	MA_112542g0010 MA_9143g0010
Molecular Function	GO:0016874	3	ligase activity	5	78	415	12571	1.94	0.255303	MA_107903g0010 MA_251870g0010 MA_10436331g0040 MA_15508g0010 MA_36123g0010
Molecular Function	GO:0016742	5	hydroxymethyl-, formyl- and related transferase activity	2	9	415	12571	6.73	0.260281	MA_139148g0010 MA_169071g0010
Molecular Function	GO:0015405	6	P-P-bond-hydrolysis-driven transmembrane transporter activity	5	81	415	12571	1.87	0.277251	MA_87523g0010 MA_10427963g0010 MA_93674g0010 MA_11179g0010 MA_10432972g0030
Molecular Function	GO:0015399	5	primary active transmembrane transporter activity	5	81	415	12571	1.87	0.277251	MA_87523g0010 MA_10427963g0010 MA_93674g0010 MA_11179g0010 MA_10432972g0030
Molecular Function	GO:0016854	4	racemase and epimerase activity	2	10	415	12571	6.06	0.284659	MA_10274785g0010 MA_92814g0010
Molecular Function	GO:0016859	4	cis-trans isomerase activity	2	12	415	12571	5.05	0.331038	MA_913013g0020 MA_69667g0010
Molecular Function	GO:0016846	4	carbon-sulfur lyase activity	2	12	415	12571	5.05	0.331038	MA_10436511g0010 MA_9390106g0010
Molecular Function	GO:0003755	5	peptidyl-prolyl cis-trans isomerase activity	2	12	415	12571	5.05	0.331038	MA_913013g0020 MA_69667g0010
Molecular Function	GO:0016877	4	ligase activity, forming carbon-sulfur bonds	2	13	415	12571	4.66	0.35309	MA_107903g0010 MA_10436331g0040
Molecular Function	GO:0004222	7	metalloendopeptidase activity	2	13	415	12571	4.66	0.35309	MA_188257g0010 MA_10432549g0010
Molecular Function	GO:0008641	5	small protein activating enzyme activity	2	13	415	12571	4.66	0.35309	MA_107903g0010 MA_10436331g0040
Molecular Function	GO:0019842	4	vitamin binding	2	13	415	12571	4.66	0.35309	MA_112542g0010 MA_9143g0010
Molecular Function	GO:0019200	6	carbohydrate kinase activity	2	15	415	12571	4.04	0.395042	MA_14404g0010 MA_62177g0010
Molecular Function	GO:0015077	8	monovalent inorganic cation transmembrane transporter activity	5	97	415	12571	1.56	0.397107	MA_10429995g0010 MA_87523g0010 MA_10427963g0010 MA_11179g0010 MA_10432972g0030
Molecular Function	GO:0016831	5	carboxy-lyase activity	3	42	415	12571	2.16	0.404772	MA_101646g0010 MA_25943g0010 MA_43985g0010
Molecular Function	GO:0016779	5	nucleotidyltransferase activity	4	70	415	12571	1.73	0.406916	MA_88294g0010 MA_139378g0010 MA_57298g0010 MA_106343g0010
Molecular Function	GO:0042626	11	ATPase activity, coupled to transmembrane movement of substances	4	73	415	12571	1.66	0.43341	MA_87523g0010 MA_10427963g0010 MA_11179g0010 MA_10432972g0030
Molecular Function	GO:0016763	5	transferase activity, transferring pentosyl groups	2	19	415	12571	3.19	0.470978	MA_125674g0010 MA_43985g0010
Molecular Function	GO:0043492	10	ATPase activity, coupled to movement of substances	4	78	415	12571	1.55	0.476537	MA_87523g0010 MA_10427963g0010 MA_11179g0010 MA_10432972g0030
Molecular Function	GO:0016820	5	hydrolase activity, acting on acid anhydrides, catalyzing transmembrane movement of substances	4	79	415	12571	1.53	0.484983	MA_87523g0010 MA_10427963g0010 MA_11179g0010 MA_10432972g0030
Molecular Function	GO:0004812	6	aminoacyl-tRNA ligase activity	2	25	415	12571	2.42	0.567425	MA_251870g0010 MA_36123g0010
Molecular Function	GO:0016876	5	ligase activity, forming aminoacyl-tRNA and related compounds	2	25	415	12571	2.42	0.567425	MA_251870g0010 MA_36123g0010
Molecular Function	GO:0016875	4	ligase activity, forming carbon-oxygen bonds	2	25	415	12571	2.42	0.567425	MA_251870g0010 MA_36123g0010
Molecular Function	GO:0016597	6	amino acid binding	2	31	415	12571	1.95	0.646323	MA_53302g0010 MA_10220333g0010
Molecular Function	GO:0051540	3	metal cluster binding	2	33	415	12571	1.84	0.669292	MA_14068g0010 MA_10434974g0010
Molecular Function	GO:0051536	4	iron-sulfur cluster binding	2	33	415	12571	1.84	0.669292	MA_14068g0010 MA_10434974g0010
Molecular Function	GO:0031406	5	carboxylic acid binding	2	34	415	12571	1.78	0.680211	MA_53302g0010 MA_10220333g0010
Molecular Function	GO:0043177	4	organic acid binding	2	34	415	12571	1.78	0.680211	MA_53302g0010 MA_10220333g0010
Molecular Function	GO:0030145	7	manganese ion binding	2	37	415	12571	1.64	0.71086	MA_8404570g0010 MA_10436480g0020
Biological Process	GO:0043436	6	oxoacid metabolic process	43	296	325	8038	3.59	1e-100	MA_3692g0010 MA_10431660g0010 MA_169071g0010 MA_93292g0010 MA_53302g0010 MA_139857g0010 MA_14404g0010 MA_134292g0010 MA_92421g0010 MA_10428568g0010 MA_10429573g0020 MA_101067g0010 MA_25943g0010 MA_87937g0010 MA_14068g0010 MA_15889g0020 MA_112542g0010 MA_95356g0010 MA_15580g0010 MA_18795g0030 MA_10433022g0010 MA_72677g0010 MA_3574g0020 MA_4442g0010 MA_10436068g0010 MA_120902g0010 MA_10427706g0010 …
Biological Process	GO:0006412	7	translation	61	273	325	8038	5.53	1e-100	MA_74060g0010 MA_20299g0010 MA_113075g0010 MA_186340g0010 MA_10430928g0010 MA_10426804g0010 MA_69756g0010 MA_38141g0010 MA_10427917g0010 MA_10427098g0010 MA_14317g0010 MA_10429326g0010 MA_114136g0010 MA_186351g0010 MA_79041g0010 MA_124901g0010 MA_141232g0010 MA_17326g0010 MA_9043057g0010 MA_529552g0010 MA_10434621g0010 MA_124178g0010 MA_10432758g0010 MA_70965g0010 MA_19350g0010 MA_434977g0010 MA_…
Biological Process	GO:0006082	5	organic acid metabolic process	44	297	325	8038	3.66	1e-100	MA_3692g0010 MA_10431660g0010 MA_169071g0010 MA_93292g0010 MA_53302g0010 MA_139857g0010 MA_14404g0010 MA_134292g0010 MA_92421g0010 MA_10428568g0010 MA_10429573g0020 MA_101067g0010 MA_25943g0010 MA_87937g0010 MA_14068g0010 MA_15889g0020 MA_112542g0010 MA_95356g0010 MA_15580g0010 MA_18795g0030 MA_10761g0010 MA_10433022g0010 MA_72677g0010 MA_3574g0020 MA_4442g0010 MA_10436068g0010 MA_120902g0010 MA_…
Biological Process	GO:0019752	7	carboxylic acid metabolic process	43	291	325	8038	3.65	1e-100	MA_3692g0010 MA_10431660g0010 MA_169071g0010 MA_93292g0010 MA_53302g0010 MA_139857g0010 MA_14404g0010 MA_134292g0010 MA_92421g0010 MA_10428568g0010 MA_10429573g0020 MA_101067g0010 MA_25943g0010 MA_87937g0010 MA_14068g0010 MA_15889g0020 MA_112542g0010 MA_95356g0010 MA_15580g0010 MA_18795g0030 MA_10433022g0010 MA_72677g0010 MA_3574g0020 MA_4442g0010 MA_10436068g0010 MA_120902g0010 MA_10427706g0010 …
Biological Process	GO:0044249	4	cellular biosynthetic process	98	827	325	8038	2.93	1.07481e-12	MA_186340g0010 MA_10430928g0010 MA_38141g0010 MA_139857g0010 MA_14317g0010 MA_10429326g0010 MA_6359g0010 MA_114136g0010 MA_79041g0010 MA_124901g0010 MA_10429573g0020 MA_141232g0010 MA_9043057g0010 MA_10432758g0010 MA_70965g0010 MA_19350g0010 MA_219740g0010 MA_58335g0010 MA_10434733g0010 MA_10433022g0010 MA_72828g0010 MA_320643g0010 MA_112104g0010 MA_10426564g0030 MA_3574g0020 MA_125674g0010 MA_80…
Biological Process	GO:1901576	4	organic substance biosynthetic process	102	859	325	8038	2.94	2.43972e-12	MA_186340g0010 MA_10430928g0010 MA_38141g0010 MA_139857g0010 MA_14317g0010 MA_10429326g0010 MA_6359g0010 MA_114136g0010 MA_79041g0010 MA_124901g0010 MA_10429573g0020 MA_141232g0010 MA_9043057g0010 MA_10432758g0010 MA_70965g0010 MA_19350g0010 MA_219740g0010 MA_58335g0010 MA_10434733g0010 MA_10433022g0010 MA_72828g0010 MA_320643g0010 MA_112104g0010 MA_10426564g0030 MA_3574g0020 MA_125674g0010 MA_80…
Biological Process	GO:0009059	5	macromolecule biosynthetic process	66	483	325	8038	3.38	2.57105e-12	MA_186340g0010 MA_10430928g0010 MA_38141g0010 MA_14317g0010 MA_10429326g0010 MA_6359g0010 MA_114136g0010 MA_79041g0010 MA_124901g0010 MA_141232g0010 MA_9043057g0010 MA_10432758g0010 MA_70965g0010 MA_19350g0010 MA_219740g0010 MA_58335g0010 MA_10434733g0010 MA_72828g0010 MA_320643g0010 MA_112104g0010 MA_125674g0010 MA_10436283g0010 MA_10431745g0020 MA_10430182g0010 MA_10432831g0010 MA_10429265g0010…
Biological Process	GO:0034645	6	cellular macromolecule biosynthetic process	66	481	325	8038	3.39	2.59959e-12	MA_186340g0010 MA_10430928g0010 MA_38141g0010 MA_14317g0010 MA_10429326g0010 MA_6359g0010 MA_114136g0010 MA_79041g0010 MA_124901g0010 MA_141232g0010 MA_9043057g0010 MA_10432758g0010 MA_70965g0010 MA_19350g0010 MA_219740g0010 MA_58335g0010 MA_10434733g0010 MA_72828g0010 MA_320643g0010 MA_112104g0010 MA_125674g0010 MA_10436283g0010 MA_10431745g0020 MA_10430182g0010 MA_10432831g0010 MA_10429265g0010…
Biological Process	GO:0010467	5	gene expression	65	421	325	8038	3.82	2.77833e-12	MA_186340g0010 MA_10430928g0010 MA_38141g0010 MA_14317g0010 MA_10429326g0010 MA_114136g0010 MA_79041g0010 MA_124901g0010 MA_141232g0010 MA_9043057g0010 MA_10432758g0010 MA_70965g0010 MA_19350g0010 MA_219740g0010 MA_58335g0010 MA_10434733g0010 MA_72828g0010 MA_320643g0010 MA_112104g0010 MA_38260g0010 MA_10436283g0010 MA_10431745g0020 MA_10430182g0010 MA_10432831g0010 MA_10429265g0010 MA_32670g0010…
Biological Process	GO:0009058	3	biosynthetic process	108	936	325	8038	2.85	3.00593e-12	MA_99207g0020 MA_186340g0010 MA_10430928g0010 MA_38141g0010 MA_139857g0010 MA_14317g0010 MA_10429326g0010 MA_6359g0010 MA_114136g0010 MA_79041g0010 MA_124901g0010 MA_10429573g0020 MA_141232g0010 MA_9043057g0010 MA_10432758g0010 MA_70965g0010 MA_19350g0010 MA_219740g0010 MA_58335g0010 MA_10434733g0010 MA_10433022g0010 MA_72828g0010 MA_320643g0010 MA_112104g0010 MA_10426564g0030 MA_3574g0020 MA_125…
Biological Process	GO:0044281	4	small molecule metabolic process	64	451	325	8038	3.51	4.15057e-12	MA_10429995g0010 MA_3692g0010 MA_10431660g0010 MA_169071g0010 MA_93292g0010 MA_53302g0010 MA_139857g0010 MA_14404g0010 MA_134292g0010 MA_474303g0010 MA_30531g0010 MA_92421g0010 MA_10428568g0010 MA_10429573g0020 MA_197296g0010 MA_255g0010 MA_101067g0010 MA_25943g0010 MA_87937g0010 MA_10163020g0010 MA_14068g0010 MA_15889g0020 MA_112542g0010 MA_95356g0010 MA_15580g0010 MA_18795g0030 MA_10761g0010 MA…
Biological Process	GO:0044237	3	cellular metabolic process	169	2763	325	8038	1.51	3.26677e-11	MA_38141g0010 MA_139857g0010 MA_134292g0010 MA_14317g0010 MA_114136g0010 MA_913013g0020 MA_92421g0010 MA_124901g0010 MA_10428568g0010 MA_141232g0010 MA_101067g0010 MA_25943g0010 MA_9043057g0010 MA_87937g0010 MA_219740g0010 MA_58335g0010 MA_15580g0010 MA_10434733g0010 MA_10761g0010 MA_10433022g0010 MA_72828g0010 MA_69667g0010 MA_119122g0010 MA_112104g0010 MA_10426564g0030 MA_125674g0010 MA_38260g0…
Biological Process	GO:1901564	4	organonitrogen compound metabolic process	40	382	325	8038	2.59	6.03142e-08	MA_10429995g0010 MA_18326g0010 MA_169071g0010 MA_53302g0010 MA_139857g0010 MA_30531g0010 MA_197296g0010 MA_255g0010 MA_25943g0010 MA_10163020g0010 MA_14068g0010 MA_112542g0010 MA_95356g0010 MA_18795g0030 MA_10761g0010 MA_10433022g0010 MA_10432972g0030 MA_72677g0010 MA_10426564g0030 MA_10428395g0010 MA_110221g0010 MA_10427514g0010 MA_19370g0010 MA_10427706g0010 MA_11179g0010 MA_80920g0010 MA_62383…
Biological Process	GO:0043648	8	dicarboxylic acid metabolic process	9	21	325	8038	10.6	8.21888e-07	MA_10427218g0010 MA_10431009g0010 MA_25943g0010 MA_10436068g0010 MA_87937g0010 MA_139857g0010 MA_14068g0010 MA_10431776g0020 MA_15580g0010
Biological Process	GO:0006457	7	protein folding	16	88	325	8038	4.5	1.91127e-06	MA_16582g0010 MA_10431091g0010 MA_10436772g0010 MA_101371g0010 MA_18588g0010 MA_542957g0010 MA_20110g0010 MA_10430161g0010 MA_10429427g0010 MA_10434959g0010 MA_913013g0020 MA_100776g0010 MA_12191g0010 MA_31325g0010 MA_37504g0010 MA_69667g0010
Biological Process	GO:0006108	9	malate metabolic process	6	8	325	8038	18.55	5.22926e-06	MA_10427218g0010 MA_10431776g0020 MA_10431009g0010 MA_15580g0010 MA_10436068g0010 MA_87937g0010
Biological Process	GO:0019693	6	ribose phosphate metabolic process	12	54	325	8038	5.5	7.78917e-06	MA_10429995g0010 MA_166600g0010 MA_10427963g0010 MA_110221g0010 MA_10163020g0010 MA_19370g0010 MA_1117523g0010 MA_11179g0010 MA_1999g0010 MA_10432972g0030 MA_43985g0010 MA_30531g0010
Biological Process	GO:0032787	8	monocarboxylic acid metabolic process	17	112	325	8038	3.75	9.45656e-06	MA_3692g0010 MA_10431660g0010 MA_3574g0020 MA_4442g0010 MA_120902g0010 MA_134292g0010 MA_14404g0010 MA_10428839g0010 MA_42276g0020 MA_62177g0010 MA_92421g0010 MA_10428568g0010 MA_10429573g0020 MA_101067g0010 MA_10429354g0010 MA_15889g0020 MA_24476g0010
Biological Process	GO:0019318	7	hexose metabolic process	9	29	325	8038	7.68	1.30615e-05	MA_101646g0010 MA_130835g0010 MA_960236g0010 MA_10267514g0010 MA_10436480g0020 MA_10426544g0010 MA_15889g0020 MA_259175g0010 MA_63231g0010
Biological Process	GO:0055086	6	nucleobase-containing small molecule metabolic process	16	104	325	8038	3.8	1.60012e-05	MA_10429995g0010 MA_10428395g0010 MA_110221g0010 MA_19370g0010 MA_11179g0010 MA_80920g0010 MA_30531g0010 MA_166600g0010 MA_10427963g0010 MA_255g0010 MA_197296g0010 MA_10163020g0010 MA_1117523g0010 MA_1999g0010 MA_43985g0010 MA_10432972g0030
Biological Process	GO:0009163	8	nucleoside biosynthetic process	9	30	325	8038	7.42	1.7193e-05	MA_10429995g0010 MA_197296g0010 MA_255g0010 MA_10427963g0010 MA_19370g0010 MA_1117523g0010 MA_11179g0010 MA_10432972g0030 MA_43985g0010
Biological Process	GO:0042455	9	ribonucleoside biosynthetic process	9	30	325	8038	7.42	1.7193e-05	MA_10429995g0010 MA_197296g0010 MA_255g0010 MA_10427963g0010 MA_19370g0010 MA_1117523g0010 MA_11179g0010 MA_10432972g0030 MA_43985g0010
Biological Process	GO:1901659	6	glycosyl compound biosynthetic process	9	30	325	8038	7.42	1.7193e-05	MA_10429995g0010 MA_197296g0010 MA_255g0010 MA_10427963g0010 MA_19370g0010 MA_1117523g0010 MA_11179g0010 MA_10432972g0030 MA_43985g0010
Biological Process	GO:1901566	5	organonitrogen compound biosynthetic process	23	202	325	8038	2.82	1.94432e-05	MA_10429995g0010 MA_10426564g0030 MA_19370g0010 MA_53302g0010 MA_139857g0010 MA_10427706g0010 MA_80920g0010 MA_11179g0010 MA_623831g0010 MA_10220333g0010 MA_197296g0010 MA_10427963g0010 MA_255g0010 MA_139148g0010 MA_10090g0010 MA_14068g0010 MA_1117523g0010 MA_112542g0010 MA_10432972g0030 MA_43985g0010 MA_10433022g0010 MA_15508g0010 MA_10085364g0010
Biological Process	GO:0044723	5	single-organism carbohydrate metabolic process	22	194	325	8038	2.8	3.30115e-05	MA_125674g0010 MA_10436480g0020 MA_120902g0010 MA_88294g0010 MA_14404g0010 MA_259175g0010 MA_63231g0010 MA_62177g0010 MA_6359g0010 MA_92421g0010 MA_925263g0010 MA_10428568g0010 MA_101067g0010 MA_101646g0010 MA_10429354g0010 MA_130835g0010 MA_10267514g0010 MA_960236g0010 MA_10426544g0010 MA_15889g0020 MA_10427170g0010 MA_10432402g0010
Biological Process	GO:1901135	4	carbohydrate derivative metabolic process	20	166	325	8038	2.98	3.62898e-05	MA_10429995g0010 MA_10428395g0010 MA_125674g0010 MA_10427514g0010 MA_110221g0010 MA_19370g0010 MA_14404g0010 MA_11179g0010 MA_62177g0010 MA_30531g0010 MA_925263g0010 MA_166600g0010 MA_10427963g0010 MA_255g0010 MA_197296g0010 MA_10163020g0010 MA_1117523g0010 MA_1999g0010 MA_43985g0010 MA_10432972g0030
Biological Process	GO:0044711	4	single-organism biosynthetic process	35	413	325	8038	2.1	5.12946e-05	MA_10429995g0010 MA_3692g0010 MA_10431660g0010 MA_53302g0010 MA_139857g0010 MA_6359g0010 MA_10429573g0020 MA_197296g0010 MA_255g0010 MA_14068g0010 MA_15889g0020 MA_112542g0010 MA_10433022g0010 MA_10432972g0030 MA_10426564g0030 MA_3574g0020 MA_19370g0010 MA_10427706g0010 MA_88294g0010 MA_10428839g0010 MA_11179g0010 MA_80920g0010 MA_42276g0020 MA_623831g0010 MA_10220333g0010 MA_10427963g0010 MA_101…
Biological Process	GO:1901575	4	organic substance catabolic process	25	248	325	8038	2.49	5.78279e-05	MA_119122g0010 MA_2177g0010 MA_4442g0010 MA_10427481g0010 MA_10436480g0020 MA_10435556g0010 MA_10427514g0010 MA_110221g0010 MA_14404g0010 MA_77810g0010 MA_62177g0010 MA_30531g0010 MA_10431395g0010 MA_92421g0010 MA_166600g0010 MA_10428568g0010 MA_101067g0010 MA_10429354g0010 MA_164900g0010 MA_10163020g0010 MA_10427013g0010 MA_15889g0020 MA_474079g0010 MA_1999g0010 MA_615509g0010
Biological Process	GO:0009056	3	catabolic process	25	251	325	8038	2.46	7.00816e-05	MA_119122g0010 MA_2177g0010 MA_4442g0010 MA_10427481g0010 MA_10436480g0020 MA_10435556g0010 MA_10427514g0010 MA_110221g0010 MA_14404g0010 MA_77810g0010 MA_62177g0010 MA_30531g0010 MA_10431395g0010 MA_92421g0010 MA_166600g0010 MA_10428568g0010 MA_101067g0010 MA_10429354g0010 MA_164900g0010 MA_10163020g0010 MA_10427013g0010 MA_15889g0020 MA_474079g0010 MA_1999g0010 MA_615509g0010
Biological Process	GO:0006006	8	glucose metabolic process	7	19	325	8038	9.11	7.117e-05	MA_10426544g0010 MA_15889g0020 MA_101646g0010 MA_130835g0010 MA_63231g0010 MA_10267514g0010 MA_10436480g0020
Biological Process	GO:0006081	4	cellular aldehyde metabolic process	7	19	325	8038	9.11	7.117e-05	MA_10163020g0010 MA_166600g0010 MA_10426564g0030 MA_1999g0010 MA_30531g0010 MA_110221g0010 MA_120902g0010
Biological Process	GO:0009117	8	nucleotide metabolic process	13	80	325	8038	4.02	7.66413e-05	MA_10429995g0010 MA_166600g0010 MA_10427963g0010 MA_110221g0010 MA_10163020g0010 MA_19370g0010 MA_1117523g0010 MA_11179g0010 MA_80920g0010 MA_1999g0010 MA_10432972g0030 MA_43985g0010 MA_30531g0010
Biological Process	GO:0005996	6	monosaccharide metabolic process	9	38	325	8038	5.86	0.000108349	MA_101646g0010 MA_130835g0010 MA_960236g0010 MA_10267514g0010 MA_10436480g0020 MA_10426544g0010 MA_15889g0020 MA_259175g0010 MA_63231g0010
Biological Process	GO:0006753	7	nucleoside phosphate metabolic process	13	83	325	8038	3.87	0.000110542	MA_10429995g0010 MA_166600g0010 MA_10427963g0010 MA_110221g0010 MA_10163020g0010 MA_19370g0010 MA_1117523g0010 MA_11179g0010 MA_80920g0010 MA_1999g0010 MA_10432972g0030 MA_43985g0010 MA_30531g0010
Biological Process	GO:0046129	10	purine ribonucleoside biosynthetic process	8	29	325	8038	6.82	0.000117443	MA_10429995g0010 MA_19370g0010 MA_1117523g0010 MA_197296g0010 MA_255g0010 MA_10427963g0010 MA_11179g0010 MA_10432972g0030
Biological Process	GO:0042451	9	purine nucleoside biosynthetic process	8	29	325	8038	6.82	0.000117443	MA_10429995g0010 MA_19370g0010 MA_1117523g0010 MA_197296g0010 MA_255g0010 MA_10427963g0010 MA_11179g0010 MA_10432972g0030
Biological Process	GO:0006520	8	cellular amino acid metabolic process	18	154	325	8038	2.89	0.00014634	MA_72677g0010 MA_169071g0010 MA_53302g0010 MA_139857g0010 MA_10427706g0010 MA_251870g0010 MA_623831g0010 MA_10220333g0010 MA_25943g0010 MA_36123g0010 MA_10090g0010 MA_14068g0010 MA_112542g0010 MA_95356g0010 MA_81112g0010 MA_18795g0030 MA_10433022g0010 MA_15508g0010
Biological Process	GO:0006098	12	pentose-phosphate shunt	5	8	325	8038	15.46	0.000159512	MA_10163020g0010 MA_166600g0010 MA_1999g0010 MA_30531g0010 MA_110221g0010
Biological Process	GO:0051156	6	glucose 6-phosphate metabolic process	5	8	325	8038	15.46	0.000159512	MA_10163020g0010 MA_166600g0010 MA_1999g0010 MA_30531g0010 MA_110221g0010
Biological Process	GO:0044712	4	single-organism catabolic process	14	102	325	8038	3.39	0.000213584	MA_166600g0010 MA_92421g0010 MA_10428568g0010 MA_4442g0010 MA_101067g0010 MA_10429354g0010 MA_10436480g0020 MA_110221g0010 MA_10163020g0010 MA_14404g0010 MA_15889g0020 MA_1999g0010 MA_62177g0010 MA_30531g0010
Biological Process	GO:0044283	5	small molecule biosynthetic process	19	175	325	8038	2.69	0.000231128	MA_3692g0010 MA_10431660g0010 MA_10426564g0030 MA_3574g0020 MA_53302g0010 MA_139857g0010 MA_10427706g0010 MA_10428839g0010 MA_42276g0020 MA_623831g0010 MA_10220333g0010 MA_10429573g0020 MA_139148g0010 MA_10090g0010 MA_14068g0010 MA_112542g0010 MA_10433022g0010 MA_15508g0010 MA_24476g0010
Biological Process	GO:0016053	6	organic acid biosynthetic process	17	146	325	8038	2.88	0.000248704	MA_3692g0010 MA_10431660g0010 MA_3574g0020 MA_53302g0010 MA_139857g0010 MA_10427706g0010 MA_10428839g0010 MA_42276g0020 MA_623831g0010 MA_10220333g0010 MA_10429573g0020 MA_10090g0010 MA_14068g0010 MA_112542g0010 MA_10433022g0010 MA_15508g0010 MA_24476g0010
Biological Process	GO:0046394	8	carboxylic acid biosynthetic process	17	146	325	8038	2.88	0.000248704	MA_3692g0010 MA_10431660g0010 MA_3574g0020 MA_53302g0010 MA_139857g0010 MA_10427706g0010 MA_10428839g0010 MA_42276g0020 MA_623831g0010 MA_10220333g0010 MA_10429573g0020 MA_10090g0010 MA_14068g0010 MA_112542g0010 MA_10433022g0010 MA_15508g0010 MA_24476g0010
Biological Process	GO:0006739	11	NADP metabolic process	5	9	325	8038	13.74	0.000278019	MA_10163020g0010 MA_166600g0010 MA_1999g0010 MA_30531g0010 MA_110221g0010
Biological Process	GO:0019682	6	glyceraldehyde-3-phosphate metabolic process	5	10	325	8038	12.37	0.000448695	MA_10163020g0010 MA_166600g0010 MA_1999g0010 MA_30531g0010 MA_110221g0010
Biological Process	GO:0009116	7	nucleoside metabolic process	10	60	325	8038	4.12	0.000604491	MA_10429995g0010 MA_10428395g0010 MA_197296g0010 MA_255g0010 MA_10427963g0010 MA_19370g0010 MA_1117523g0010 MA_11179g0010 MA_10432972g0030 MA_43985g0010
Biological Process	GO:1901657	5	glycosyl compound metabolic process	10	60	325	8038	4.12	0.000604491	MA_10429995g0010 MA_10428395g0010 MA_197296g0010 MA_255g0010 MA_10427963g0010 MA_19370g0010 MA_1117523g0010 MA_11179g0010 MA_10432972g0030 MA_43985g0010
Biological Process	GO:0006807	3	nitrogen compound metabolic process	47	703	325	8038	1.65	0.000626279	MA_10429995g0010 MA_18326g0010 MA_169071g0010 MA_53302g0010 MA_139857g0010 MA_30531g0010 MA_10426377g0010 MA_197296g0010 MA_255g0010 MA_25943g0010 MA_10163020g0010 MA_14068g0010 MA_57298g0010 MA_112542g0010 MA_95356g0010 MA_16057g0010 MA_18795g0030 MA_10761g0010 MA_10433022g0010 MA_10432972g0030 MA_72677g0010 MA_10426564g0030 MA_10428395g0010 MA_38260g0010 MA_124463g0010 MA_10427514g0010 MA_11022…
Biological Process	GO:0046434	6	organophosphate catabolic process	5	11	325	8038	11.24	0.0006828	MA_10163020g0010 MA_166600g0010 MA_1999g0010 MA_30531g0010 MA_110221g0010
Biological Process	GO:0044724	6	single-organism carbohydrate catabolic process	8	38	325	8038	5.21	0.000695051	MA_92421g0010 MA_10428568g0010 MA_101067g0010 MA_10429354g0010 MA_10436480g0020 MA_14404g0010 MA_15889g0020 MA_62177g0010
Biological Process	GO:0046390	7	ribose phosphate biosynthetic process	7	28	325	8038	6.18	0.000726888	MA_10429995g0010 MA_19370g0010 MA_1117523g0010 MA_10427963g0010 MA_11179g0010 MA_43985g0010 MA_10432972g0030
Biological Process	GO:0009260	10	ribonucleotide biosynthetic process	7	28	325	8038	6.18	0.000726888	MA_10429995g0010 MA_19370g0010 MA_1117523g0010 MA_10427963g0010 MA_11179g0010 MA_43985g0010 MA_10432972g0030
Biological Process	GO:0009119	8	ribonucleoside metabolic process	9	50	325	8038	4.45	0.000780634	MA_10429995g0010 MA_197296g0010 MA_255g0010 MA_10427963g0010 MA_19370g0010 MA_1117523g0010 MA_11179g0010 MA_10432972g0030 MA_43985g0010
Biological Process	GO:0072522	6	purine-containing compound biosynthetic process	8	39	325	8038	5.07	0.000818306	MA_10429995g0010 MA_19370g0010 MA_1117523g0010 MA_197296g0010 MA_255g0010 MA_10427963g0010 MA_11179g0010 MA_10432972g0030
Biological Process	GO:0072524	5	pyridine-containing compound metabolic process	6	20	325	8038	7.42	0.000969807	MA_10163020g0010 MA_166600g0010 MA_10426564g0030 MA_1999g0010 MA_30531g0010 MA_110221g0010
Biological Process	GO:1901137	5	carbohydrate derivative biosynthetic process	11	77	325	8038	3.53	0.000978449	MA_10429995g0010 MA_925263g0010 MA_197296g0010 MA_125674g0010 MA_255g0010 MA_10427963g0010 MA_19370g0010 MA_1117523g0010 MA_11179g0010 MA_10432972g0030 MA_43985g0010
Biological Process	GO:0019362	9	pyridine nucleotide metabolic process	5	13	325	8038	9.51	0.00138751	MA_10163020g0010 MA_166600g0010 MA_1999g0010 MA_30531g0010 MA_110221g0010
Biological Process	GO:0046496	10	nicotinamide nucleotide metabolic process	5	13	325	8038	9.51	0.00138751	MA_10163020g0010 MA_166600g0010 MA_1999g0010 MA_30531g0010 MA_110221g0010
Biological Process	GO:0009145	10	purine nucleoside triphosphate biosynthetic process	6	22	325	8038	6.75	0.00154154	MA_10429995g0010 MA_19370g0010 MA_1117523g0010 MA_10427963g0010 MA_11179g0010 MA_10432972g0030
Biological Process	GO:0009206	11	purine ribonucleoside triphosphate biosynthetic process	6	22	325	8038	6.75	0.00154154	MA_10429995g0010 MA_19370g0010 MA_1117523g0010 MA_10427963g0010 MA_11179g0010 MA_10432972g0030
Biological Process	GO:0009205	10	purine ribonucleoside triphosphate metabolic process	6	22	325	8038	6.75	0.00154154	MA_10429995g0010 MA_19370g0010 MA_1117523g0010 MA_10427963g0010 MA_11179g0010 MA_10432972g0030
Biological Process	GO:0009201	10	ribonucleoside triphosphate biosynthetic process	6	22	325	8038	6.75	0.00154154	MA_10429995g0010 MA_19370g0010 MA_1117523g0010 MA_10427963g0010 MA_11179g0010 MA_10432972g0030
Biological Process	GO:0009199	9	ribonucleoside triphosphate metabolic process	6	22	325	8038	6.75	0.00154154	MA_10429995g0010 MA_19370g0010 MA_1117523g0010 MA_10427963g0010 MA_11179g0010 MA_10432972g0030
Biological Process	GO:0009142	9	nucleoside triphosphate biosynthetic process	6	22	325	8038	6.75	0.00154154	MA_10429995g0010 MA_19370g0010 MA_1117523g0010 MA_10427963g0010 MA_11179g0010 MA_10432972g0030
Biological Process	GO:0009144	9	purine nucleoside triphosphate metabolic process	6	22	325	8038	6.75	0.00154154	MA_10429995g0010 MA_19370g0010 MA_1117523g0010 MA_10427963g0010 MA_11179g0010 MA_10432972g0030
Biological Process	GO:0019637	5	organophosphate metabolic process	16	157	325	8038	2.52	0.00161765	MA_10429995g0010 MA_10426564g0030 MA_110221g0010 MA_19370g0010 MA_14404g0010 MA_11179g0010 MA_80920g0010 MA_62177g0010 MA_30531g0010 MA_166600g0010 MA_10427963g0010 MA_10163020g0010 MA_1117523g0010 MA_1999g0010 MA_43985g0010 MA_10432972g0030
Biological Process	GO:0006733	6	oxidoreduction coenzyme metabolic process	5	14	325	8038	8.83	0.00188135	MA_10163020g0010 MA_166600g0010 MA_1999g0010 MA_30531g0010 MA_110221g0010
Biological Process	GO:0009141	8	nucleoside triphosphate metabolic process	6	24	325	8038	6.18	0.00232875	MA_10429995g0010 MA_19370g0010 MA_1117523g0010 MA_10427963g0010 MA_11179g0010 MA_10432972g0030
Biological Process	GO:0006096	10	glycolytic process	7	35	325	8038	4.95	0.00246984	MA_92421g0010 MA_10428568g0010 MA_15889g0020 MA_14404g0010 MA_101067g0010 MA_10429354g0010 MA_62177g0010
Biological Process	GO:0042278	8	purine nucleoside metabolic process	8	47	325	8038	4.21	0.00253944	MA_10429995g0010 MA_19370g0010 MA_1117523g0010 MA_197296g0010 MA_255g0010 MA_10427963g0010 MA_11179g0010 MA_10432972g0030
Biological Process	GO:0046128	9	purine ribonucleoside metabolic process	8	47	325	8038	4.21	0.00253944	MA_10429995g0010 MA_19370g0010 MA_1117523g0010 MA_197296g0010 MA_255g0010 MA_10427963g0010 MA_11179g0010 MA_10432972g0030
Biological Process	GO:0009161	9	ribonucleoside monophosphate metabolic process	6	25	325	8038	5.94	0.00281632	MA_10429995g0010 MA_19370g0010 MA_10427963g0010 MA_11179g0010 MA_43985g0010 MA_10432972g0030
Biological Process	GO:0009156	10	ribonucleoside monophosphate biosynthetic process	6	25	325	8038	5.94	0.00281632	MA_10429995g0010 MA_19370g0010 MA_10427963g0010 MA_11179g0010 MA_43985g0010 MA_10432972g0030
Biological Process	GO:0009165	9	nucleotide biosynthetic process	8	49	325	8038	4.04	0.0032381	MA_10429995g0010 MA_19370g0010 MA_1117523g0010 MA_80920g0010 MA_10427963g0010 MA_11179g0010 MA_43985g0010 MA_10432972g0030
Biological Process	GO:0009123	8	nucleoside monophosphate metabolic process	6	26	325	8038	5.71	0.00337366	MA_10429995g0010 MA_19370g0010 MA_10427963g0010 MA_11179g0010 MA_43985g0010 MA_10432972g0030
Biological Process	GO:0009124	9	nucleoside monophosphate biosynthetic process	6	26	325	8038	5.71	0.00337366	MA_10429995g0010 MA_19370g0010 MA_10427963g0010 MA_11179g0010 MA_43985g0010 MA_10432972g0030
Biological Process	GO:1901293	8	nucleoside phosphate biosynthetic process	8	50	325	8038	3.96	0.00363815	MA_10429995g0010 MA_19370g0010 MA_1117523g0010 MA_80920g0010 MA_10427963g0010 MA_11179g0010 MA_43985g0010 MA_10432972g0030
Biological Process	GO:0016052	5	carbohydrate catabolic process	8	50	325	8038	3.96	0.00363815	MA_92421g0010 MA_10428568g0010 MA_101067g0010 MA_10429354g0010 MA_10436480g0020 MA_14404g0010 MA_15889g0020 MA_62177g0010
Biological Process	GO:0006090	9	pyruvate metabolic process	7	38	325	8038	4.56	0.00379582	MA_92421g0010 MA_10428568g0010 MA_15889g0020 MA_14404g0010 MA_101067g0010 MA_10429354g0010 MA_62177g0010
Biological Process	GO:0006091	4	generation of precursor metabolites and energy	9	64	325	8038	3.48	0.00394976	MA_92421g0010 MA_10428568g0010 MA_101067g0010 MA_10429354g0010 MA_10428311g0010 MA_88294g0010 MA_14404g0010 MA_15889g0020 MA_62177g0010
Biological Process	GO:0009152	11	purine ribonucleotide biosynthetic process	6	27	325	8038	5.5	0.0040061	MA_10429995g0010 MA_19370g0010 MA_1117523g0010 MA_10427963g0010 MA_11179g0010 MA_10432972g0030
Biological Process	GO:0006754	12	ATP biosynthetic process	5	17	325	8038	7.27	0.00406484	MA_10429995g0010 MA_19370g0010 MA_10427963g0010 MA_11179g0010 MA_10432972g0030
Biological Process	GO:0046034	11	ATP metabolic process	5	17	325	8038	7.27	0.00406484	MA_10429995g0010 MA_19370g0010 MA_10427963g0010 MA_11179g0010 MA_10432972g0030
Biological Process	GO:0006631	9	fatty acid metabolic process	9	67	325	8038	3.32	0.0052447	MA_3692g0010 MA_10431660g0010 MA_3574g0020 MA_10429573g0020 MA_4442g0010 MA_134292g0010 MA_10428839g0010 MA_42276g0020 MA_24476g0010
Biological Process	GO:0008652	9	cellular amino acid biosynthetic process	10	82	325	8038	3.02	0.00552452	MA_623831g0010 MA_10220333g0010 MA_10090g0010 MA_53302g0010 MA_139857g0010 MA_10427706g0010 MA_14068g0010 MA_112542g0010 MA_10433022g0010 MA_15508g0010
Biological Process	GO:0030163	6	protein catabolic process	10	84	325	8038	2.94	0.00647076	MA_119122g0010 MA_2177g0010 MA_10427481g0010 MA_164900g0010 MA_10435556g0010 MA_10427013g0010 MA_77810g0010 MA_474079g0010 MA_615509g0010 MA_10431395g0010
Biological Process	GO:0005975	4	carbohydrate metabolic process	39	633	325	8038	1.52	0.00812472	MA_10427281g0010 MA_10274785g0010 MA_14404g0010 MA_259175g0010 MA_63231g0010 MA_8033g0010 MA_30531g0010 MA_6359g0010 MA_92421g0010 MA_925263g0010 MA_10428568g0010 MA_101067g0010 MA_130835g0010 MA_960236g0010 MA_87937g0010 MA_15889g0020 MA_16152g0010 MA_15580g0010 MA_14581g0010 MA_10437129g0010 MA_125674g0010 MA_10436068g0010 MA_10436480g0020 MA_120902g0010 MA_88294g0010 MA_62177g0010 MA_10436707g…
Biological Process	GO:0006164	10	purine nucleotide biosynthetic process	6	32	325	8038	4.64	0.00847867	MA_10429995g0010 MA_19370g0010 MA_1117523g0010 MA_10427963g0010 MA_11179g0010 MA_10432972g0030
Biological Process	GO:0009259	9	ribonucleotide metabolic process	7	46	325	8038	3.76	0.00984112	MA_10429995g0010 MA_19370g0010 MA_1117523g0010 MA_10427963g0010 MA_11179g0010 MA_43985g0010 MA_10432972g0030
Biological Process	GO:0072521	5	purine-containing compound metabolic process	8	60	325	8038	3.3	0.00999203	MA_10429995g0010 MA_19370g0010 MA_1117523g0010 MA_197296g0010 MA_255g0010 MA_10427963g0010 MA_11179g0010 MA_10432972g0030
Biological Process	GO:0009168	11	purine ribonucleoside monophosphate biosynthetic process	5	22	325	8038	5.62	0.0106611	MA_10429995g0010 MA_19370g0010 MA_10427963g0010 MA_11179g0010 MA_10432972g0030
Biological Process	GO:0009126	9	purine nucleoside monophosphate metabolic process	5	22	325	8038	5.62	0.0106611	MA_10429995g0010 MA_19370g0010 MA_10427963g0010 MA_11179g0010 MA_10432972g0030
Biological Process	GO:0009167	10	purine ribonucleoside monophosphate metabolic process	5	22	325	8038	5.62	0.0106611	MA_10429995g0010 MA_19370g0010 MA_10427963g0010 MA_11179g0010 MA_10432972g0030
Biological Process	GO:0009127	10	purine nucleoside monophosphate biosynthetic process	5	22	325	8038	5.62	0.0106611	MA_10429995g0010 MA_19370g0010 MA_10427963g0010 MA_11179g0010 MA_10432972g0030
Biological Process	GO:0015986	13	ATP synthesis coupled proton transport	4	12	325	8038	8.24	0.0108844	MA_10429995g0010 MA_10427963g0010 MA_11179g0010 MA_10432972g0030
Biological Process	GO:0015985	11	energy coupled proton transport, down electrochemical gradient	4	12	325	8038	8.24	0.0108844	MA_10429995g0010 MA_10427963g0010 MA_11179g0010 MA_10432972g0030
Biological Process	GO:1901605	9	alpha-amino acid metabolic process	10	94	325	8038	2.63	0.0131883	MA_623831g0010 MA_169071g0010 MA_25943g0010 MA_10090g0010 MA_53302g0010 MA_139857g0010 MA_14068g0010 MA_81112g0010 MA_10433022g0010 MA_15508g0010
Biological Process	GO:0009082	10	branched-chain amino acid biosynthetic process	3	5	325	8038	14.84	0.0149399	MA_10427706g0010 MA_10220333g0010 MA_112542g0010
Biological Process	GO:0009081	9	branched-chain amino acid metabolic process	3	5	325	8038	14.84	0.0149399	MA_10427706g0010 MA_10220333g0010 MA_112542g0010
Biological Process	GO:0015992	9	proton transport	6	38	325	8038	3.91	0.0173724	MA_10429995g0010 MA_87523g0010 MA_10427963g0010 MA_93674g0010 MA_11179g0010 MA_10432972g0030
Biological Process	GO:0006818	6	hydrogen transport	6	38	325	8038	3.91	0.0173724	MA_10429995g0010 MA_87523g0010 MA_10427963g0010 MA_93674g0010 MA_11179g0010 MA_10432972g0030
Biological Process	GO:0090407	6	organophosphate biosynthetic process	9	84	325	8038	2.65	0.019497	MA_10429995g0010 MA_10426564g0030 MA_10427963g0010 MA_19370g0010 MA_1117523g0010 MA_11179g0010 MA_80920g0010 MA_10432972g0030 MA_43985g0010
Biological Process	GO:0006732	5	coenzyme metabolic process	8	69	325	8038	2.87	0.0205605	MA_166600g0010 MA_10426564g0030 MA_197296g0010 MA_139148g0010 MA_110221g0010 MA_10163020g0010 MA_1999g0010 MA_30531g0010
Biological Process	GO:1902600	10	hydrogen ion transmembrane transport	5	30	325	8038	4.12	0.0310664	MA_10429995g0010 MA_87523g0010 MA_10427963g0010 MA_11179g0010 MA_10432972g0030
Biological Process	GO:0006633	10	fatty acid biosynthetic process	7	60	325	8038	2.89	0.0330018	MA_3692g0010 MA_10431660g0010 MA_3574g0020 MA_10429573g0020 MA_10428839g0010 MA_42276g0020 MA_24476g0010
Biological Process	GO:0009150	10	purine ribonucleotide metabolic process	6	45	325	8038	3.3	0.0337017	MA_10429995g0010 MA_19370g0010 MA_1117523g0010 MA_10427963g0010 MA_11179g0010 MA_10432972g0030
Biological Process	GO:0006886	7	intracellular protein transport	9	94	325	8038	2.37	0.0353587	MA_14388g0010 MA_12709g0010 MA_5611g0010 MA_10430522g0010 MA_20427g0010 MA_10434151g0010 MA_10435137g0010 MA_18050g0020 MA_10429054g0030
Biological Process	GO:0034613	5	cellular protein localization	9	96	325	8038	2.32	0.0393455	MA_14388g0010 MA_12709g0010 MA_5611g0010 MA_10430522g0010 MA_20427g0010 MA_10434151g0010 MA_10435137g0010 MA_18050g0020 MA_10429054g0030
Biological Process	GO:0070727	4	cellular macromolecule localization	9	96	325	8038	2.32	0.0393455	MA_14388g0010 MA_12709g0010 MA_5611g0010 MA_10430522g0010 MA_20427g0010 MA_10434151g0010 MA_10435137g0010 MA_18050g0020 MA_10429054g0030
Biological Process	GO:0015031	6	protein transport	11	133	325	8038	2.05	0.0419974	MA_102288g0010 MA_14388g0010 MA_12709g0010 MA_5611g0010 MA_10430522g0010 MA_20427g0010 MA_10434151g0010 MA_101085g0010 MA_10435137g0010 MA_18050g0020 MA_10429054g0030
Biological Process	GO:0045184	5	establishment of protein localization	11	133	325	8038	2.05	0.0419974	MA_102288g0010 MA_14388g0010 MA_12709g0010 MA_5611g0010 MA_10430522g0010 MA_20427g0010 MA_10434151g0010 MA_101085g0010 MA_10435137g0010 MA_18050g0020 MA_10429054g0030
Biological Process	GO:1901136	5	carbohydrate derivative catabolic process	6	48	325	8038	3.09	0.0428822	MA_10163020g0010 MA_166600g0010 MA_1999g0010 MA_30531g0010 MA_10427514g0010 MA_110221g0010
Biological Process	GO:0072330	9	monocarboxylic acid biosynthetic process	7	64	325	8038	2.71	0.0433103	MA_3692g0010 MA_10431660g0010 MA_3574g0020 MA_10429573g0020 MA_10428839g0010 MA_42276g0020 MA_24476g0010
Biological Process	GO:0044271	5	cellular nitrogen compound biosynthetic process	15	210	325	8038	1.77	0.0442226	MA_10429995g0010 MA_10426564g0030 MA_197296g0010 MA_255g0010 MA_10427963g0010 MA_139148g0010 MA_19370g0010 MA_57298g0010 MA_1117523g0010 MA_11179g0010 MA_80920g0010 MA_10433022g0010 MA_10432972g0030 MA_43985g0010 MA_10085364g0010
Biological Process	GO:0008104	4	protein localization	11	135	325	8038	2.02	0.04573	MA_102288g0010 MA_14388g0010 MA_12709g0010 MA_5611g0010 MA_10430522g0010 MA_20427g0010 MA_10434151g0010 MA_101085g0010 MA_10435137g0010 MA_18050g0020 MA_10429054g0030
Biological Process	GO:0042254	5	ribosome biogenesis	5	34	325	8038	3.64	0.046421	MA_10433058g0020 MA_109678g0010 MA_124463g0010 MA_10201g0010 MA_16906g0010
Biological Process	GO:0034654	6	nucleobase-containing compound biosynthetic process	11	136	325	8038	2	0.0476779	MA_10429995g0010 MA_197296g0010 MA_255g0010 MA_10427963g0010 MA_19370g0010 MA_57298g0010 MA_1117523g0010 MA_11179g0010 MA_80920g0010 MA_10432972g0030 MA_43985g0010
Biological Process	GO:0009064	10	glutamine family amino acid metabolic process	4	21	325	8038	4.71	0.050414	MA_623831g0010 MA_14068g0010 MA_25943g0010 MA_15508g0010
Biological Process	GO:0051186	4	cofactor metabolic process	8	84	325	8038	2.36	0.0521061	MA_166600g0010 MA_10426564g0030 MA_197296g0010 MA_139148g0010 MA_110221g0010 MA_10163020g0010 MA_1999g0010 MA_30531g0010
Biological Process	GO:0018130	5	heterocycle biosynthetic process	15	217	325	8038	1.71	0.0553953	MA_10429995g0010 MA_623831g0010 MA_10426564g0030 MA_197296g0010 MA_255g0010 MA_10427963g0010 MA_19370g0010 MA_57298g0010 MA_1117523g0010 MA_11179g0010 MA_80920g0010 MA_10433022g0010 MA_10432972g0030 MA_43985g0010 MA_10085364g0010
Biological Process	GO:0022613	4	ribonucleoprotein complex biogenesis	5	36	325	8038	3.44	0.0554227	MA_10433058g0020 MA_109678g0010 MA_124463g0010 MA_10201g0010 MA_16906g0010
Biological Process	GO:0006163	9	purine nucleotide metabolic process	6	52	325	8038	2.85	0.0572514	MA_10429995g0010 MA_19370g0010 MA_1117523g0010 MA_10427963g0010 MA_11179g0010 MA_10432972g0030
Biological Process	GO:1901607	10	alpha-amino acid biosynthetic process	7	69	325	8038	2.51	0.0587599	MA_53302g0010 MA_623831g0010 MA_14068g0010 MA_139857g0010 MA_10433022g0010 MA_15508g0010 MA_10090g0010
Biological Process	GO:0009057	5	macromolecule catabolic process	11	142	325	8038	1.92	0.06054	MA_119122g0010 MA_2177g0010 MA_10427481g0010 MA_164900g0010 MA_10435556g0010 MA_10427514g0010 MA_10427013g0010 MA_77810g0010 MA_474079g0010 MA_615509g0010 MA_10431395g0010
Biological Process	GO:0019438	5	aromatic compound biosynthetic process	14	208	325	8038	1.66	0.0771197	MA_10429995g0010 MA_10426564g0030 MA_197296g0010 MA_255g0010 MA_10427963g0010 MA_19370g0010 MA_57298g0010 MA_1117523g0010 MA_11179g0010 MA_80920g0010 MA_10433022g0010 MA_10432972g0030 MA_43985g0010 MA_10085364g0010
Biological Process	GO:0051603	8	proteolysis involved in cellular protein catabolic process	7	77	325	8038	2.25	0.0895223	MA_119122g0010 MA_2177g0010 MA_474079g0010 MA_77810g0010 MA_10427481g0010 MA_164900g0010 MA_615509g0010
Biological Process	GO:0044257	7	cellular protein catabolic process	7	77	325	8038	2.25	0.0895223	MA_119122g0010 MA_2177g0010 MA_474079g0010 MA_77810g0010 MA_10427481g0010 MA_164900g0010 MA_615509g0010
Biological Process	GO:0009084	11	glutamine family amino acid biosynthetic process	3	13	325	8038	5.71	0.0942922	MA_623831g0010 MA_14068g0010 MA_15508g0010
Biological Process	GO:0006221	10	pyrimidine nucleotide biosynthetic process	3	13	325	8038	5.71	0.0942922	MA_1117523g0010 MA_80920g0010 MA_43985g0010
Biological Process	GO:0007264	7	small GTPase mediated signal transduction	6	61	325	8038	2.43	0.0984436	MA_101085g0010 MA_14388g0010 MA_5611g0010 MA_10430522g0010 MA_20427g0010 MA_18050g0020
Biological Process	GO:0009607	3	response to biotic stimulus	4	29	325	8038	3.41	0.109813	MA_8525995g0010 MA_10265000g0010 MA_8819148g0010 MA_408047g0010
Biological Process	GO:0006334	9	nucleosome assembly	5	46	325	8038	2.69	0.113029	MA_28618g0010 MA_97951g0010 MA_6409g0010 MA_500183g0010 MA_5243726g0010
Biological Process	GO:0034728	7	nucleosome organization	5	46	325	8038	2.69	0.113029	MA_28618g0010 MA_97951g0010 MA_6409g0010 MA_500183g0010 MA_5243726g0010
Biological Process	GO:0031497	8	chromatin assembly	5	46	325	8038	2.69	0.113029	MA_28618g0010 MA_97951g0010 MA_6409g0010 MA_500183g0010 MA_5243726g0010
Biological Process	GO:0065004	7	protein-DNA complex assembly	5	47	325	8038	2.63	0.119853	MA_28618g0010 MA_97951g0010 MA_6409g0010 MA_500183g0010 MA_5243726g0010
Biological Process	GO:0071824	5	protein-DNA complex subunit organization	5	47	325	8038	2.63	0.119853	MA_28618g0010 MA_97951g0010 MA_6409g0010 MA_500183g0010 MA_5243726g0010
Biological Process	GO:0006414	8	translational elongation	3	15	325	8038	4.95	0.120502	MA_434977g0010 MA_58335g0010 MA_45916g0010
Biological Process	GO:0006220	9	pyrimidine nucleotide metabolic process	3	15	325	8038	4.95	0.120502	MA_1117523g0010 MA_80920g0010 MA_43985g0010
Biological Process	GO:0006323	7	DNA packaging	5	48	325	8038	2.58	0.12685	MA_28618g0010 MA_97951g0010 MA_6409g0010 MA_500183g0010 MA_5243726g0010
Biological Process	GO:0046907	5	intracellular transport	9	126	325	8038	1.77	0.135775	MA_14388g0010 MA_12709g0010 MA_5611g0010 MA_10430522g0010 MA_20427g0010 MA_10434151g0010 MA_10435137g0010 MA_18050g0020 MA_10429054g0030
Biological Process	GO:0006333	7	chromatin assembly or disassembly	5	50	325	8038	2.47	0.141341	MA_28618g0010 MA_97951g0010 MA_6409g0010 MA_500183g0010 MA_5243726g0010
Biological Process	GO:0044265	6	cellular macromolecule catabolic process	7	88	325	8038	1.97	0.143492	MA_119122g0010 MA_2177g0010 MA_474079g0010 MA_77810g0010 MA_10427481g0010 MA_164900g0010 MA_615509g0010
Biological Process	GO:0019725	5	cellular homeostasis	6	70	325	8038	2.12	0.150995	MA_10437264g0010 MA_4137775g0010 MA_16624g0010 MA_474303g0010 MA_29361g0010 MA_10429522g0010
Biological Process	GO:0009812	4	flavonoid metabolic process	2	4	325	8038	12.37	0.151771	MA_118809g0010 MA_502949g0010
Biological Process	GO:0009813	5	flavonoid biosynthetic process	2	4	325	8038	12.37	0.151771	MA_118809g0010 MA_502949g0010
Biological Process	GO:0006207	10	'de novo' pyrimidine nucleobase biosynthetic process	2	4	325	8038	12.37	0.151771	MA_80920g0010 MA_43985g0010
Biological Process	GO:0009066	10	aspartate family amino acid metabolic process	3	18	325	8038	4.12	0.162537	MA_139857g0010 MA_81112g0010 MA_10090g0010
Biological Process	GO:0042592	4	homeostatic process	6	75	325	8038	1.98	0.184362	MA_10437264g0010 MA_4137775g0010 MA_16624g0010 MA_474303g0010 MA_29361g0010 MA_10429522g0010
Biological Process	GO:0006002	6	fructose 6-phosphate metabolic process	2	5	325	8038	9.89	0.185979	MA_14404g0010 MA_62177g0010
Biological Process	GO:0006206	8	pyrimidine nucleobase metabolic process	2	5	325	8038	9.89	0.185979	MA_80920g0010 MA_43985g0010
Biological Process	GO:0019856	9	pyrimidine nucleobase biosynthetic process	2	5	325	8038	9.89	0.185979	MA_80920g0010 MA_43985g0010
Biological Process	GO:0051169	6	nuclear transport	4	37	325	8038	2.67	0.185989	MA_5611g0010 MA_10430522g0010 MA_20427g0010 MA_18050g0020
Biological Process	GO:0006913	7	nucleocytoplasmic transport	4	37	325	8038	2.67	0.185989	MA_5611g0010 MA_10430522g0010 MA_20427g0010 MA_18050g0020
Biological Process	GO:0071103	6	DNA conformation change	5	57	325	8038	2.17	0.196619	MA_28618g0010 MA_97951g0010 MA_6409g0010 MA_500183g0010 MA_5243726g0010
Biological Process	GO:0044085	3	cellular component biogenesis	10	162	325	8038	1.53	0.206469	MA_28618g0010 MA_97951g0010 MA_6409g0010 MA_10433058g0020 MA_109678g0010 MA_124463g0010 MA_500183g0010 MA_10201g0010 MA_5243726g0010 MA_16906g0010
Biological Process	GO:0044255	5	cellular lipid metabolic process	10	163	325	8038	1.52	0.211401	MA_3692g0010 MA_10431660g0010 MA_3574g0020 MA_10429573g0020 MA_4442g0010 MA_134292g0010 MA_10428839g0010 MA_42276g0020 MA_101113g0020 MA_24476g0010
Biological Process	GO:0009220	11	pyrimidine ribonucleotide biosynthetic process	2	6	325	8038	8.24	0.218812	MA_1117523g0010 MA_43985g0010
Biological Process	GO:0009218	10	pyrimidine ribonucleotide metabolic process	2	6	325	8038	8.24	0.218812	MA_1117523g0010 MA_43985g0010
Biological Process	GO:0046132	10	pyrimidine ribonucleoside biosynthetic process	2	6	325	8038	8.24	0.218812	MA_1117523g0010 MA_43985g0010
Biological Process	GO:0046134	9	pyrimidine nucleoside biosynthetic process	2	6	325	8038	8.24	0.218812	MA_1117523g0010 MA_43985g0010
Biological Process	GO:0045454	6	cell redox homeostasis	5	61	325	8038	2.03	0.230762	MA_10437264g0010 MA_4137775g0010 MA_16624g0010 MA_474303g0010 MA_29361g0010
Biological Process	GO:0015672	8	monovalent inorganic cation transport	6	82	325	8038	1.81	0.235012	MA_10429995g0010 MA_87523g0010 MA_10427963g0010 MA_93674g0010 MA_11179g0010 MA_10432972g0030
Biological Process	GO:0046112	8	nucleobase biosynthetic process	2	7	325	8038	7.07	0.250324	MA_80920g0010 MA_43985g0010
Biological Process	GO:0006536	11	glutamate metabolic process	2	7	325	8038	7.07	0.250324	MA_14068g0010 MA_25943g0010
Biological Process	GO:0072528	6	pyrimidine-containing compound biosynthetic process	3	25	325	8038	2.97	0.267067	MA_1117523g0010 MA_80920g0010 MA_43985g0010
Biological Process	GO:0006213	8	pyrimidine nucleoside metabolic process	2	8	325	8038	6.18	0.280568	MA_1117523g0010 MA_43985g0010
Biological Process	GO:0046131	9	pyrimidine ribonucleoside metabolic process	2	8	325	8038	6.18	0.280568	MA_1117523g0010 MA_43985g0010
Biological Process	GO:0009112	7	nucleobase metabolic process	2	8	325	8038	6.18	0.280568	MA_80920g0010 MA_43985g0010
Biological Process	GO:0006563	11	L-serine metabolic process	2	8	325	8038	6.18	0.280568	MA_53302g0010 MA_169071g0010
Biological Process	GO:0098662	9	inorganic cation transmembrane transport	5	69	325	8038	1.79	0.302604	MA_10429995g0010 MA_87523g0010 MA_10427963g0010 MA_11179g0010 MA_10432972g0030
Biological Process	GO:0098655	8	cation transmembrane transport	5	69	325	8038	1.79	0.302604	MA_10429995g0010 MA_87523g0010 MA_10427963g0010 MA_11179g0010 MA_10432972g0030
Biological Process	GO:0098660	8	inorganic ion transmembrane transport	5	69	325	8038	1.79	0.302604	MA_10429995g0010 MA_87523g0010 MA_10427963g0010 MA_11179g0010 MA_10432972g0030
Biological Process	GO:0006094	9	gluconeogenesis	2	9	325	8038	5.5	0.309597	MA_15889g0020 MA_101646g0010
Biological Process	GO:0006555	11	methionine metabolic process	2	9	325	8038	5.5	0.309597	MA_81112g0010 MA_10090g0010
Biological Process	GO:0046364	7	monosaccharide biosynthetic process	2	9	325	8038	5.5	0.309597	MA_15889g0020 MA_101646g0010
Biological Process	GO:0019319	8	hexose biosynthetic process	2	9	325	8038	5.5	0.309597	MA_15889g0020 MA_101646g0010
Biological Process	GO:0034622	6	cellular macromolecular complex assembly	5	70	325	8038	1.77	0.311792	MA_28618g0010 MA_97951g0010 MA_6409g0010 MA_500183g0010 MA_5243726g0010
Biological Process	GO:0016482	6	cytoplasmic transport	4	49	325	8038	2.02	0.316355	MA_5611g0010 MA_10430522g0010 MA_20427g0010 MA_18050g0020
Biological Process	GO:0065008	3	regulation of biological quality	6	93	325	8038	1.6	0.32082	MA_10437264g0010 MA_4137775g0010 MA_16624g0010 MA_474303g0010 MA_29361g0010 MA_10429522g0010
Biological Process	GO:0072527	5	pyrimidine-containing compound metabolic process	3	29	325	8038	2.56	0.327438	MA_1117523g0010 MA_80920g0010 MA_43985g0010
Biological Process	GO:0006461	6	protein complex assembly	5	72	325	8038	1.72	0.330241	MA_28618g0010 MA_97951g0010 MA_6409g0010 MA_500183g0010 MA_5243726g0010
Biological Process	GO:0006325	6	chromatin organization	5	72	325	8038	1.72	0.330241	MA_28618g0010 MA_97951g0010 MA_6409g0010 MA_500183g0010 MA_5243726g0010
Biological Process	GO:0070271	4	protein complex biogenesis	5	72	325	8038	1.72	0.330241	MA_28618g0010 MA_97951g0010 MA_6409g0010 MA_500183g0010 MA_5243726g0010
Biological Process	GO:0009069	10	serine family amino acid metabolic process	2	10	325	8038	4.95	0.337457	MA_53302g0010 MA_169071g0010
Biological Process	GO:0018193	8	peptidyl-amino acid modification	3	30	325	8038	2.47	0.342358	MA_925263g0010 MA_913013g0020 MA_69667g0010
Biological Process	GO:0006397	9	mRNA processing	3	31	325	8038	2.39	0.357172	MA_7388g0020 MA_38260g0010 MA_16057g0010
Biological Process	GO:0065003	5	macromolecular complex assembly	5	77	325	8038	1.61	0.376521	MA_28618g0010 MA_97951g0010 MA_6409g0010 MA_500183g0010 MA_5243726g0010
Biological Process	GO:0071822	5	protein complex subunit organization	5	77	325	8038	1.61	0.376521	MA_28618g0010 MA_97951g0010 MA_6409g0010 MA_500183g0010 MA_5243726g0010
Biological Process	GO:0000413	10	protein peptidyl-prolyl isomerization	2	12	325	8038	4.12	0.38986	MA_913013g0020 MA_69667g0010
Biological Process	GO:0018208	9	peptidyl-proline modification	2	12	325	8038	4.12	0.38986	MA_913013g0020 MA_69667g0010
Biological Process	GO:0016071	8	mRNA metabolic process	3	34	325	8038	2.18	0.400826	MA_7388g0020 MA_38260g0010 MA_16057g0010
Biological Process	GO:0006952	4	defense response	4	58	325	8038	1.71	0.416094	MA_8525995g0010 MA_10265000g0010 MA_8819148g0010 MA_408047g0010
Biological Process	GO:0016051	6	carbohydrate biosynthetic process	5	82	325	8038	1.51	0.42251	MA_88294g0010 MA_15889g0020 MA_101646g0010 MA_10432402g0010 MA_6359g0010
Biological Process	GO:0000096	9	sulfur amino acid metabolic process	2	14	325	8038	3.53	0.43813	MA_81112g0010 MA_10090g0010
Biological Process	GO:0006399	9	tRNA metabolic process	3	40	325	8038	1.85	0.483565	MA_251870g0010 MA_124463g0010 MA_36123g0010
Biological Process	GO:0009067	11	aspartate family amino acid biosynthetic process	2	17	325	8038	2.91	0.503489	MA_139857g0010 MA_10090g0010
Biological Process	GO:0005985	8	sucrose metabolic process	2	18	325	8038	2.75	0.523545	MA_10427170g0010 MA_10432402g0010
Biological Process	GO:0006790	4	sulfur compound metabolic process	3	44	325	8038	1.69	0.534666	MA_197296g0010 MA_81112g0010 MA_10090g0010
Biological Process	GO:0042398	5	cellular modified amino acid biosynthetic process	2	19	325	8038	2.6	0.542794	MA_197296g0010 MA_139148g0010
Biological Process	GO:0009108	6	coenzyme biosynthetic process	3	45	325	8038	1.65	0.546891	MA_10426564g0030 MA_197296g0010 MA_139148g0010
Biological Process	GO:0015988	11	energy coupled proton transmembrane transport, against electrochemical gradient	2	20	325	8038	2.47	0.561267	MA_87523g0010 MA_11179g0010
Biological Process	GO:0042364	7	water-soluble vitamin biosynthetic process	2	20	325	8038	2.47	0.561267	MA_10426564g0030 MA_139148g0010
Biological Process	GO:0015991	12	ATP hydrolysis coupled proton transport	2	20	325	8038	2.47	0.561267	MA_87523g0010 MA_11179g0010
Biological Process	GO:0006767	6	water-soluble vitamin metabolic process	2	21	325	8038	2.36	0.578995	MA_10426564g0030 MA_139148g0010
Biological Process	GO:0006418	11	tRNA aminoacylation for protein translation	2	25	325	8038	1.98	0.643049	MA_251870g0010 MA_36123g0010
Biological Process	GO:0043038	9	amino acid activation	2	25	325	8038	1.98	0.643049	MA_251870g0010 MA_36123g0010
Biological Process	GO:0009110	6	vitamin biosynthetic process	2	25	325	8038	1.98	0.643049	MA_10426564g0030 MA_139148g0010
Biological Process	GO:0009415	5	response to water	2	25	325	8038	1.98	0.643049	MA_95995g0010 MA_104214g0010
Biological Process	GO:0043039	10	tRNA aminoacylation	2	25	325	8038	1.98	0.643049	MA_251870g0010 MA_36123g0010
Biological Process	GO:0006575	4	cellular modified amino acid metabolic process	2	25	325	8038	1.98	0.643049	MA_197296g0010 MA_139148g0010
Biological Process	GO:0006766	5	vitamin metabolic process	2	26	325	8038	1.9	0.657482	MA_10426564g0030 MA_139148g0010
Biological Process	GO:0043413	7	macromolecule glycosylation	2	28	325	8038	1.77	0.684626	MA_925263g0010 MA_125674g0010
Biological Process	GO:0006486	8	protein glycosylation	2	28	325	8038	1.77	0.684626	MA_925263g0010 MA_125674g0010
Biological Process	GO:1901700	4	response to oxygen-containing compound	2	28	325	8038	1.77	0.684626	MA_95995g0010 MA_104214g0010
Biological Process	GO:0001101	4	response to acid chemical	2	28	325	8038	1.77	0.684626	MA_95995g0010 MA_104214g0010
Biological Process	GO:0015979	4	photosynthesis	2	28	325	8038	1.77	0.684626	MA_491379g0010 MA_3005g0010
Biological Process	GO:0070085	6	glycosylation	2	28	325	8038	1.77	0.684626	MA_925263g0010 MA_125674g0010
Biological Process	GO:0010035	4	response to inorganic substance	2	29	325	8038	1.71	0.697383	MA_95995g0010 MA_104214g0010
Biological Process	GO:0009628	3	response to abiotic stimulus	2	30	325	8038	1.65	0.709625	MA_95995g0010 MA_104214g0010
Biological Process	GO:0005984	7	disaccharide metabolic process	2	30	325	8038	1.65	0.709625	MA_10427170g0010 MA_10432402g0010
Biological Process	GO:0009311	6	oligosaccharide metabolic process	2	31	325	8038	1.6	0.721373	MA_10427170g0010 MA_10432402g0010
Biological Process	GO:0009100	6	glycoprotein metabolic process	2	32	325	8038	1.55	0.732648	MA_925263g0010 MA_125674g0010
Biological Process	GO:0009101	7	glycoprotein biosynthetic process	2	32	325	8038	1.55	0.732648	MA_925263g0010 MA_125674g0010

## Sheet: Protein domain enrichment
Domain Description	Mapping	Background	All Mapping	All Backgroud	Fold enrichment	Fisher' exact test p value	-log10(P value)	Related Protein
NAD(P)-binding domain	45	404	475	15033	3.53	1e-07	7	MA_70877g0010 MA_91782g0010 MA_92792g0010 MA_118097g0010 MA_10433694g0010 MA_917709g0010 MA_53302g0010 MA_10274785g0010 MA_210232g0010 MA_134292g0010 MA_245731g0020 MA_422175g0010 MA_63231g0010 MA_10430018g0010 MA_10435961g0030 MA_130835g0010 MA_87937g0010 MA_124056g0010 MA_10163020g0010 MA_30381g0010 MA_481697g0010 MA_95356g0010 MA_15580g0010 MA_10426375g0010 MA_36305g0010 MA_423264g0010 MA_1043…
Translation protein, beta-barrel domain	8	25	475	15033	10.13	8.69933e-06	5.06	MA_79041g0010 MA_10426758g0020 MA_10432831g0010 MA_6993g0010 MA_124178g0010 MA_10432758g0010 MA_434977g0010 MA_58335g0010
Nucleotide-binding alpha-beta plait domain	22	228	475	15033	3.05	1.13623e-05	4.94	MA_9884g0010 MA_10436424g0010 MA_38260g0010 MA_5287g0010 MA_111003g0010 MA_10430928g0010 MA_17763g0010 MA_320479g0010 MA_102122g0010 MA_79622g0010 MA_10428777g0010 MA_10429328g0010 MA_68291g0010 MA_10436362g0020 MA_10436565g0010 MA_36839g0020 MA_119894g0010 MA_10520g0010 MA_93349g0010 MA_114047g0010 MA_16057g0010 MA_473g0010
GroEL-like apical domain	7	18	475	15033	12.31	1.27969e-05	4.89	MA_542957g0010 MA_20110g0010 MA_37504g0010 MA_100776g0010 MA_10434959g0010 MA_10436772g0010 MA_18588g0010
GroEL-like equatorial domain	7	18	475	15033	12.31	1.27969e-05	4.89	MA_542957g0010 MA_20110g0010 MA_37504g0010 MA_100776g0010 MA_10434959g0010 MA_10436772g0010 MA_18588g0010
Nucleophile aminohydrolases, N-terminal	9	38	475	15033	7.5	1.95727e-05	4.71	MA_119122g0010 MA_2177g0010 MA_10427481g0010 MA_10434639g0010 MA_164900g0010 MA_109804g0010 MA_77810g0010 MA_474079g0010 MA_615509g0010
RNA recognition motif domain	19	195	475	15033	3.08	4.63067e-05	4.33	MA_10436424g0010 MA_38260g0010 MA_5287g0010 MA_111003g0010 MA_17763g0010 MA_320479g0010 MA_102122g0010 MA_79622g0010 MA_10428777g0010 MA_10429328g0010 MA_68291g0010 MA_10436362g0020 MA_10436565g0010 MA_36839g0020 MA_10520g0010 MA_93349g0010 MA_114047g0010 MA_16057g0010 MA_473g0010
Lactate/malate dehydrogenase, C-terminal	5	8	475	15033	19.78	6.17654e-05	4.21	MA_10431776g0020 MA_10431009g0010 MA_15580g0010 MA_10436068g0010 MA_87937g0010
TCP-1-like chaperonin intermediate domain	5	8	475	15033	19.78	6.17654e-05	4.21	MA_20110g0010 MA_37504g0010 MA_100776g0010 MA_10434959g0010 MA_18588g0010
Lactate dehydrogenase/glycoside hydrolase, family 4, C-terminal	5	8	475	15033	19.78	6.17654e-05	4.21	MA_10431776g0020 MA_10431009g0010 MA_15580g0010 MA_10436068g0010 MA_87937g0010
K Homology domain	8	34	475	15033	7.45	7.61345e-05	4.12	MA_6622g0010 MA_845882g0010 MA_20325g0010 MA_10437213g0010 MA_10428218g0010 MA_68032g0010 MA_10430861g0010 MA_83924g0010
Ribosomal protein L7Ae/L30e/S12e/Gadd45	5	9	475	15033	17.58	0.000108408	3.96	MA_109678g0010 MA_119564g0010 MA_10201g0010 MA_6354g0010 MA_16906g0010
Lactate/malate dehydrogenase, N-terminal	5	10	475	15033	15.82	0.000176182	3.75	MA_10431776g0020 MA_10431009g0010 MA_15580g0010 MA_10436068g0010 MA_87937g0010
K Homology domain, type 1	8	40	475	15033	6.33	0.000224086	3.65	MA_6622g0010 MA_845882g0010 MA_20325g0010 MA_10437213g0010 MA_10428218g0010 MA_68032g0010 MA_10430861g0010 MA_83924g0010
50S ribosomal protein L30e-like	5	12	475	15033	13.19	0.000394903	3.4	MA_109678g0010 MA_119564g0010 MA_10201g0010 MA_6354g0010 MA_16906g0010
6-phosphogluconate dehydrogenase C-terminal domain-like	6	22	475	15033	8.63	0.00051508	3.29	MA_10163020g0010 MA_166600g0010 MA_10427706g0010 MA_134292g0010 MA_133160g0010 MA_422175g0010
ATPase, AAA-type, core	10	75	475	15033	4.22	0.000565704	3.25	MA_763g0010 MA_10435556g0010 MA_10427013g0010 MA_13350g0010 MA_188257g0010 MA_8117g0010 MA_21130g0010 MA_10427039g0010 MA_10433855g0010 MA_10431395g0010
Aldolase-type TIM barrel	11	94	475	15033	3.7	0.000747516	3.13	MA_10426564g0030 MA_101067g0010 MA_92814g0010 MA_10437071g0010 MA_98979g0010 MA_139857g0010 MA_14068g0010 MA_43985g0010 MA_30531g0010 MA_27352g0010 MA_10436707g0010
GroES-like	9	65	475	15033	4.38	0.000960171	3.02	MA_423264g0010 MA_70877g0010 MA_31325g0010 MA_10433694g0010 MA_30381g0010 MA_10430161g0010 MA_10429427g0010 MA_10435723g0010 MA_10426375g0010
Pyridoxal phosphate-dependent transferase, major region, subdomain 1	9	71	475	15033	4.01	0.00171743	2.77	MA_72677g0010 MA_99207g0020 MA_10437078g0010 MA_169071g0010 MA_25943g0010 MA_18142g0010 MA_10433492g0010 MA_18795g0030 MA_10085364g0010
Histone H2A/H2B/H3	9	75	475	15033	3.8	0.00244162	2.61	MA_11514g0010 MA_10428006g0030 MA_6078786g0010 MA_7320190g0010 MA_10436516g0020 MA_100300g0010 MA_350032g0010 MA_210354g0010 MA_191819g0010
6-phosphogluconate dehydrogenase, domain 2	5	19	475	15033	8.33	0.00259503	2.59	MA_10163020g0010 MA_166600g0010 MA_10427706g0010 MA_134292g0010 MA_133160g0010
Pyridoxal phosphate-dependent transferase	9	81	475	15033	3.52	0.00395287	2.4	MA_72677g0010 MA_99207g0020 MA_10437078g0010 MA_169071g0010 MA_25943g0010 MA_18142g0010 MA_10433492g0010 MA_18795g0030 MA_10085364g0010
Translation protein SH3-like domain	5	23	475	15033	6.88	0.00536678	2.27	MA_219740g0010 MA_10434733g0010 MA_108607g0010 MA_3390g0010 MA_186351g0010
Translation elongation factor EFTu/EF1A, domain 2	4	13	475	15033	9.74	0.00703635	2.15	MA_434977g0010 MA_10426758g0020 MA_58335g0010 MA_6993g0010

## Sheet: ident_domain_enrichment
Domain Description	Mapping	Background	All Mapping	All Background	Fold enrichment	Fisher'exact Test P_value	Related Protein
NAD(P)-binding domain	45	404	475	15033	3.53	1e-100	MA_70877g0010 MA_91782g0010 MA_92792g0010 MA_118097g0010 MA_10433694g0010 MA_917709g0010 MA_53302g0010 MA_10274785g0010 MA_210232g0010 MA_134292g0010 MA_245731g0020 MA_422175g0010 MA_63231g0010 MA_10430018g0010 MA_10435961g0030 MA_130835g0010 MA_87937g0010 MA_124056g0010 MA_10163020g0010 MA_30381g0010 MA_481697g0010 MA_95356g0010 MA_15580g0010 MA_10426375g0010 MA_36305g0010 MA_423264g0010 MA_1043…
Translation protein, beta-barrel domain	8	25	475	15033	10.13	8.69933e-06	MA_79041g0010 MA_10426758g0020 MA_10432831g0010 MA_6993g0010 MA_124178g0010 MA_10432758g0010 MA_434977g0010 MA_58335g0010
Nucleotide-binding alpha-beta plait domain	22	228	475	15033	3.05	1.13623e-05	MA_9884g0010 MA_10436424g0010 MA_38260g0010 MA_5287g0010 MA_111003g0010 MA_10430928g0010 MA_17763g0010 MA_320479g0010 MA_102122g0010 MA_79622g0010 MA_10428777g0010 MA_10429328g0010 MA_68291g0010 MA_10436362g0020 MA_10436565g0010 MA_36839g0020 MA_119894g0010 MA_10520g0010 MA_93349g0010 MA_114047g0010 MA_16057g0010 MA_473g0010
GroEL-like apical domain	7	18	475	15033	12.31	1.27969e-05	MA_542957g0010 MA_20110g0010 MA_37504g0010 MA_100776g0010 MA_10434959g0010 MA_10436772g0010 MA_18588g0010
GroEL-like equatorial domain	7	18	475	15033	12.31	1.27969e-05	MA_542957g0010 MA_20110g0010 MA_37504g0010 MA_100776g0010 MA_10434959g0010 MA_10436772g0010 MA_18588g0010
Nucleophile aminohydrolases, N-terminal	9	38	475	15033	7.5	1.95727e-05	MA_119122g0010 MA_2177g0010 MA_10427481g0010 MA_10434639g0010 MA_164900g0010 MA_109804g0010 MA_77810g0010 MA_474079g0010 MA_615509g0010
RNA recognition motif domain	19	195	475	15033	3.08	4.63067e-05	MA_10436424g0010 MA_38260g0010 MA_5287g0010 MA_111003g0010 MA_17763g0010 MA_320479g0010 MA_102122g0010 MA_79622g0010 MA_10428777g0010 MA_10429328g0010 MA_68291g0010 MA_10436362g0020 MA_10436565g0010 MA_36839g0020 MA_10520g0010 MA_93349g0010 MA_114047g0010 MA_16057g0010 MA_473g0010
Lactate/malate dehydrogenase, C-terminal	5	8	475	15033	19.78	6.17654e-05	MA_10431776g0020 MA_10431009g0010 MA_15580g0010 MA_10436068g0010 MA_87937g0010
TCP-1-like chaperonin intermediate domain	5	8	475	15033	19.78	6.17654e-05	MA_20110g0010 MA_37504g0010 MA_100776g0010 MA_10434959g0010 MA_18588g0010
Lactate dehydrogenase/glycoside hydrolase, family 4, C-terminal	5	8	475	15033	19.78	6.17654e-05	MA_10431776g0020 MA_10431009g0010 MA_15580g0010 MA_10436068g0010 MA_87937g0010
K Homology domain	8	34	475	15033	7.45	7.61345e-05	MA_6622g0010 MA_845882g0010 MA_20325g0010 MA_10437213g0010 MA_10428218g0010 MA_68032g0010 MA_10430861g0010 MA_83924g0010
Ribosomal protein L7Ae/L30e/S12e/Gadd45	5	9	475	15033	17.58	0.000108408	MA_109678g0010 MA_119564g0010 MA_10201g0010 MA_6354g0010 MA_16906g0010
Lactate/malate dehydrogenase, N-terminal	5	10	475	15033	15.82	0.000176182	MA_10431776g0020 MA_10431009g0010 MA_15580g0010 MA_10436068g0010 MA_87937g0010
K Homology domain, type 1	8	40	475	15033	6.33	0.000224086	MA_6622g0010 MA_845882g0010 MA_20325g0010 MA_10437213g0010 MA_10428218g0010 MA_68032g0010 MA_10430861g0010 MA_83924g0010
50S ribosomal protein L30e-like	5	12	475	15033	13.19	0.000394903	MA_109678g0010 MA_119564g0010 MA_10201g0010 MA_6354g0010 MA_16906g0010
6-phosphogluconate dehydrogenase C-terminal domain-like	6	22	475	15033	8.63	0.00051508	MA_10163020g0010 MA_166600g0010 MA_10427706g0010 MA_134292g0010 MA_133160g0010 MA_422175g0010
ATPase, AAA-type, core	10	75	475	15033	4.22	0.000565704	MA_763g0010 MA_10435556g0010 MA_10427013g0010 MA_13350g0010 MA_188257g0010 MA_8117g0010 MA_21130g0010 MA_10427039g0010 MA_10433855g0010 MA_10431395g0010
Aldolase-type TIM barrel	11	94	475	15033	3.7	0.000747516	MA_10426564g0030 MA_101067g0010 MA_92814g0010 MA_10437071g0010 MA_98979g0010 MA_139857g0010 MA_14068g0010 MA_43985g0010 MA_30531g0010 MA_27352g0010 MA_10436707g0010
GroES-like	9	65	475	15033	4.38	0.000960171	MA_423264g0010 MA_70877g0010 MA_31325g0010 MA_10433694g0010 MA_30381g0010 MA_10430161g0010 MA_10429427g0010 MA_10435723g0010 MA_10426375g0010
Pyridoxal phosphate-dependent transferase, major region, subdomain 1	9	71	475	15033	4.01	0.00171743	MA_72677g0010 MA_99207g0020 MA_10437078g0010 MA_169071g0010 MA_25943g0010 MA_18142g0010 MA_10433492g0010 MA_18795g0030 MA_10085364g0010
Histone H2A/H2B/H3	9	75	475	15033	3.8	0.00244162	MA_11514g0010 MA_10428006g0030 MA_6078786g0010 MA_7320190g0010 MA_10436516g0020 MA_100300g0010 MA_350032g0010 MA_210354g0010 MA_191819g0010
6-phosphogluconate dehydrogenase, domain 2	5	19	475	15033	8.33	0.00259503	MA_10163020g0010 MA_166600g0010 MA_10427706g0010 MA_134292g0010 MA_133160g0010
Pyridoxal phosphate-dependent transferase	9	81	475	15033	3.52	0.00395287	MA_72677g0010 MA_99207g0020 MA_10437078g0010 MA_169071g0010 MA_25943g0010 MA_18142g0010 MA_10433492g0010 MA_18795g0030 MA_10085364g0010
Translation protein SH3-like domain	5	23	475	15033	6.88	0.00536678	MA_219740g0010 MA_10434733g0010 MA_108607g0010 MA_3390g0010 MA_186351g0010
Translation elongation factor EFTu/EF1A, domain 2	4	13	475	15033	9.74	0.00703635	MA_434977g0010 MA_10426758g0020 MA_58335g0010 MA_6993g0010
Aldehyde dehydrogenase, C-terminal	4	14	475	15033	9.04	0.00874823	MA_10431043g0010 MA_10434287g0020 MA_10431627g0010 MA_138834g0010
Histone-fold	11	132	475	15033	2.64	0.00898481	MA_28618g0010 MA_97951g0010 MA_11514g0010 MA_10428006g0030 MA_6078786g0010 MA_7320190g0010 MA_10436516g0020 MA_100300g0010 MA_350032g0010 MA_210354g0010 MA_191819g0010
Pyridine nucleotide-disulphide oxidoreductase, dimerisation domain	3	5	475	15033	18.99	0.00931291	MA_10437264g0010 MA_4137775g0010 MA_16624g0010
Double Clp-N motif	3	5	475	15033	18.99	0.00931291	MA_8117g0010 MA_21130g0010 MA_10427039g0010
Zinc-binding ribosomal protein	4	15	475	15033	8.44	0.0106828	MA_87055g0010 MA_10427098g0010 MA_529552g0010 MA_320643g0010
Proteasome component (PCI) domain	4	15	475	15033	8.44	0.0106828	MA_10429714g0010 MA_5693g0010 MA_88184g0010 MA_10427293g0010
Alcohol dehydrogenase, N-terminal	6	43	475	15033	4.42	0.0109526	MA_10433694g0010 MA_423264g0010 MA_70877g0010 MA_30381g0010 MA_10426375g0010 MA_10435723g0010
Aldehyde dehydrogenase domain	4	16	475	15033	7.91	0.012845	MA_10431043g0010 MA_10434287g0020 MA_10431627g0010 MA_138834g0010
FAD/NAD-linked reductase, dimerisation domain	3	6	475	15033	15.82	0.0136792	MA_10437264g0010 MA_4137775g0010 MA_16624g0010
Transcription factor, GTP-binding domain	4	17	475	15033	7.45	0.0152385	MA_434977g0010 MA_10426758g0020 MA_58335g0010 MA_6993g0010
6-phosphogluconate dehydrogenase, NADP-binding	3	7	475	15033	13.56	0.0187543	MA_10163020g0010 MA_166600g0010 MA_133160g0010
Isopropylmalate dehydrogenase-like domain	3	7	475	15033	13.56	0.0187543	MA_10435887g0040 MA_119966g0010 MA_381155g0010
Pyridoxal phosphate-dependent transferase, major region, subdomain 2	6	51	475	15033	3.72	0.0218014	MA_10437078g0010 MA_10433492g0010 MA_169071g0010 MA_25943g0010 MA_18142g0010 MA_10085364g0010
Thiolase-like	6	51	475	15033	3.72	0.0218014	MA_10436322g0010 MA_10426264g0020 MA_10428839g0010 MA_101113g0020 MA_181748g0010 MA_24476g0010
Thioredoxin-like fold	12	176	475	15033	2.16	0.0238709	MA_92424g0010 MA_45916g0010 MA_10186551g0010 MA_48898g0010 MA_86450g0010 MA_98268g0010 MA_10431249g0010 MA_474303g0010 MA_29361g0010 MA_10197498g0010 MA_265224g0010 MA_125131g0010
Glyceraldehyde 3-phosphate dehydrogenase, NAD(P) binding domain	3	8	475	15033	11.87	0.0244891	MA_10426544g0010 MA_130835g0010 MA_63231g0010
Clp ATPase, C-terminal	3	8	475	15033	11.87	0.0244891	MA_763g0010 MA_21130g0010 MA_10427039g0010
Aldehyde/histidinol dehydrogenase	4	21	475	15033	6.03	0.0271654	MA_10431043g0010 MA_10434287g0020 MA_10431627g0010 MA_138834g0010
HSP20-like chaperone	7	74	475	15033	2.99	0.0290825	MA_372983g0010 MA_10426614g0010 MA_10436211g0010 MA_9035900g0010 MA_10429426g0010 MA_104614g0010 MA_24774g0010
Translation elongation factor EF1A/initiation factor IF2gamma, C-terminal	3	9	475	15033	10.55	0.0308374	MA_434977g0010 MA_58335g0010 MA_6993g0010
Ribosomal protein L23/L15e core domain	3	10	475	15033	9.49	0.0377547	MA_119894g0010 MA_19619g0010 MA_10430928g0010
Ribulose-phosphate binding barrel	3	10	475	15033	9.49	0.0377547	MA_10426564g0030 MA_92814g0010 MA_43985g0010
JAB1/MPN/MOV34 metalloenzyme domain	3	10	475	15033	9.49	0.0377547	MA_5342g0020 MA_7388g0020 MA_10429431g0020
Porin domain	3	10	475	15033	9.49	0.0377547	MA_28816g0010 MA_10427919g0010 MA_147596g0010
Small GTP-binding protein domain	6	59	475	15033	3.22	0.0379588	MA_101085g0010 MA_5611g0010 MA_10430522g0010 MA_20427g0010 MA_18050g0020 MA_115530g0010
RNA helicase, DEAD-box type, Q motif	4	24	475	15033	5.27	0.0385798	MA_99733g0010 MA_19015g0010 MA_137324g0010 MA_50378g0010
Bet v I/Major latex protein	4	24	475	15033	5.27	0.0385798	MA_8525995g0010 MA_10265000g0010 MA_8819148g0010 MA_408047g0010
Glyceraldehyde 3-phosphate dehydrogenase, catalytic domain	3	11	475	15033	8.63	0.0451993	MA_10426544g0010 MA_130835g0010 MA_63231g0010
NADP-dependent oxidoreductase domain	4	26	475	15033	4.87	0.0473372	MA_10429533g0010 MA_10432547g0010 MA_46068g0010 MA_129465g0010
Thiamin diphosphate-binding fold	4	27	475	15033	4.69	0.0520502	MA_102149g0010 MA_112542g0010 MA_118815g0010 MA_9143g0010
Polyketide synthase, enoylreductase domain	4	27	475	15033	4.69	0.0520502	MA_10433694g0010 MA_423264g0010 MA_30381g0010 MA_10435723g0010
Cytochrome b5-like heme/steroid binding domain	3	12	475	15033	7.91	0.0531309	MA_137857g0010 MA_56416g0010 MA_3440g0010
Flavoprotein pyridine nucleotide cytochrome reductase	3	12	475	15033	7.91	0.0531309	MA_193431g0010 MA_10435561g0010 MA_8687g0010
Alpha crystallin/Hsp20 domain	6	65	475	15033	2.92	0.0538734	MA_372983g0010 MA_10426614g0010 MA_10436211g0010 MA_9035900g0010 MA_104614g0010 MA_24774g0010
FKBP-type peptidyl-prolyl cis-trans isomerase domain	3	13	475	15033	7.3	0.0615118	MA_16582g0010 MA_10431091g0010 MA_101371g0010
Oxidoreductase FAD/NAD(P)-binding	3	13	475	15033	7.3	0.0615118	MA_193431g0010 MA_10435561g0010 MA_8687g0010
Plectin/S10, N-terminal	2	2	475	15033	31.65	0.0620691	MA_111018g0010 MA_314020g0010
Aminotransferase, class I/classII	4	29	475	15033	4.37	0.0621234	MA_72677g0010 MA_99207g0020 MA_10433492g0010 MA_18795g0030
Histone H2A	4	30	475	15033	4.22	0.0674738	MA_100300g0010 MA_11514g0010 MA_191819g0010 MA_7320190g0010
Ribosomal protein L2 domain 2	3	14	475	15033	6.78	0.0703057	MA_10434733g0010 MA_108607g0010 MA_3390g0010
Ribosomal protein S5 domain 2-type fold	4	32	475	15033	3.96	0.0787756	MA_158470g0010 MA_12191g0010 MA_10426758g0020 MA_32670g0010
Glyoxalase/Bleomycin resistance protein/Dihydroxybiphenyl dioxygenase	4	32	475	15033	3.96	0.0787756	MA_10435209g0010 MA_10436511g0010 MA_13356g0010 MA_9390106g0010
Aldehyde dehydrogenase N-terminal domain	3	15	475	15033	6.33	0.0794784	MA_10431043g0010 MA_10434287g0020 MA_138834g0010
Acyl-CoA oxidase/dehydrogenase, central domain	2	3	475	15033	21.1	0.0916466	MA_4442g0010 MA_71140g0010
Acyl-CoA dehydrogenase/oxidase, N-terminal and middle domain	2	3	475	15033	21.1	0.0916466	MA_4442g0010 MA_71140g0010
Catalase immune-responsive domain	2	3	475	15033	21.1	0.0916466	MA_10437148g0010 MA_10427891g0010
Proteasome alpha-subunit, N-terminal domain	2	3	475	15033	21.1	0.0916466	MA_474079g0010 MA_77810g0010
Heat shock chaperonin-binding	2	3	475	15033	21.1	0.0916466	MA_39935g0010 MA_10431292g0020
Polyketide synthase, ketoreductase domain	2	3	475	15033	21.1	0.0916466	MA_245731g0020 MA_10430018g0010
Clp, N-terminal	2	3	475	15033	21.1	0.0916466	MA_8117g0010 MA_10427039g0010
Glutathione S-transferase, C-terminal-like	6	77	475	15033	2.47	0.0956347	MA_86450g0010 MA_10429044g0020 MA_98268g0010 MA_45916g0010 MA_10186551g0010 MA_48898g0010
Ferredoxin reductase-type FAD-binding domain	3	17	475	15033	5.59	0.098832	MA_193431g0010 MA_10435561g0010 MA_8687g0010
Alcohol dehydrogenase, C-terminal	4	36	475	15033	3.52	0.103618	MA_423264g0010 MA_30381g0010 MA_9938773g0010 MA_10435723g0010
Riboflavin synthase-like beta-barrel	3	18	475	15033	5.27	0.108953	MA_193431g0010 MA_10435561g0010 MA_8687g0010
Galactose mutarotase-like domain	3	18	475	15033	5.27	0.108953	MA_259175g0010 MA_960236g0010 MA_10436707g0010
HotDog domain	3	18	475	15033	5.27	0.108953	MA_3692g0010 MA_10430292g0010 MA_10435333g0010
NmrA-like domain	5	59	475	15033	2.68	0.115123	MA_17102g0020 MA_92792g0010 MA_10427517g0010 MA_118097g0010 MA_124056g0010
6-phosphogluconate dehydrogenase, domain 3	2	4	475	15033	15.82	0.120293	MA_10163020g0010 MA_166600g0010
6-phosphogluconate dehydrogenase, C-terminal	2	4	475	15033	15.82	0.120293	MA_10163020g0010 MA_166600g0010
Catalase-like domain	2	4	475	15033	15.82	0.120293	MA_10437148g0010 MA_10427891g0010
Catalase core domain	2	4	475	15033	15.82	0.120293	MA_10437148g0010 MA_10427891g0010
Acyl-CoA dehydrogenase/oxidase C-terminal	2	4	475	15033	15.82	0.120293	MA_4442g0010 MA_71140g0010
Chalcone isomerase, 3-layer sandwich	2	4	475	15033	15.82	0.120293	MA_118809g0010 MA_502949g0010
Phosphoglycerate kinase, N-terminal	2	4	475	15033	15.82	0.120293	MA_92421g0010 MA_10429354g0010
UDP-glucose/GDP-mannose dehydrogenase, C-terminal	2	4	475	15033	15.82	0.120293	MA_94703g0010 MA_422175g0010
Polyadenylate-binding protein/Hyperplastic disc protein	2	4	475	15033	15.82	0.120293	MA_111003g0010 MA_10436565g0010
Aminoacyl-tRNA synthetase, class II (G/ P/ S/T)	2	4	475	15033	15.82	0.120293	MA_251870g0010 MA_36123g0010
S15/NS1, RNA-binding	2	4	475	15033	15.82	0.120293	MA_141232g0010 MA_36123g0010
DEAD/DEAH box helicase domain	4	41	475	15033	3.09	0.138345	MA_99733g0010 MA_19015g0010 MA_137324g0010 MA_50378g0010
Major latex protein domain	3	21	475	15033	4.52	0.140762	MA_8525995g0010 MA_10265000g0010 MA_8819148g0010
Linker histone H1/H5, domain H15	3	21	475	15033	4.52	0.140762	MA_6409g0010 MA_500183g0010 MA_5243726g0010
Aquaporin-like	4	42	475	15033	3.01	0.145713	MA_112061g0010 MA_11327g0010 MA_72253g0010 MA_3650g0010
D-isomer specific 2-hydroxyacid dehydrogenase, catalytic domain	2	5	475	15033	12.66	0.148038	MA_53302g0010 MA_36305g0010
Acyl carrier protein-like	2	5	475	15033	12.66	0.148038	MA_3574g0020 MA_10429573g0020
D-isomer specific 2-hydroxyacid dehydrogenase, NAD-binding domain	2	5	475	15033	12.66	0.148038	MA_53302g0010 MA_36305g0010
Phosphoglycerate kinase, C-terminal	2	5	475	15033	12.66	0.148038	MA_92421g0010 MA_10429354g0010
Thiolase, C-terminal	2	5	475	15033	12.66	0.148038	MA_10436322g0010 MA_181748g0010
Ribosomal protein L18e/L15P	2	5	475	15033	12.66	0.148038	MA_5630845g0010 MA_10436259g0020
Alkyl hydroperoxide reductase subunit C/ Thiol specific antioxidant	2	6	475	15033	10.55	0.17491	MA_92424g0010 MA_10197498g0010
Thiolase, N-terminal	2	6	475	15033	10.55	0.17491	MA_10436322g0010 MA_181748g0010
Tautomerase/MIF superfamily	2	6	475	15033	10.55	0.17491	MA_449338g0010 MA_10302242g0010
Polyketide synthase, beta-ketoacyl synthase domain	2	6	475	15033	10.55	0.17491	MA_10428839g0010 MA_24476g0010
Citrate synthase-like, small alpha subdomain	2	6	475	15033	10.55	0.17491	MA_751511g0010 MA_160810g0010
Chalcone isomerase	2	6	475	15033	10.55	0.17491	MA_118809g0010 MA_502949g0010
Thiamine pyrophosphate enzyme, C-terminal TPP-binding	2	6	475	15033	10.55	0.17491	MA_112542g0010 MA_9143g0010
Beta-ketoacyl synthase, C-terminal	2	6	475	15033	10.55	0.17491	MA_10428839g0010 MA_24476g0010
Cupin 1	4	46	475	15033	2.75	0.176374	MA_8404570g0010 MA_67677g0010 MA_39524g0010 MA_56685g0010
AAA+ ATPase domain	9	173	475	15033	1.65	0.180802	MA_763g0010 MA_161096g0010 MA_10435556g0010 MA_10427013g0010 MA_188257g0010 MA_21130g0010 MA_11179g0010 MA_10427039g0010 MA_10431395g0010
Ribosomal protein S5 domain 2-type fold, subgroup	3	25	475	15033	3.8	0.185658	MA_158470g0010 MA_10426758g0020 MA_32670g0010
ClpP/crotonase-like domain	3	26	475	15033	3.65	0.197185	MA_10429018g0020 MA_134292g0010 MA_58424g0010
Heat shock protein 70kD, C-terminal domain	3	26	475	15033	3.65	0.197185	MA_19860g0010 MA_124140g0010 MA_34351g0010
RNA-binding S4 domain	2	7	475	15033	9.04	0.200936	MA_127596g0010 MA_10431745g0020
Initiation factor eIF-4 gamma, MA3	2	7	475	15033	9.04	0.200936	MA_179075g0010 MA_2314g0010
Thiamine pyrophosphate enzyme, central domain	2	7	475	15033	9.04	0.200936	MA_112542g0010 MA_9143g0010
Translation elongation factor EFTu/EF1A, C-terminal	2	7	475	15033	9.04	0.200936	MA_434977g0010 MA_58335g0010
Thiamine pyrophosphate enzyme, N-terminal TPP-binding domain	2	7	475	15033	9.04	0.200936	MA_112542g0010 MA_9143g0010
Phosphofructokinase domain	2	7	475	15033	9.04	0.200936	MA_14404g0010 MA_62177g0010
Heat shock protein 70kD, peptide-binding domain	3	28	475	15033	3.39	0.220474	MA_19860g0010 MA_124140g0010 MA_34351g0010
Glutathione S-transferase, N-terminal	4	52	475	15033	2.43	0.225197	MA_86450g0010 MA_98268g0010 MA_45916g0010 MA_48898g0010
Transketolase-like, pyrimidine-binding domain	2	8	475	15033	7.91	0.226143	MA_102149g0010 MA_118815g0010
Aminoacyl-tRNA synthetase, class II	2	8	475	15033	7.91	0.226143	MA_251870g0010 MA_36123g0010
Nucleotidyl transferase domain	2	8	475	15033	7.91	0.226143	MA_88294g0010 MA_106343g0010
Piwi domain	2	8	475	15033	7.91	0.226143	MA_10427420g0010 MA_118377g0010
DHS-like NAD/FAD-binding domain	2	9	475	15033	7.03	0.250556	MA_112542g0010 MA_9143g0010
HIT-like domain	2	9	475	15033	7.03	0.250556	MA_10436642g0010 MA_18947g0030
Beta-ketoacyl synthase, N-terminal	2	9	475	15033	7.03	0.250556	MA_10428839g0010 MA_24476g0010
Helicase superfamily 1/2, ATP-binding domain	4	57	475	15033	2.22	0.267618	MA_99733g0010 MA_19015g0010 MA_137324g0010 MA_50378g0010
Winged helix-turn-helix DNA-binding domain	6	111	475	15033	1.71	0.272615	MA_10427917g0010 MA_10429714g0010 MA_6409g0010 MA_500183g0010 MA_10427293g0010 MA_5243726g0010
S-adenosyl-L-homocysteine hydrolase, NAD binding domain	2	10	475	15033	6.33	0.274201	MA_53302g0010 MA_10433454g0020
Ubiquitin-activating enzyme, catalytic cysteine domain	2	10	475	15033	6.33	0.274201	MA_107903g0010 MA_10436331g0040
RNA recognition motif domain, eukaryote	2	10	475	15033	6.33	0.274201	MA_111003g0010 MA_10436565g0010
Glutathione S-transferase, C-terminal	3	33	475	15033	2.88	0.279354	MA_98268g0010 MA_45916g0010 MA_10186551g0010
Glycoside hydrolase-type carbohydrate-binding, subgroup	2	11	475	15033	5.75	0.297101	MA_259175g0010 MA_960236g0010
Transketolase, C-terminal/Pyruvate-ferredoxin oxidoreductase, domain II	2	11	475	15033	5.75	0.297101	MA_102149g0010 MA_118815g0010
DJ-1/PfpI	2	11	475	15033	5.75	0.297101	MA_10433067g0010 MA_244661g0010
Development/cell death domain	2	11	475	15033	5.75	0.297101	MA_121889g0010 MA_10429587g0010
Domain of unknown function DUF3700	2	11	475	15033	5.75	0.297101	MA_109804g0010 MA_10434639g0010
Trimeric LpxA-like	2	12	475	15033	5.27	0.31928	MA_88294g0010 MA_10435782g0010
Cyclophilin-type peptidyl-prolyl cis-trans isomerase domain	2	12	475	15033	5.27	0.31928	MA_913013g0020 MA_69667g0010
Cyclophilin-like domain	2	12	475	15033	5.27	0.31928	MA_913013g0020 MA_69667g0010
THIF-type NAD/FAD binding fold	2	13	475	15033	4.87	0.340761	MA_107903g0010 MA_10436331g0040
Zinc finger, CCHC-type	3	40	475	15033	2.37	0.360973	MA_10436424g0010 MA_16336g0010 MA_77330g0010
Ferritin-like superfamily	2	14	475	15033	4.52	0.361565	MA_10431660g0010 MA_10429522g0010
START-like domain	4	69	475	15033	1.83	0.371571	MA_8525995g0010 MA_10265000g0010 MA_8819148g0010 MA_408047g0010
Helicase, C-terminal	4	70	475	15033	1.81	0.380188	MA_99733g0010 MA_19015g0010 MA_137324g0010 MA_50378g0010
MIF4G-like domain	2	15	475	15033	4.22	0.381714	MA_179075g0010 MA_2314g0010
Pyruvate/Phosphoenolpyruvate kinase-like domain	2	16	475	15033	3.96	0.401228	MA_139148g0010 MA_93292g0010
RmlC-like cupin domain	4	73	475	15033	1.73	0.40587	MA_8404570g0010 MA_67677g0010 MA_39524g0010 MA_56685g0010
Class I glutamine amidotransferase-like	2	20	475	15033	3.16	0.47333	MA_10433067g0010 MA_244661g0010
Carbohydrate kinase PfkB	2	20	475	15033	3.16	0.47333	MA_8984115g0010 MA_255g0010
Glyoxalase-like domain	2	21	475	15033	3.01	0.489958	MA_10435209g0010 MA_13356g0010
CBS domain	2	21	475	15033	3.01	0.489958	MA_10437071g0010 MA_10436750g0010
AMP-dependent synthetase/ligase	3	52	475	15033	1.83	0.491364	MA_135861g0010 MA_8741287g0010 MA_1836g0010
ACT domain	2	22	475	15033	2.88	0.506062	MA_53302g0010 MA_10220333g0010
Metallo-dependent phosphatase-like	3	57	475	15033	1.67	0.54059	MA_10435701g0010 MA_10433445g0020 MA_10432995g0010
P-type ATPase, A domain	2	25	475	15033	2.53	0.551394	MA_19370g0010 MA_10428640g0010
Ribokinase-like	2	26	475	15033	2.43	0.565563	MA_8984115g0010 MA_255g0010
UspA	3	60	475	15033	1.58	0.568503	MA_10394417g0010 MA_202636g0010 MA_139433g0010
P-type ATPase, cytoplasmic domain N	2	27	475	15033	2.34	0.579285	MA_19370g0010 MA_10428640g0010
Chlorophyll a/b binding protein domain	2	28	475	15033	2.26	0.592574	MA_176279g0010 MA_815900g0010
Double-stranded RNA-binding domain	2	29	475	15033	2.18	0.605444	MA_158470g0010 MA_53221g0010
Acyl-CoA N-acyltransferase	2	37	475	15033	1.71	0.694824	MA_90403g0010 MA_472306g0010
Thioredoxin domain	2	40	475	15033	1.58	0.722859	MA_474303g0010 MA_29361g0010

## Sheet: KEGG enrichment
KEGG pathway	Mapping	Background	All Mapping	All Background	Fold enrichment	Fisher' exact test p value	-log10(p value)	Related proteins
ath03010 Ribosome - Arabidopsis thaliana (thale cress)	60	170	251	2391	3.36	5.55112e-14	13.26	MA_74060g0010 MA_5630845g0010 MA_113075g0010 MA_47548g0010 MA_186340g0010 MA_8767694g0010 MA_10426804g0010 MA_38141g0010 MA_10427917g0010 MA_10427098g0010 MA_14317g0010 MA_10429326g0010 MA_186351g0010 MA_114136g0010 MA_79041g0010 MA_124901g0010 MA_17326g0010 MA_141232g0010 MA_9043057g0010 MA_529552g0010 MA_70965g0010 MA_124178g0010 MA_10432758g0010 MA_10434621g0010 MA_19350g0010 MA_1839g0010 MA_1…
ath01200 Carbon metabolism - Arabidopsis thaliana (thale cress)	47	111	251	2391	4.03	4.64184e-13	12.33	MA_39057g0020 MA_10427281g0010 MA_169071g0010 MA_98979g0010 MA_53302g0010 MA_10429018g0020 MA_76209g0010 MA_14404g0010 MA_63231g0010 MA_30531g0010 MA_92421g0010 MA_4137775g0010 MA_10428568g0010 MA_10437148g0010 MA_101067g0010 MA_130835g0010 MA_87937g0010 MA_7469g0010 MA_10163020g0010 MA_102149g0010 MA_15889g0020 MA_10433492g0010 MA_95356g0010 MA_118815g0010 MA_15580g0010 MA_18795g0030 MA_36305g00…
ath00710 Carbon fixation in photosynthetic organisms - Arabidopsis thaliana (thale cress)	19	37	251	2391	4.89	3.53732e-09	8.45	MA_72677g0010 MA_10427281g0010 MA_10436068g0010 MA_98979g0010 MA_47626g0010 MA_63231g0010 MA_92421g0010 MA_10427218g0010 MA_101067g0010 MA_101646g0010 MA_10431009g0010 MA_92814g0010 MA_130835g0010 MA_87937g0010 MA_10426544g0010 MA_102149g0010 MA_10433492g0010 MA_15580g0010 MA_18795g0030
ath00630 Glyoxylate and dicarboxylate metabolism - Arabidopsis thaliana (thale cress)	17	32	251	2391	5.06	1.66459e-08	7.78	MA_10437264g0010 MA_169071g0010 MA_10436068g0010 MA_47626g0010 MA_120902g0010 MA_76209g0010 MA_751511g0010 MA_4137775g0010 MA_10437148g0010 MA_10431009g0010 MA_18142g0010 MA_87937g0010 MA_181748g0010 MA_7469g0010 MA_15580g0010 MA_15508g0010 MA_36305g0010
ath00020 Citrate cycle (TCA cycle) - Arabidopsis thaliana (thale cress)	13	22	251	2391	5.63	3.29783e-07	6.48	MA_10437264g0010 MA_4137775g0010 MA_39057g0020 MA_10431009g0010 MA_101646g0010 MA_10436068g0010 MA_87937g0010 MA_7469g0010 MA_751511g0010 MA_10435887g0040 MA_118815g0010 MA_15580g0010 MA_160810g0010
ath01230 Biosynthesis of amino acids - Arabidopsis thaliana (thale cress)	28	106	251	2391	2.52	5.23779e-06	5.28	MA_72677g0010 MA_169071g0010 MA_98979g0010 MA_10436480g0020 MA_53302g0010 MA_751511g0010 MA_139857g0010 MA_10427706g0010 MA_14404g0010 MA_30531g0010 MA_92421g0010 MA_623831g0010 MA_10220333g0010 MA_10428568g0010 MA_197296g0010 MA_101067g0010 MA_92814g0010 MA_130835g0010 MA_7469g0010 MA_10426544g0010 MA_102149g0010 MA_10435887g0040 MA_14068g0010 MA_10433492g0010 MA_112542g0010 MA_10433022g0010 MA_…
ath00010 Glycolysis / Gluconeogenesis - Arabidopsis thaliana (thale cress)	18	51	251	2391	3.36	6.98771e-06	5.16	MA_10437264g0010 MA_39057g0020 MA_98979g0010 MA_10436480g0020 MA_14404g0010 MA_10431043g0010 MA_92421g0010 MA_4137775g0010 MA_10428568g0010 MA_101067g0010 MA_101646g0010 MA_960236g0010 MA_130835g0010 MA_10426544g0010 MA_30381g0010 MA_10434287g0020 MA_15889g0020 MA_118815g0010
ath00620 Pyruvate metabolism - Arabidopsis thaliana (thale cress)	16	42	251	2391	3.63	9.49401e-06	5.02	MA_10437264g0010 MA_10436511g0010 MA_39057g0020 MA_10436068g0010 MA_120902g0010 MA_9390106g0010 MA_10431043g0010 MA_10427218g0010 MA_4137775g0010 MA_101646g0010 MA_10431009g0010 MA_181748g0010 MA_87937g0010 MA_244661g0010 MA_118815g0010 MA_15580g0010
ath00030 Pentose phosphate pathway - Arabidopsis thaliana (thale cress)	11	25	251	2391	4.19	0.000103107	3.99	MA_166600g0010 MA_101067g0010 MA_92814g0010 MA_10267514g0010 MA_10163020g0010 MA_102149g0010 MA_10434287g0020 MA_14404g0010 MA_15889g0020 MA_1999g0010 MA_30531g0010
ath01210 2-Oxocarboxylic acid metabolism - Arabidopsis thaliana (thale cress)	10	22	251	2391	4.33	0.000189494	3.72	MA_72677g0010 MA_623831g0010 MA_10220333g0010 MA_7469g0010 MA_751511g0010 MA_10427706g0010 MA_10435887g0040 MA_10433492g0010 MA_112542g0010 MA_18795g0030
ath03050 Proteasome - Arabidopsis thaliana (thale cress)	12	32	251	2391	3.57	0.00022892	3.64	MA_119122g0010 MA_2177g0010 MA_10427481g0010 MA_164900g0010 MA_10427293g0010 MA_10427013g0010 MA_77810g0010 MA_474079g0010 MA_10427364g0010 MA_10429431g0020 MA_615509g0010 MA_10431395g0010
ath00260 Glycine, serine and threonine metabolism - Arabidopsis thaliana (thale cress)	11	29	251	2391	3.61	0.000431801	3.36	MA_10437264g0010 MA_4137775g0010 MA_10437078g0010 MA_18326g0010 MA_18142g0010 MA_169071g0010 MA_10436480g0020 MA_53302g0010 MA_76209g0010 MA_10433022g0010 MA_36305g0010
ath01212 Fatty acid metabolism - Arabidopsis thaliana (thale cress)	12	39	251	2391	2.93	0.00152463	2.82	MA_3692g0010 MA_135861g0010 MA_10431660g0010 MA_4442g0010 MA_181748g0010 MA_134292g0010 MA_10428839g0010 MA_10428989g0010 MA_71140g0010 MA_1836g0010 MA_24476g0010 MA_10435961g0030
ath00071 Fatty acid degradation - Arabidopsis thaliana (thale cress)	8	19	251	2391	4.01	0.00209709	2.68	MA_10431043g0010 MA_135861g0010 MA_4442g0010 MA_181748g0010 MA_30381g0010 MA_134292g0010 MA_1836g0010 MA_71140g0010
ath00061 Fatty acid biosynthesis - Arabidopsis thaliana (thale cress)	8	24	251	2391	3.18	0.00911535	2.04	MA_3692g0010 MA_135861g0010 MA_10431660g0010 MA_10428839g0010 MA_10428989g0010 MA_1836g0010 MA_10435961g0030 MA_24476g0010
ath00250 Alanine, aspartate and glutamate metabolism - Arabidopsis thaliana (thale cress)	8	26	251	2391	2.93	0.0144434	1.84	MA_72677g0010 MA_14068g0010 MA_10437078g0010 MA_10433492g0010 MA_95356g0010 MA_18142g0010 MA_18795g0030 MA_15508g0010
ath04146 Peroxisome - Arabidopsis thaliana (thale cress)	10	39	251	2391	2.44	0.0164112	1.78	MA_135861g0010 MA_10437148g0010 MA_4442g0010 MA_18142g0010 MA_10436947g0010 MA_9143g0010 MA_10435887g0040 MA_1836g0010 MA_71140g0010 MA_58424g0010
ath00220 Arginine biosynthesis - Arabidopsis thaliana (thale cress)	6	17	251	2391	3.36	0.0258954	1.59	MA_72677g0010 MA_623831g0010 MA_10433492g0010 MA_95356g0010 MA_18795g0030 MA_15508g0010
ath00190 Oxidative phosphorylation - Arabidopsis thaliana (thale cress)	12	56	251	2391	2.04	0.0271556	1.57	MA_10429995g0010 MA_3574g0020 MA_93674g0010 MA_10427963g0010 MA_10434974g0010 MA_19370g0010 MA_10428311g0010 MA_87523g0010 MA_10434929g0010 MA_852g0010 MA_11179g0010 MA_10432972g0030
ath00770 Pantothenate and CoA biosynthesis - Arabidopsis thaliana (thale cress)	5	12	251	2391	3.97	0.0293494	1.53	MA_10427706g0010 MA_112542g0010 MA_10220333g0010 MA_139148g0010 MA_27352g0010
ath00280 Valine, leucine and isoleucine degradation - Arabidopsis thaliana (thale cress)	6	19	251	2391	3.01	0.0409417	1.39	MA_10437264g0010 MA_10431043g0010 MA_10429018g0020 MA_4137775g0010 MA_181748g0010 MA_101113g0020
ath00960 Tropane, piperidine and pyridine alkaloid biosynthesis - Arabidopsis thaliana (thale cress)	4	8	251	2391	4.76	0.0424822	1.37	MA_72677g0010 MA_18326g0010 MA_10429626g0010 MA_18795g0030

## Sheet: ident_KEGG_enrichment
KEGG pathway	Mapping	Background	All Mapping	All Background	Fold enrichment	Fisher'exact Test P_value	Related proteins
ath03010 Ribosome - Arabidopsis thaliana (thale cress)	60	170	251	2391	3.36	5.55112e-14	MA_74060g0010 MA_5630845g0010 MA_113075g0010 MA_47548g0010 MA_186340g0010 MA_8767694g0010 MA_10426804g0010 MA_38141g0010 MA_10427917g0010 MA_10427098g0010 MA_14317g0010 MA_10429326g0010 MA_186351g0010 MA_114136g0010 MA_79041g0010 MA_124901g0010 MA_17326g0010 MA_141232g0010 MA_9043057g0010 MA_529552g0010 MA_70965g0010 MA_124178g0010 MA_10432758g0010 MA_10434621g0010 MA_19350g0010 MA_1839g0010 MA_1…
ath01200 Carbon metabolism - Arabidopsis thaliana (thale cress)	47	111	251	2391	4.03	4.64184e-13	MA_39057g0020 MA_10427281g0010 MA_169071g0010 MA_98979g0010 MA_53302g0010 MA_10429018g0020 MA_76209g0010 MA_14404g0010 MA_63231g0010 MA_30531g0010 MA_92421g0010 MA_4137775g0010 MA_10428568g0010 MA_10437148g0010 MA_101067g0010 MA_130835g0010 MA_87937g0010 MA_7469g0010 MA_10163020g0010 MA_102149g0010 MA_15889g0020 MA_10433492g0010 MA_95356g0010 MA_118815g0010 MA_15580g0010 MA_18795g0030 MA_36305g00…
ath00710 Carbon fixation in photosynthetic organisms - Arabidopsis thaliana (thale cress)	19	37	251	2391	4.89	3.53732e-09	MA_72677g0010 MA_10427281g0010 MA_10436068g0010 MA_98979g0010 MA_47626g0010 MA_63231g0010 MA_92421g0010 MA_10427218g0010 MA_101067g0010 MA_101646g0010 MA_10431009g0010 MA_92814g0010 MA_130835g0010 MA_87937g0010 MA_10426544g0010 MA_102149g0010 MA_10433492g0010 MA_15580g0010 MA_18795g0030
ath00630 Glyoxylate and dicarboxylate metabolism - Arabidopsis thaliana (thale cress)	17	32	251	2391	5.06	1.66459e-08	MA_10437264g0010 MA_169071g0010 MA_10436068g0010 MA_47626g0010 MA_120902g0010 MA_76209g0010 MA_751511g0010 MA_4137775g0010 MA_10437148g0010 MA_10431009g0010 MA_18142g0010 MA_87937g0010 MA_181748g0010 MA_7469g0010 MA_15580g0010 MA_15508g0010 MA_36305g0010
ath00020 Citrate cycle (TCA cycle) - Arabidopsis thaliana (thale cress)	13	22	251	2391	5.63	3.29783e-07	MA_10437264g0010 MA_4137775g0010 MA_39057g0020 MA_10431009g0010 MA_101646g0010 MA_10436068g0010 MA_87937g0010 MA_7469g0010 MA_751511g0010 MA_10435887g0040 MA_118815g0010 MA_15580g0010 MA_160810g0010
ath01230 Biosynthesis of amino acids - Arabidopsis thaliana (thale cress)	28	106	251	2391	2.52	5.23779e-06	MA_72677g0010 MA_169071g0010 MA_98979g0010 MA_10436480g0020 MA_53302g0010 MA_751511g0010 MA_139857g0010 MA_10427706g0010 MA_14404g0010 MA_30531g0010 MA_92421g0010 MA_623831g0010 MA_10220333g0010 MA_10428568g0010 MA_197296g0010 MA_101067g0010 MA_92814g0010 MA_130835g0010 MA_7469g0010 MA_10426544g0010 MA_102149g0010 MA_10435887g0040 MA_14068g0010 MA_10433492g0010 MA_112542g0010 MA_10433022g0010 MA_…
ath00010 Glycolysis / Gluconeogenesis - Arabidopsis thaliana (thale cress)	18	51	251	2391	3.36	6.98771e-06	MA_10437264g0010 MA_39057g0020 MA_98979g0010 MA_10436480g0020 MA_14404g0010 MA_10431043g0010 MA_92421g0010 MA_4137775g0010 MA_10428568g0010 MA_101067g0010 MA_101646g0010 MA_960236g0010 MA_130835g0010 MA_10426544g0010 MA_30381g0010 MA_10434287g0020 MA_15889g0020 MA_118815g0010
ath00620 Pyruvate metabolism - Arabidopsis thaliana (thale cress)	16	42	251	2391	3.63	9.49401e-06	MA_10437264g0010 MA_10436511g0010 MA_39057g0020 MA_10436068g0010 MA_120902g0010 MA_9390106g0010 MA_10431043g0010 MA_10427218g0010 MA_4137775g0010 MA_101646g0010 MA_10431009g0010 MA_181748g0010 MA_87937g0010 MA_244661g0010 MA_118815g0010 MA_15580g0010
ath00030 Pentose phosphate pathway - Arabidopsis thaliana (thale cress)	11	25	251	2391	4.19	0.000103107	MA_166600g0010 MA_101067g0010 MA_92814g0010 MA_10267514g0010 MA_10163020g0010 MA_102149g0010 MA_10434287g0020 MA_14404g0010 MA_15889g0020 MA_1999g0010 MA_30531g0010
ath01210 2-Oxocarboxylic acid metabolism - Arabidopsis thaliana (thale cress)	10	22	251	2391	4.33	0.000189494	MA_72677g0010 MA_623831g0010 MA_10220333g0010 MA_7469g0010 MA_751511g0010 MA_10427706g0010 MA_10435887g0040 MA_10433492g0010 MA_112542g0010 MA_18795g0030
ath03050 Proteasome - Arabidopsis thaliana (thale cress)	12	32	251	2391	3.57	0.00022892	MA_119122g0010 MA_2177g0010 MA_10427481g0010 MA_164900g0010 MA_10427293g0010 MA_10427013g0010 MA_77810g0010 MA_474079g0010 MA_10427364g0010 MA_10429431g0020 MA_615509g0010 MA_10431395g0010
ath00260 Glycine, serine and threonine metabolism - Arabidopsis thaliana (thale cress)	11	29	251	2391	3.61	0.000431801	MA_10437264g0010 MA_4137775g0010 MA_10437078g0010 MA_18326g0010 MA_18142g0010 MA_169071g0010 MA_10436480g0020 MA_53302g0010 MA_76209g0010 MA_10433022g0010 MA_36305g0010
ath01212 Fatty acid metabolism - Arabidopsis thaliana (thale cress)	12	39	251	2391	2.93	0.00152463	MA_3692g0010 MA_135861g0010 MA_10431660g0010 MA_4442g0010 MA_181748g0010 MA_134292g0010 MA_10428839g0010 MA_10428989g0010 MA_71140g0010 MA_1836g0010 MA_24476g0010 MA_10435961g0030
ath00071 Fatty acid degradation - Arabidopsis thaliana (thale cress)	8	19	251	2391	4.01	0.00209709	MA_10431043g0010 MA_135861g0010 MA_4442g0010 MA_181748g0010 MA_30381g0010 MA_134292g0010 MA_1836g0010 MA_71140g0010
ath00061 Fatty acid biosynthesis - Arabidopsis thaliana (thale cress)	8	24	251	2391	3.18	0.00911535	MA_3692g0010 MA_135861g0010 MA_10431660g0010 MA_10428839g0010 MA_10428989g0010 MA_1836g0010 MA_10435961g0030 MA_24476g0010
ath00250 Alanine, aspartate and glutamate metabolism - Arabidopsis thaliana (thale cress)	8	26	251	2391	2.93	0.0144434	MA_72677g0010 MA_14068g0010 MA_10437078g0010 MA_10433492g0010 MA_95356g0010 MA_18142g0010 MA_18795g0030 MA_15508g0010
ath04146 Peroxisome - Arabidopsis thaliana (thale cress)	10	39	251	2391	2.44	0.0164112	MA_135861g0010 MA_10437148g0010 MA_4442g0010 MA_18142g0010 MA_10436947g0010 MA_9143g0010 MA_10435887g0040 MA_1836g0010 MA_71140g0010 MA_58424g0010
ath00220 Arginine biosynthesis - Arabidopsis thaliana (thale cress)	6	17	251	2391	3.36	0.0258954	MA_72677g0010 MA_623831g0010 MA_10433492g0010 MA_95356g0010 MA_18795g0030 MA_15508g0010
ath00190 Oxidative phosphorylation - Arabidopsis thaliana (thale cress)	12	56	251	2391	2.04	0.0271556	MA_10429995g0010 MA_3574g0020 MA_93674g0010 MA_10427963g0010 MA_10434974g0010 MA_19370g0010 MA_10428311g0010 MA_87523g0010 MA_10434929g0010 MA_852g0010 MA_11179g0010 MA_10432972g0030
ath00770 Pantothenate and CoA biosynthesis - Arabidopsis thaliana (thale cress)	5	12	251	2391	3.97	0.0293494	MA_10427706g0010 MA_112542g0010 MA_10220333g0010 MA_139148g0010 MA_27352g0010
ath00280 Valine, leucine and isoleucine degradation - Arabidopsis thaliana (thale cress)	6	19	251	2391	3.01	0.0409417	MA_10437264g0010 MA_10431043g0010 MA_10429018g0020 MA_4137775g0010 MA_181748g0010 MA_101113g0020
ath00960 Tropane, piperidine and pyridine alkaloid biosynthesis - Arabidopsis thaliana (thale cress)	4	8	251	2391	4.76	0.0424822	MA_72677g0010 MA_18326g0010 MA_10429626g0010 MA_18795g0030
ath00480 Glutathione metabolism - Arabidopsis thaliana (thale cress)	10	50	251	2391	1.91	0.0705184	MA_166600g0010 MA_119996g0010 MA_10267514g0010 MA_48898g0010 MA_10426308g0010 MA_10163020g0010 MA_10435887g0040 MA_98268g0010 MA_79741g0010 MA_125131g0010
ath00650 Butanoate metabolism - Arabidopsis thaliana (thale cress)	4	10	251	2391	3.81	0.0778539	MA_112542g0010 MA_10220333g0010 MA_181748g0010 MA_101113g0020
ath00780 Biotin metabolism - Arabidopsis thaliana (thale cress)	4	10	251	2391	3.81	0.0778539	MA_3692g0010 MA_10428839g0010 MA_24476g0010 MA_10435961g0030
ath00270 Cysteine and methionine metabolism - Arabidopsis thaliana (thale cress)	10	53	251	2391	1.8	0.0949461	MA_72677g0010 MA_10437078g0010 MA_197296g0010 MA_10431009g0010 MA_10436068g0010 MA_87937g0010 MA_10433454g0020 MA_10426308g0010 MA_15580g0010 MA_18795g0030
ath00053 Ascorbate and aldarate metabolism - Arabidopsis thaliana (thale cress)	5	18	251	2391	2.65	0.110611	MA_10431043g0010 MA_119996g0010 MA_16624g0010 MA_79741g0010 MA_422175g0010
ath00950 Isoquinoline alkaloid biosynthesis - Arabidopsis thaliana (thale cress)	3	6	251	2391	4.76	0.123148	MA_72677g0010 MA_18326g0010 MA_18795g0030
ath00350 Tyrosine metabolism - Arabidopsis thaliana (thale cress)	4	13	251	2391	2.93	0.147304	MA_72677g0010 MA_30381g0010 MA_18326g0010 MA_18795g0030
ath00592 alpha-Linolenic acid metabolism - Arabidopsis thaliana (thale cress)	6	34	251	2391	1.68	0.279168	MA_30381g0010 MA_134292g0010 MA_4442g0010 MA_137604g0010 MA_71140g0010 MA_56386g0010
ath00072 Synthesis and degradation of ketone bodies - Arabidopsis thaliana (thale cress)	2	3	251	2391	6.35	0.282127	MA_181748g0010 MA_101113g0020
ath00410 beta-Alanine metabolism - Arabidopsis thaliana (thale cress)	5	26	251	2391	1.83	0.285725	MA_10431043g0010 MA_10429018g0020 MA_18326g0010 MA_27352g0010 MA_10426308g0010
ath00640 Propanoate metabolism - Arabidopsis thaliana (thale cress)	4	19	251	2391	2.01	0.319082	MA_10437264g0010 MA_10429018g0020 MA_4137775g0010 MA_181748g0010
ath00910 Nitrogen metabolism - Arabidopsis thaliana (thale cress)	4	19	251	2391	2.01	0.319082	MA_14068g0010 MA_95356g0010 MA_10761g0010 MA_15508g0010
ath00941 Flavonoid biosynthesis - Arabidopsis thaliana (thale cress)	4	19	251	2391	2.01	0.319082	MA_79460g0010 MA_10426264g0020 MA_118809g0010 MA_10435304g0010
ath00670 One carbon pool by folate - Arabidopsis thaliana (thale cress)	3	11	251	2391	2.6	0.322104	MA_76209g0010 MA_81112g0010 MA_169071g0010
ath00290 Valine, leucine and isoleucine biosynthesis - Arabidopsis thaliana (thale cress)	3	11	251	2391	2.6	0.322104	MA_10427706g0010 MA_112542g0010 MA_10220333g0010
ath00380 Tryptophan metabolism - Arabidopsis thaliana (thale cress)	3	12	251	2391	2.38	0.362062	MA_10431043g0010 MA_10437148g0010 MA_181748g0010
ath00660 C5-Branched dibasic acid metabolism - Arabidopsis thaliana (thale cress)	2	6	251	2391	3.18	0.484885	MA_112542g0010 MA_10220333g0010
ath00590 Arachidonic acid metabolism - Arabidopsis thaliana (thale cress)	2	6	251	2391	3.18	0.484885	MA_42276g0020 MA_125131g0010
ath01040 Biosynthesis of unsaturated fatty acids - Arabidopsis thaliana (thale cress)	3	18	251	2391	1.59	0.575994	MA_10431660g0010 MA_4442g0010 MA_71140g0010
ath00360 Phenylalanine metabolism - Arabidopsis thaliana (thale cress)	3	18	251	2391	1.59	0.575994	MA_72677g0010 MA_18326g0010 MA_18795g0030
ath00196 Photosynthesis - antenna proteins - Arabidopsis thaliana (thale cress)	2	9	251	2391	2.12	0.630539	MA_176279g0010 MA_815900g0010
