# Supplementary material for: Global Lysine Acetylome Analysis of Desiccated Somatic Embryos of Picea asperata
Source: Front Plant Sci. 2016 Dec 23;7:1927. doi: 10.3389/fpls.2016.01927 (PMC5179564; doi:10.3389/fpls.2016.01927)
Supplement: Supplementary Table S6 — Lysine-acetylated proteins in the PPI network. [file Table6.XLSX]

## Sheet: node information
Node name	Arabidopsis thaliana gene name	Protein accession	Protein names	NO of modfication sites	MCODE Cluster	MCODE Score	Subcellular Location	Biological Process	Cellular Component	Molecular Function	KEGG Gene	KEGG KO No.	KEGG pathway	IPR ID	Domain description
AT4G18100	AT4G18100	MA_10434621g0010	Putative ribosomal protein L32	1	Cluster 1	55.9322	mitochondria	cellular protein metabolic process; biosynthetic process; primary metabolic process; cellular metabolic process; organic substance biosynthetic process; cellular biosynthetic process; organic substance metabolic process; metabolic process; cellular macromolecule biosynthetic process; cellular macromolecule metabolic process; gene expression; macromolecule metabolic process; protein metabolic proc…	ribosome; organelle; intracellular organelle; intracellular non-membrane-bounded organelle; cell part; intracellular; cytoplasm; macromolecular complex; intracellular part; cell; ribonucleoprotein complex; cytoplasmic part; non-membrane-bounded organelle;	structural constituent of ribosome; structural molecule activity;	RP-L32e; large subunit ribosomal protein L32e	K02912	ath03010 Ribosome - Arabidopsis thaliana (thale cress);
RPS15AD	RPS15AD	MA_82191g0010	40S ribosomal protein S15a	1	Cluster 1	55.9322	cytosol	cellular protein metabolic process; biosynthetic process; primary metabolic process; cellular metabolic process; organic substance biosynthetic process; cellular biosynthetic process; organic substance metabolic process; metabolic process; cellular macromolecule biosynthetic process; cellular macromolecule metabolic process; gene expression; macromolecule metabolic process; protein metabolic proc…	ribosome; organelle; intracellular organelle; intracellular non-membrane-bounded organelle; cell part; intracellular; cytoplasm; macromolecular complex; intracellular part; cell; ribonucleoprotein complex; cytoplasmic part; non-membrane-bounded organelle;	structural constituent of ribosome; structural molecule activity;	RP-S15Ae; small subunit ribosomal protein S15Ae	K02957	ath03010 Ribosome - Arabidopsis thaliana (thale cress);
AT3G45030	AT3G45030	MA_10429759g0010	40S ribosomal protein S20	1	Cluster 1	55.9322	cytosol	cellular protein metabolic process; biosynthetic process; primary metabolic process; cellular metabolic process; organic substance biosynthetic process; cellular biosynthetic process; organic substance metabolic process; metabolic process; cellular macromolecule biosynthetic process; cellular macromolecule metabolic process; gene expression; macromolecule metabolic process; protein metabolic proc…	ribosome; intracellular organelle; intracellular non-membrane-bounded organelle; small ribosomal subunit; intracellular organelle part; cytoplasm; macromolecular complex; intracellular part; cell; organelle part; non-membrane-bounded organelle; organelle; ribosomal subunit; intracellular; cell part; ribonucleoprotein complex; cytoplasmic part;	organic cyclic compound binding; heterocyclic compound binding; RNA binding; binding; nucleic acid binding; structural molecule activity; structural constituent of ribosome;	RP-S20e; small subunit ribosomal protein S20e	K02969	ath03010 Ribosome - Arabidopsis thaliana (thale cress);	IPR027486;	Ribosomal protein S10 domain;
AT2G32060	AT2G32060	MA_119564g0010	40S ribosomal protein S12	1	Cluster 1	55.9322	cytosol	cellular protein metabolic process; biosynthetic process; primary metabolic process; cellular metabolic process; organic substance biosynthetic process; cellular biosynthetic process; organic substance metabolic process; metabolic process; cellular macromolecule biosynthetic process; cellular macromolecule metabolic process; gene expression; macromolecule metabolic process; protein metabolic proc…	ribosome; organelle; intracellular organelle; intracellular non-membrane-bounded organelle; cell part; intracellular; cytoplasm; macromolecular complex; intracellular part; cell; ribonucleoprotein complex; cytoplasmic part; non-membrane-bounded organelle;	structural constituent of ribosome; structural molecule activity;	RP-S12e; small subunit ribosomal protein S12e	K02951	ath03010 Ribosome - Arabidopsis thaliana (thale cress);	IPR029064; IPR004038;	50S ribosomal protein L30e-like; Ribosomal protein L7Ae/L30e/S12e/Gadd45;
AT3G56340	AT3G56340	MA_114136g0010	40S ribosomal protein S26	1	Cluster 1	55.9322	cytosol	cellular protein metabolic process; biosynthetic process; primary metabolic process; cellular metabolic process; organic substance biosynthetic process; cellular biosynthetic process; organic substance metabolic process; metabolic process; cellular macromolecule biosynthetic process; cellular macromolecule metabolic process; gene expression; macromolecule metabolic process; protein metabolic proc…	ribosome; organelle; intracellular organelle; intracellular non-membrane-bounded organelle; cell part; intracellular; cytoplasm; macromolecular complex; intracellular part; cell; ribonucleoprotein complex; cytoplasmic part; non-membrane-bounded organelle;	structural constituent of ribosome; structural molecule activity;	RP-S26e; small subunit ribosomal protein S26e	K02976	ath03010 Ribosome - Arabidopsis thaliana (thale cress);
AT5G04800	AT5G04800	MA_184894g0010	40S ribosomal protein S17-4	1	Cluster 1	55.9322	nuclear	cellular protein metabolic process; biosynthetic process; primary metabolic process; cellular metabolic process; organic substance biosynthetic process; cellular biosynthetic process; organic substance metabolic process; metabolic process; cellular macromolecule biosynthetic process; cellular macromolecule metabolic process; gene expression; macromolecule metabolic process; protein metabolic proc…	ribosome; organelle; intracellular organelle; intracellular non-membrane-bounded organelle; cell part; intracellular; cytoplasm; macromolecular complex; intracellular part; cell; ribonucleoprotein complex; cytoplasmic part; non-membrane-bounded organelle;	structural constituent of ribosome; structural molecule activity;	RP-S17e; small subunit ribosomal protein S17e	K02962	ath03010 Ribosome - Arabidopsis thaliana (thale cress);
AT3G09630	AT3G09630	MA_20299g0010	Putative 60S ribosomal protein L4/L1	1	Cluster 1	55.9322	cytosol	cellular protein metabolic process; biosynthetic process; primary metabolic process; cellular metabolic process; organic substance biosynthetic process; cellular biosynthetic process; organic substance metabolic process; metabolic process; cellular macromolecule biosynthetic process; cellular macromolecule metabolic process; gene expression; macromolecule metabolic process; protein metabolic proc…	ribosome; organelle; intracellular organelle; intracellular non-membrane-bounded organelle; cell part; intracellular; cytoplasm; macromolecular complex; intracellular part; cell; ribonucleoprotein complex; cytoplasmic part; non-membrane-bounded organelle;	structural constituent of ribosome; structural molecule activity;				IPR023574; IPR025755;	Ribosomal protein L4 domain; 60S ribosomal protein L4, C-terminal domain;
AT5G39850	AT5G39850	MA_10431745g0020	40S ribosomal protein S9	1	Cluster 1	55.9322	cytosol	cellular protein metabolic process; biosynthetic process; primary metabolic process; cellular metabolic process; organic substance biosynthetic process; cellular biosynthetic process; organic substance metabolic process; metabolic process; cellular macromolecule biosynthetic process; cellular macromolecule metabolic process; gene expression; macromolecule metabolic process; protein metabolic proc…	intracellular organelle; ribosome; intracellular non-membrane-bounded organelle; small ribosomal subunit; cytoplasm; intracellular organelle part; macromolecular complex; intracellular part; cell; organelle part; non-membrane-bounded organelle; organelle; cell part; intracellular; ribosomal subunit; ribonucleoprotein complex; cytoplasmic part;	organic cyclic compound binding; heterocyclic compound binding; RNA binding; binding; nucleic acid binding; structural molecule activity; structural constituent of ribosome; rRNA binding;	RP-S9e; small subunit ribosomal protein S9e	K02997	ath03010 Ribosome - Arabidopsis thaliana (thale cress);	IPR001912; IPR002942;	Ribosomal protein S4/S9, N-terminal; RNA-binding S4 domain;
RPL5B	RPL5B	MA_70965g0010	60S ribosomal protein L5-1	1	Cluster 1	55.9322	cytosol	cellular protein metabolic process; biosynthetic process; primary metabolic process; cellular metabolic process; organic substance biosynthetic process; cellular biosynthetic process; organic substance metabolic process; metabolic process; cellular macromolecule biosynthetic process; cellular macromolecule metabolic process; gene expression; macromolecule metabolic process; protein metabolic proc…	ribosome; organelle; intracellular organelle; intracellular non-membrane-bounded organelle; cell part; intracellular; cytoplasm; macromolecular complex; intracellular part; cell; ribonucleoprotein complex; cytoplasmic part; non-membrane-bounded organelle;	organic cyclic compound binding; heterocyclic compound binding; RNA binding; 5S rRNA binding; binding; nucleic acid binding; structural constituent of ribosome; structural molecule activity; rRNA binding;	RP-L5e; large subunit ribosomal protein L5e	K02932	ath03010 Ribosome - Arabidopsis thaliana (thale cress);	IPR025607;	Ribosomal protein L5 eukaryotic/L18 archaeal, C-terminal;
AT1G74270	AT1G74270	MA_79041g0010	60S ribosomal protein L33-B	1	Cluster 1	55.9322	cytosol	cellular protein metabolic process; biosynthetic process; primary metabolic process; cellular metabolic process; organic substance biosynthetic process; cellular biosynthetic process; organic substance metabolic process; metabolic process; cellular macromolecule biosynthetic process; cellular macromolecule metabolic process; gene expression; macromolecule metabolic process; protein metabolic proc…	ribosome; organelle; intracellular organelle; intracellular non-membrane-bounded organelle; cell part; intracellular; cytoplasm; macromolecular complex; intracellular part; cell; ribonucleoprotein complex; cytoplasmic part; non-membrane-bounded organelle;	structural constituent of ribosome; structural molecule activity;	RP-L35Ae; large subunit ribosomal protein L35Ae	K02917	ath03010 Ribosome - Arabidopsis thaliana (thale cress);	IPR009000;	Translation protein, beta-barrel domain;
AT1G27400	AT1G27400	MA_10430182g0010	60S ribosomal protein L17	1	Cluster 1	55.9322	cytosol	cellular protein metabolic process; biosynthetic process; primary metabolic process; cellular metabolic process; organic substance biosynthetic process; cellular biosynthetic process; organic substance metabolic process; metabolic process; cellular macromolecule biosynthetic process; cellular macromolecule metabolic process; gene expression; macromolecule metabolic process; protein metabolic proc…	ribosome; intracellular organelle; intracellular non-membrane-bounded organelle; intracellular organelle part; cytoplasm; macromolecular complex; intracellular part; cell; organelle part; non-membrane-bounded organelle; organelle; large ribosomal subunit; intracellular; cell part; ribosomal subunit; ribonucleoprotein complex; cytoplasmic part;	structural constituent of ribosome; structural molecule activity;	RP-L17e; large subunit ribosomal protein L17e	K02880	ath03010 Ribosome - Arabidopsis thaliana (thale cress);
EMB3010	EMB3010	MA_10426804g0010	40S ribosomal protein S6	1	Cluster 1	55.9322	cytosol	cellular protein metabolic process; biosynthetic process; primary metabolic process; cellular metabolic process; organic substance biosynthetic process; cellular biosynthetic process; organic substance metabolic process; metabolic process; cellular macromolecule biosynthetic process; cellular macromolecule metabolic process; gene expression; macromolecule metabolic process; protein metabolic proc…	ribosome; organelle; intracellular organelle; intracellular non-membrane-bounded organelle; cell part; intracellular; cytoplasm; macromolecular complex; intracellular part; cell; ribonucleoprotein complex; cytoplasmic part; non-membrane-bounded organelle;	structural constituent of ribosome; structural molecule activity;	RP-S6e; small subunit ribosomal protein S6e	K02991	ath03010 Ribosome - Arabidopsis thaliana (thale cress);
AT4G34555	AT4G34555	MA_10430279g0010	40S ribosomal protein S25-1	1	Cluster 1	55.9322	cytosol				RP-S25e; small subunit ribosomal protein S25e	K02975	ath03010 Ribosome - Arabidopsis thaliana (thale cress);
AT3G52580	AT3G52580	MA_113075g0010	40S ribosomal protein S14	1	Cluster 1	55.9322	cytosol	cellular protein metabolic process; biosynthetic process; primary metabolic process; cellular metabolic process; organic substance biosynthetic process; cellular biosynthetic process; organic substance metabolic process; metabolic process; cellular macromolecule biosynthetic process; cellular macromolecule metabolic process; gene expression; macromolecule metabolic process; protein metabolic proc…	ribosome; organelle; intracellular organelle; intracellular non-membrane-bounded organelle; cell part; intracellular; cytoplasm; macromolecular complex; intracellular part; cell; ribonucleoprotein complex; cytoplasmic part; non-membrane-bounded organelle;	structural constituent of ribosome; structural molecule activity;	RP-S14e; small subunit ribosomal protein S14e	K02955	ath03010 Ribosome - Arabidopsis thaliana (thale cress);
RS27A	RS27A	MA_87055g0010	40S ribosomal protein S27	1	Cluster 1	55.9322	extracellular	cellular protein metabolic process; biosynthetic process; primary metabolic process; cellular metabolic process; organic substance biosynthetic process; cellular biosynthetic process; organic substance metabolic process; metabolic process; cellular macromolecule biosynthetic process; cellular macromolecule metabolic process; gene expression; macromolecule metabolic process; protein metabolic proc…	ribosome; organelle; intracellular organelle; intracellular non-membrane-bounded organelle; cell part; intracellular; cytoplasm; macromolecular complex; intracellular part; cell; ribonucleoprotein complex; cytoplasmic part; non-membrane-bounded organelle;	structural constituent of ribosome; structural molecule activity;	RP-S27e; small subunit ribosomal protein S27e	K02978	ath03010 Ribosome - Arabidopsis thaliana (thale cress);	IPR011332; IPR023407;	Zinc-binding ribosomal protein; Ribosomal protein S27e, zinc-binding domain;
AT4G36130	AT4G36130	MA_219740g0010	60S ribosomal protein L2, putative, expressed	1	Cluster 1	55.9322	cytosol	cellular protein metabolic process; biosynthetic process; primary metabolic process; cellular metabolic process; organic substance biosynthetic process; cellular biosynthetic process; organic substance metabolic process; metabolic process; cellular macromolecule biosynthetic process; cellular macromolecule metabolic process; gene expression; macromolecule metabolic process; protein metabolic proc…	ribosome; organelle; intracellular organelle; intracellular non-membrane-bounded organelle; cell part; intracellular; cytoplasm; macromolecular complex; intracellular part; cell; ribonucleoprotein complex; cytoplasmic part; non-membrane-bounded organelle;	structural constituent of ribosome; structural molecule activity;				IPR008991; IPR022669; IPR014726;	Translation protein SH3-like domain; Ribosomal protein L2, C-terminal; Ribosomal protein L2, domain 3;
SAC52	SAC52	MA_17326g0010	60S ribosomal protein L10-2	1	Cluster 1	55.9322	nuclear	cellular protein metabolic process; biosynthetic process; primary metabolic process; cellular metabolic process; organic substance biosynthetic process; cellular biosynthetic process; organic substance metabolic process; metabolic process; cellular macromolecule biosynthetic process; cellular macromolecule metabolic process; gene expression; macromolecule metabolic process; protein metabolic proc…	ribosome; organelle; intracellular organelle; intracellular non-membrane-bounded organelle; cell part; intracellular; cytoplasm; macromolecular complex; intracellular part; cell; ribonucleoprotein complex; cytoplasmic part; non-membrane-bounded organelle;	structural constituent of ribosome; structural molecule activity;	RP-L10e; large subunit ribosomal protein L10e	K02866	ath03010 Ribosome - Arabidopsis thaliana (thale cress);	IPR016180;	Ribosomal protein L10e/L16;
AT5G02960	AT5G02960	MA_9043057g0010	40S ribosomal protein S23	1	Cluster 1	55.9322	cytosol	cellular protein metabolic process; biosynthetic process; primary metabolic process; cellular metabolic process; organic substance biosynthetic process; cellular biosynthetic process; organic substance metabolic process; metabolic process; cellular macromolecule biosynthetic process; cellular macromolecule metabolic process; gene expression; macromolecule metabolic process; protein metabolic proc…	ribosome; intracellular organelle; intracellular non-membrane-bounded organelle; small ribosomal subunit; intracellular organelle part; cytoplasm; macromolecular complex; intracellular part; cell; organelle part; non-membrane-bounded organelle; organelle; ribosomal subunit; intracellular; cell part; ribonucleoprotein complex; cytoplasmic part;	structural constituent of ribosome; structural molecule activity;	RP-S23e; small subunit ribosomal protein S23e	K02973	ath03010 Ribosome - Arabidopsis thaliana (thale cress);	IPR012340;	Nucleic acid-binding, OB-fold;
RPL24A	RPL24A	MA_6199g0020	60S ribosomal protein L24	2	Cluster 1	55.9322	cytosol				RP-L24e; large subunit ribosomal protein L24e	K02896	ath03010 Ribosome - Arabidopsis thaliana (thale cress);	IPR023441; IPR011017;	Ribosomal protein L24e domain; TRASH domain;
AT1G34030	AT1G34030	MA_10429265g0010	40S ribosomal protein S18, putative, expressed	2	Cluster 1	55.9322	cytosol	cellular protein metabolic process; biosynthetic process; primary metabolic process; cellular metabolic process; organic substance biosynthetic process; cellular biosynthetic process; organic substance metabolic process; metabolic process; cellular macromolecule biosynthetic process; cellular macromolecule metabolic process; gene expression; macromolecule metabolic process; protein metabolic proc…	ribosome; organelle; intracellular organelle; intracellular non-membrane-bounded organelle; cell part; intracellular; cytoplasm; macromolecular complex; intracellular part; cell; ribonucleoprotein complex; cytoplasmic part; non-membrane-bounded organelle;	organic cyclic compound binding; heterocyclic compound binding; RNA binding; binding; nucleic acid binding; structural molecule activity; structural constituent of ribosome;	RP-S18e; small subunit ribosomal protein S18e	K02964	ath03010 Ribosome - Arabidopsis thaliana (thale cress);	IPR010979; IPR027437;	Ribosomal protein S13-like, H2TH; 30s ribosomal protein S13, C-terminal;
AT1G57660	AT1G57660	MA_186351g0010	60S ribosomal protein L21, putative, expressed	2	Cluster 1	55.9322	cytosol	cellular protein metabolic process; biosynthetic process; primary metabolic process; cellular metabolic process; organic substance biosynthetic process; cellular biosynthetic process; organic substance metabolic process; metabolic process; cellular macromolecule biosynthetic process; cellular macromolecule metabolic process; gene expression; macromolecule metabolic process; protein metabolic proc…	ribosome; organelle; intracellular organelle; intracellular non-membrane-bounded organelle; cell part; intracellular; cytoplasm; macromolecular complex; intracellular part; cell; ribonucleoprotein complex; cytoplasmic part; non-membrane-bounded organelle;	structural constituent of ribosome; structural molecule activity;	RP-L21e; large subunit ribosomal protein L21e	K02889	ath03010 Ribosome - Arabidopsis thaliana (thale cress);	IPR008991;	Translation protein SH3-like domain;
AT4G27090	AT4G27090	MA_10434733g0010	OSJNBb0070J16.13 protein	2	Cluster 1	55.9322	cytosol	cellular protein metabolic process; biosynthetic process; primary metabolic process; cellular metabolic process; organic substance biosynthetic process; cellular biosynthetic process; organic substance metabolic process; metabolic process; cellular macromolecule biosynthetic process; cellular macromolecule metabolic process; gene expression; macromolecule metabolic process; protein metabolic proc…	ribosome; organelle; intracellular organelle; intracellular non-membrane-bounded organelle; cell part; intracellular; cytoplasm; macromolecular complex; intracellular part; cell; ribonucleoprotein complex; cytoplasmic part; non-membrane-bounded organelle;	structural constituent of ribosome; structural molecule activity;	RP-L14e; large subunit ribosomal protein L14e	K02875	ath03010 Ribosome - Arabidopsis thaliana (thale cress);	IPR008991; IPR002784; IPR014722;	Translation protein SH3-like domain; Ribosomal protein L14; Ribosomal protein L2 domain 2;
AT4G29410	AT4G29410	MA_10428490g0010	Putative 60S ribosomal protein L28	2	Cluster 1	55.9322	nuclear				RP-L28e; large subunit ribosomal protein L28e	K02903	ath03010 Ribosome - Arabidopsis thaliana (thale cress);	IPR029004;	Ribosomal L28e/Mak16;
AT5G52650	AT5G52650	MA_111018g0010	40S ribosomal protein S10	2	Cluster 1	55.9322	nuclear				RP-S10e; small subunit ribosomal protein S10e	K02947	ath03010 Ribosome - Arabidopsis thaliana (thale cress);	IPR005326;	Plectin/S10, N-terminal;
AT2G37600	AT2G37600	MA_69756g0010	60S ribosomal protein L36	2	Cluster 1	55.9322	nuclear	cellular protein metabolic process; biosynthetic process; primary metabolic process; cellular metabolic process; organic substance biosynthetic process; cellular biosynthetic process; organic substance metabolic process; metabolic process; cellular macromolecule biosynthetic process; cellular macromolecule metabolic process; gene expression; macromolecule metabolic process; protein metabolic proc…	ribosome; organelle; intracellular organelle; intracellular non-membrane-bounded organelle; cell part; intracellular; cytoplasm; macromolecular complex; intracellular part; cell; ribonucleoprotein complex; cytoplasmic part; non-membrane-bounded organelle;	structural constituent of ribosome; structural molecule activity;
RPL18	RPL18	MA_5630845g0010	60S ribosomal protein L18	2	Cluster 1	55.9322	cytosol				RP-L18e; large subunit ribosomal protein L18e	K02883	ath03010 Ribosome - Arabidopsis thaliana (thale cress);	IPR021131;	Ribosomal protein L18e/L15P;
AT1G67430	AT1G67430	MA_64923g0010	60S ribosomal protein L17	2	Cluster 1	55.9322	cytosol	cellular protein metabolic process; biosynthetic process; primary metabolic process; cellular metabolic process; organic substance biosynthetic process; cellular biosynthetic process; organic substance metabolic process; metabolic process; cellular macromolecule biosynthetic process; cellular macromolecule metabolic process; gene expression; macromolecule metabolic process; protein metabolic proc…	ribosome; intracellular organelle; intracellular non-membrane-bounded organelle; intracellular organelle part; cytoplasm; macromolecular complex; intracellular part; cell; organelle part; non-membrane-bounded organelle; organelle; large ribosomal subunit; intracellular; cell part; ribosomal subunit; ribonucleoprotein complex; cytoplasmic part;	structural constituent of ribosome; structural molecule activity;	RP-L17e; large subunit ribosomal protein L17e	K02880	ath03010 Ribosome - Arabidopsis thaliana (thale cress);
AT4G16720	AT4G16720	MA_19619g0010	Ribosomal protein L15	2	Cluster 1	55.9322	nuclear	cellular protein metabolic process; biosynthetic process; primary metabolic process; cellular metabolic process; organic substance biosynthetic process; cellular biosynthetic process; organic substance metabolic process; metabolic process; cellular macromolecule biosynthetic process; cellular macromolecule metabolic process; gene expression; macromolecule metabolic process; protein metabolic proc…	ribosome; organelle; intracellular organelle; intracellular non-membrane-bounded organelle; cell part; intracellular; cytoplasm; macromolecular complex; intracellular part; cell; ribonucleoprotein complex; cytoplasmic part; non-membrane-bounded organelle;	structural constituent of ribosome; structural molecule activity;	RP-L15e; large subunit ribosomal protein L15e	K02877	ath03010 Ribosome - Arabidopsis thaliana (thale cress);	IPR012678; IPR024794;	Ribosomal protein L23/L15e core domain; Ribosomal protein L15e core domain;
RPS13A	RPS13A	MA_141232g0010	40S ribosomal protein S13-2	2	Cluster 1	55.9322	cytosol	cellular protein metabolic process; biosynthetic process; primary metabolic process; cellular metabolic process; organic substance biosynthetic process; cellular biosynthetic process; organic substance metabolic process; metabolic process; cellular macromolecule biosynthetic process; cellular macromolecule metabolic process; gene expression; macromolecule metabolic process; protein metabolic proc…	ribosome; organelle; intracellular organelle; intracellular non-membrane-bounded organelle; cell part; intracellular; cytoplasm; macromolecular complex; intracellular part; cell; ribonucleoprotein complex; cytoplasmic part; non-membrane-bounded organelle;	structural constituent of ribosome; structural molecule activity;	RP-S13e; small subunit ribosomal protein S13e	K02953	ath03010 Ribosome - Arabidopsis thaliana (thale cress);	IPR012606; IPR009068;	Ribosomal protein S13/S15, N-terminal; S15/NS1, RNA-binding;
RPSAb	RPSAb	MA_112104g0010	40S ribosomal protein SA	2	Cluster 1	55.9322	cytosol	cellular protein metabolic process; biosynthetic process; primary metabolic process; cellular metabolic process; organic substance biosynthetic process; cellular biosynthetic process; organic substance metabolic process; metabolic process; cellular macromolecule biosynthetic process; cellular macromolecule metabolic process; gene expression; macromolecule metabolic process; protein metabolic proc…	ribosome; intracellular organelle; intracellular non-membrane-bounded organelle; small ribosomal subunit; intracellular organelle part; cytoplasm; macromolecular complex; intracellular part; cell; organelle part; non-membrane-bounded organelle; organelle; ribosomal subunit; intracellular; cell part; ribonucleoprotein complex; cytoplasmic part;	structural constituent of ribosome; structural molecule activity;	RP-SAe; small subunit ribosomal protein SAe	K02998	ath03010 Ribosome - Arabidopsis thaliana (thale cress);	IPR023591;	Ribosomal protein S2, flavodoxin-like domain;
AT2G19740	AT2G19740	MA_14317g0010	60S ribosomal protein L31	2	Cluster 1	55.9322	cytosol	cellular protein metabolic process; biosynthetic process; primary metabolic process; cellular metabolic process; organic substance biosynthetic process; cellular biosynthetic process; organic substance metabolic process; metabolic process; cellular macromolecule biosynthetic process; cellular macromolecule metabolic process; gene expression; macromolecule metabolic process; protein metabolic proc…	ribosome; organelle; intracellular organelle; intracellular non-membrane-bounded organelle; cell part; intracellular; cytoplasm; macromolecular complex; intracellular part; cell; ribonucleoprotein complex; cytoplasmic part; non-membrane-bounded organelle;	structural constituent of ribosome; structural molecule activity;	RP-L31e; large subunit ribosomal protein L31e	K02910	ath03010 Ribosome - Arabidopsis thaliana (thale cress);	IPR023621;	Ribosomal protein L31e domain;
AT3G02080	AT3G02080	MA_10427917g0010	40S ribosomal protein S19, putative, expressed	2	Cluster 1	55.9322	cytosol	cellular protein metabolic process; biosynthetic process; primary metabolic process; cellular metabolic process; organic substance biosynthetic process; cellular biosynthetic process; organic substance metabolic process; metabolic process; cellular macromolecule biosynthetic process; cellular macromolecule metabolic process; gene expression; macromolecule metabolic process; protein metabolic proc…	ribosome; organelle; intracellular organelle; intracellular non-membrane-bounded organelle; cell part; intracellular; cytoplasm; macromolecular complex; intracellular part; cell; ribonucleoprotein complex; cytoplasmic part; non-membrane-bounded organelle;	structural constituent of ribosome; structural molecule activity;	RP-S19e; small subunit ribosomal protein S19e	K02966	ath03010 Ribosome - Arabidopsis thaliana (thale cress);	IPR011991;	Winged helix-turn-helix DNA-binding domain;
At1g43170	At1g43170	MA_124178g0010	60S ribosomal protein L3	2	Cluster 1	55.9322	cytosol	cellular protein metabolic process; biosynthetic process; primary metabolic process; cellular metabolic process; organic substance biosynthetic process; cellular biosynthetic process; organic substance metabolic process; metabolic process; cellular macromolecule biosynthetic process; cellular macromolecule metabolic process; gene expression; macromolecule metabolic process; protein metabolic proc…	ribosome; organelle; intracellular organelle; intracellular non-membrane-bounded organelle; cell part; intracellular; cytoplasm; macromolecular complex; intracellular part; cell; ribonucleoprotein complex; cytoplasmic part; non-membrane-bounded organelle;	structural constituent of ribosome; structural molecule activity;	RP-L3e; large subunit ribosomal protein L3e	K02925	ath03010 Ribosome - Arabidopsis thaliana (thale cress);	IPR009000;	Translation protein, beta-barrel domain;
AT2G40010	AT2G40010	MA_10433058g0020	60S acidic ribosomal protein P0	2	Cluster 1	55.9322	cytosol	cellular component biogenesis; ribosome biogenesis; ribonucleoprotein complex biogenesis; cellular component organization or biogenesis;	cell; intracellular; cell part;		RP-LP0; large subunit ribosomal protein LP0	K02941	ath03010 Ribosome - Arabidopsis thaliana (thale cress);
AT5G35530	AT5G35530	MA_10436283g0010	40S ribosomal protein S3, putative, expressed	2	Cluster 1	55.9322	cytosol	cellular protein metabolic process; biosynthetic process; primary metabolic process; cellular metabolic process; organic substance biosynthetic process; cellular biosynthetic process; organic substance metabolic process; metabolic process; cellular macromolecule biosynthetic process; cellular macromolecule metabolic process; gene expression; macromolecule metabolic process; protein metabolic proc…	ribosome; intracellular organelle; intracellular non-membrane-bounded organelle; small ribosomal subunit; intracellular organelle part; cytoplasm; macromolecular complex; intracellular part; cell; organelle part; non-membrane-bounded organelle; organelle; ribosomal subunit; intracellular; cell part; ribonucleoprotein complex; cytoplasmic part;	organic cyclic compound binding; heterocyclic compound binding; RNA binding; binding; nucleic acid binding; structural molecule activity; structural constituent of ribosome;	RP-S3e; small subunit ribosomal protein S3e	K02985	ath03010 Ribosome - Arabidopsis thaliana (thale cress);	IPR004044; IPR009019; IPR015946; IPR001351;	K Homology domain, type 2; K homology domain, prokaryotic type; K homology domain-like, alpha/beta; Ribosomal protein S3, C-terminal;
AT2G01250	AT2G01250	MA_47548g0010	60S ribosomal protein L7-2	2	Cluster 1	55.9322	cytosol				RP-L7e; large subunit ribosomal protein L7e	K02937	ath03010 Ribosome - Arabidopsis thaliana (thale cress);	IPR012988; IPR016082;	Ribosomal protein L30, N-terminal; Ribosomal protein L30, ferredoxin-like fold domain;
emb2386	emb2386	MA_1839g0010	Ribosomal protein L19	3	Cluster 1	55.9322	cytosol	cellular protein metabolic process; biosynthetic process; primary metabolic process; cellular metabolic process; organic substance biosynthetic process; cellular biosynthetic process; organic substance metabolic process; metabolic process; cellular macromolecule biosynthetic process; cellular macromolecule metabolic process; gene expression; macromolecule metabolic process; protein metabolic proc…	ribosome; organelle; intracellular organelle; intracellular non-membrane-bounded organelle; cell part; intracellular; cytoplasm; macromolecular complex; intracellular part; cell; ribonucleoprotein complex; cytoplasmic part; non-membrane-bounded organelle;	structural constituent of ribosome; structural molecule activity;	RP-L19e; large subunit ribosomal protein L19e	K02885	ath03010 Ribosome - Arabidopsis thaliana (thale cress);	IPR000196; IPR015974; IPR015972;	Ribosomal protein L19/L19e domain; Ribosomal protein L19/L19e, domain 3; Ribosomal protein L19/L19e, domain 1;
AT1G36240	AT1G36240	MA_6354g0010	60S ribosomal protein L30	3	Cluster 1	55.9322	cytosol	cellular protein metabolic process; biosynthetic process; primary metabolic process; cellular metabolic process; organic substance biosynthetic process; cellular biosynthetic process; organic substance metabolic process; metabolic process; cellular macromolecule biosynthetic process; cellular macromolecule metabolic process; gene expression; macromolecule metabolic process; protein metabolic proc…	ribosome; organelle; intracellular organelle; intracellular non-membrane-bounded organelle; cell part; intracellular; cytoplasm; macromolecular complex; intracellular part; cell; ribonucleoprotein complex; cytoplasmic part; non-membrane-bounded organelle;	structural constituent of ribosome; structural molecule activity;	RP-L30e; large subunit ribosomal protein L30e	K02908	ath03010 Ribosome - Arabidopsis thaliana (thale cress);	IPR029064; IPR004038;	50S ribosomal protein L30e-like; Ribosomal protein L7Ae/L30e/S12e/Gadd45;
RPS6A	RPS6A	MA_72828g0010	40S ribosomal protein S6	3	Cluster 1	55.9322	cytosol	cellular protein metabolic process; biosynthetic process; primary metabolic process; cellular metabolic process; organic substance biosynthetic process; cellular biosynthetic process; organic substance metabolic process; metabolic process; cellular macromolecule biosynthetic process; cellular macromolecule metabolic process; gene expression; macromolecule metabolic process; protein metabolic proc…	ribosome; organelle; intracellular organelle; intracellular non-membrane-bounded organelle; cell part; intracellular; cytoplasm; macromolecular complex; intracellular part; cell; ribonucleoprotein complex; cytoplasmic part; non-membrane-bounded organelle;	structural constituent of ribosome; structural molecule activity;	RP-S6e; small subunit ribosomal protein S6e	K02991	ath03010 Ribosome - Arabidopsis thaliana (thale cress);
AT1G74050	AT1G74050	MA_108607g0010	60S ribosomal protein L6	3	Cluster 1	55.9322	nuclear	cellular protein metabolic process; biosynthetic process; primary metabolic process; cellular metabolic process; organic substance biosynthetic process; cellular biosynthetic process; organic substance metabolic process; metabolic process; cellular macromolecule biosynthetic process; cellular macromolecule metabolic process; gene expression; macromolecule metabolic process; protein metabolic proc…	ribosome; organelle; intracellular organelle; intracellular non-membrane-bounded organelle; cell part; intracellular; cytoplasm; macromolecular complex; intracellular part; cell; ribonucleoprotein complex; cytoplasmic part; non-membrane-bounded organelle;	structural constituent of ribosome; structural molecule activity;	RP-L6e; large subunit ribosomal protein L6e	K02934	ath03010 Ribosome - Arabidopsis thaliana (thale cress);	IPR005568; IPR008991; IPR014722;	Ribosomal protein L6, N-terminal; Translation protein SH3-like domain; Ribosomal protein L2 domain 2;
AT3G60245	AT3G60245	MA_320643g0010	60S ribosomal protein L37a	3	Cluster 1	55.9322	extracellular	cellular protein metabolic process; biosynthetic process; primary metabolic process; cellular metabolic process; organic substance biosynthetic process; cellular biosynthetic process; organic substance metabolic process; metabolic process; cellular macromolecule biosynthetic process; cellular macromolecule metabolic process; gene expression; macromolecule metabolic process; protein metabolic proc…	ribosome; organelle; intracellular organelle; intracellular non-membrane-bounded organelle; cell part; intracellular; cytoplasm; macromolecular complex; intracellular part; cell; ribonucleoprotein complex; cytoplasmic part; non-membrane-bounded organelle;	structural constituent of ribosome; structural molecule activity;	RP-L37Ae; large subunit ribosomal protein L37Ae	K02921	ath03010 Ribosome - Arabidopsis thaliana (thale cress);	IPR011332; IPR011331;	Zinc-binding ribosomal protein; Ribosomal protein L37ae/L37e;
AT5G28060	AT5G28060	MA_119894g0010	40S ribosomal protein S24	3	Cluster 1	55.9322	cytosol	cellular protein metabolic process; biosynthetic process; primary metabolic process; cellular metabolic process; organic substance biosynthetic process; cellular biosynthetic process; organic substance metabolic process; metabolic process; cellular macromolecule biosynthetic process; cellular macromolecule metabolic process; gene expression; macromolecule metabolic process; protein metabolic proc…	ribosome; organelle; intracellular organelle; intracellular non-membrane-bounded organelle; cell part; intracellular; cytoplasm; macromolecular complex; intracellular part; cell; ribonucleoprotein complex; cytoplasmic part; non-membrane-bounded organelle;	organic cyclic compound binding; heterocyclic compound binding; nucleoside phosphate binding; binding; nucleotide binding; structural molecule activity; structural constituent of ribosome; small molecule binding;	RP-S24e; small subunit ribosomal protein S24e	K02974	ath03010 Ribosome - Arabidopsis thaliana (thale cress);	IPR012678; IPR012677;	Ribosomal protein L23/L15e core domain; Nucleotide-binding alpha-beta plait domain;
AT1G33120	AT1G33120	MA_38141g0010	60S ribosomal protein L9	3	Cluster 1	55.9322	cytosol	cellular protein metabolic process; biosynthetic process; primary metabolic process; cellular metabolic process; organic substance biosynthetic process; cellular biosynthetic process; organic substance metabolic process; metabolic process; cellular macromolecule biosynthetic process; cellular macromolecule metabolic process; gene expression; macromolecule metabolic process; protein metabolic proc…	ribosome; organelle; intracellular organelle; intracellular non-membrane-bounded organelle; cell part; intracellular; cytoplasm; macromolecular complex; intracellular part; cell; ribonucleoprotein complex; cytoplasmic part; non-membrane-bounded organelle;	organic cyclic compound binding; heterocyclic compound binding; RNA binding; binding; nucleic acid binding; structural molecule activity; structural constituent of ribosome; rRNA binding;	RP-L9e; large subunit ribosomal protein L9e	K02940	ath03010 Ribosome - Arabidopsis thaliana (thale cress);	IPR020040;	Ribosomal protein L6, alpha-beta domain;
AT2G09990	AT2G09990	MA_32670g0010	40S ribosomal protein S16	3	Cluster 1	55.9322	cytosol	cellular protein metabolic process; biosynthetic process; primary metabolic process; cellular metabolic process; organic substance biosynthetic process; cellular biosynthetic process; organic substance metabolic process; metabolic process; cellular macromolecule biosynthetic process; cellular macromolecule metabolic process; gene expression; macromolecule metabolic process; protein metabolic proc…	ribosome; organelle; intracellular organelle; intracellular non-membrane-bounded organelle; cell part; intracellular; cytoplasm; macromolecular complex; intracellular part; cell; ribonucleoprotein complex; cytoplasmic part; non-membrane-bounded organelle;	structural constituent of ribosome; structural molecule activity;	RP-S16e; small subunit ribosomal protein S16e	K02960	ath03010 Ribosome - Arabidopsis thaliana (thale cress);	IPR020568; IPR014721;	Ribosomal protein S5 domain 2-type fold; Ribosomal protein S5 domain 2-type fold, subgroup;
AT3G23390	AT3G23390	MA_10427098g0010	Unknown	4	Cluster 1	55.9322	cytosol	cellular protein metabolic process; biosynthetic process; primary metabolic process; cellular metabolic process; organic substance biosynthetic process; cellular biosynthetic process; organic substance metabolic process; metabolic process; cellular macromolecule biosynthetic process; cellular macromolecule metabolic process; gene expression; macromolecule metabolic process; protein metabolic proc…	ribosome; organelle; intracellular organelle; intracellular non-membrane-bounded organelle; cell part; intracellular; cytoplasm; macromolecular complex; intracellular part; cell; ribonucleoprotein complex; cytoplasmic part; non-membrane-bounded organelle;	structural constituent of ribosome; structural molecule activity;	RP-L44e; large subunit ribosomal protein L44e	K02929	ath03010 Ribosome - Arabidopsis thaliana (thale cress);	IPR011332;	Zinc-binding ribosomal protein;
AT2G34480	AT2G34480	MA_12029g0010	60S ribosomal protein L18a	4	Cluster 1	55.9322	cytosol, nuclear	cellular protein metabolic process; biosynthetic process; primary metabolic process; cellular metabolic process; organic substance biosynthetic process; cellular biosynthetic process; organic substance metabolic process; metabolic process; cellular macromolecule biosynthetic process; cellular macromolecule metabolic process; gene expression; macromolecule metabolic process; protein metabolic proc…	ribosome; organelle; intracellular organelle; intracellular non-membrane-bounded organelle; cell part; intracellular; cytoplasm; macromolecular complex; intracellular part; cell; ribonucleoprotein complex; cytoplasmic part; non-membrane-bounded organelle;	structural constituent of ribosome; structural molecule activity;	RP-L18Ae; large subunit ribosomal protein L18Ae	K02882	ath03010 Ribosome - Arabidopsis thaliana (thale cress);	IPR023573;	Ribosomal protein L18a/LX;
AT3G24830	AT3G24830	MA_186340g0010	60S ribosomal protein L13a-2, putative, expressed	4	Cluster 1	55.9322	mitochondria	cellular protein metabolic process; biosynthetic process; primary metabolic process; cellular metabolic process; organic substance biosynthetic process; cellular biosynthetic process; organic substance metabolic process; metabolic process; cellular macromolecule biosynthetic process; cellular macromolecule metabolic process; gene expression; macromolecule metabolic process; protein metabolic proc…	ribosome; intracellular organelle; intracellular non-membrane-bounded organelle; intracellular organelle part; cytoplasm; macromolecular complex; intracellular part; cell; organelle part; non-membrane-bounded organelle; organelle; large ribosomal subunit; intracellular; cell part; ribosomal subunit; ribonucleoprotein complex; cytoplasmic part;	structural constituent of ribosome; structural molecule activity;	RP-L13Ae; large subunit ribosomal protein L13Ae	K02872	ath03010 Ribosome - Arabidopsis thaliana (thale cress);	IPR023564;	Ribosomal protein L13 domain;
AT1G70600	AT1G70600	MA_10436259g0020	Unknown	4	Cluster 1	55.9322	cytosol	cellular protein metabolic process; biosynthetic process; primary metabolic process; cellular metabolic process; organic substance biosynthetic process; cellular biosynthetic process; organic substance metabolic process; metabolic process; cellular macromolecule biosynthetic process; cellular macromolecule metabolic process; gene expression; macromolecule metabolic process; protein metabolic proc…	ribosome; intracellular organelle; intracellular non-membrane-bounded organelle; intracellular organelle part; cytoplasm; macromolecular complex; intracellular part; cell; organelle part; non-membrane-bounded organelle; organelle; large ribosomal subunit; intracellular; cell part; ribosomal subunit; ribonucleoprotein complex; cytoplasmic part;	structural constituent of ribosome; structural molecule activity;	RP-L27Ae; large subunit ribosomal protein L27Ae	K02900	ath03010 Ribosome - Arabidopsis thaliana (thale cress);	IPR021131;	Ribosomal protein L18e/L15P;
AT5G58420	AT5G58420	MA_127596g0010	40S ribosomal protein S4	4	Cluster 1	55.9322	cytosol	cellular protein metabolic process; biosynthetic process; primary metabolic process; cellular metabolic process; organic substance biosynthetic process; cellular biosynthetic process; organic substance metabolic process; metabolic process; cellular macromolecule biosynthetic process; cellular macromolecule metabolic process; gene expression; macromolecule metabolic process; protein metabolic proc…	ribosome; organelle; intracellular organelle; intracellular non-membrane-bounded organelle; cell part; intracellular; cytoplasm; macromolecular complex; intracellular part; cell; ribonucleoprotein complex; cytoplasmic part; non-membrane-bounded organelle;	organic cyclic compound binding; heterocyclic compound binding; RNA binding; binding; nucleic acid binding; structural molecule activity; structural constituent of ribosome;	RP-S4e; small subunit ribosomal protein S4e	K02987	ath03010 Ribosome - Arabidopsis thaliana (thale cress);	IPR013845; IPR005824; IPR002942; IPR013843;	Ribosomal protein S4e, central region; KOW; RNA-binding S4 domain; Ribosomal protein S4e, N-terminal;
AT3G22230	AT3G22230	MA_3390g0010	60S ribosomal protein L27	5	Cluster 1	55.9322	mitochondria	cellular protein metabolic process; biosynthetic process; primary metabolic process; cellular metabolic process; organic substance biosynthetic process; cellular biosynthetic process; organic substance metabolic process; metabolic process; cellular macromolecule biosynthetic process; cellular macromolecule metabolic process; gene expression; macromolecule metabolic process; protein metabolic proc…	ribosome; organelle; intracellular organelle; intracellular non-membrane-bounded organelle; cell part; intracellular; cytoplasm; macromolecular complex; intracellular part; cell; ribonucleoprotein complex; cytoplasmic part; non-membrane-bounded organelle;	structural constituent of ribosome; structural molecule activity;	RP-L27e; large subunit ribosomal protein L27e	K02901	ath03010 Ribosome - Arabidopsis thaliana (thale cress);	IPR008991; IPR014722;	Translation protein SH3-like domain; Ribosomal protein L2 domain 2;
AT3G57490	AT3G57490	MA_158470g0010	Putative 40S ribosomal protein S2	5	Cluster 1	55.9322	cytosol	cellular protein metabolic process; biosynthetic process; primary metabolic process; cellular metabolic process; organic substance biosynthetic process; cellular biosynthetic process; organic substance metabolic process; metabolic process; cellular macromolecule biosynthetic process; cellular macromolecule metabolic process; gene expression; macromolecule metabolic process; protein metabolic proc…	ribosome; intracellular organelle; intracellular non-membrane-bounded organelle; small ribosomal subunit; intracellular organelle part; cytoplasm; macromolecular complex; intracellular part; cell; organelle part; non-membrane-bounded organelle; organelle; ribosomal subunit; intracellular; cell part; ribonucleoprotein complex; cytoplasmic part;	organic cyclic compound binding; heterocyclic compound binding; RNA binding; binding; nucleic acid binding; structural molecule activity; structural constituent of ribosome;	RP-S2e; small subunit ribosomal protein S2e	K02981	ath03010 Ribosome - Arabidopsis thaliana (thale cress);	IPR014720; IPR005324; IPR020568; IPR014721; IPR013810;	Double-stranded RNA-binding domain; Ribosomal protein S5, C-terminal; Ribosomal protein S5 domain 2-type fold; Ribosomal protein S5 domain 2-type fold, subgroup; Ribosomal protein S5, N-terminal;
AT4G34670	AT4G34670	MA_124901g0010	40S ribosomal protein S3a	6	Cluster 1	55.9322	nuclear	cellular protein metabolic process; biosynthetic process; primary metabolic process; cellular metabolic process; organic substance biosynthetic process; cellular biosynthetic process; organic substance metabolic process; metabolic process; cellular macromolecule biosynthetic process; cellular macromolecule metabolic process; gene expression; macromolecule metabolic process; protein metabolic proc…	ribosome; organelle; intracellular organelle; intracellular non-membrane-bounded organelle; cell part; intracellular; cytoplasm; macromolecular complex; intracellular part; cell; ribonucleoprotein complex; cytoplasmic part; non-membrane-bounded organelle;	structural constituent of ribosome; structural molecule activity;	RP-S3Ae; small subunit ribosomal protein S3Ae	K02984	ath03010 Ribosome - Arabidopsis thaliana (thale cress);
EMB1080	EMB1080	MA_19350g0010	40S ribosomal protein S11	6	Cluster 1	55.9322	cytosol	cellular protein metabolic process; biosynthetic process; primary metabolic process; cellular metabolic process; organic substance biosynthetic process; cellular biosynthetic process; organic substance metabolic process; metabolic process; cellular macromolecule biosynthetic process; cellular macromolecule metabolic process; gene expression; macromolecule metabolic process; protein metabolic proc…	ribosome; organelle; intracellular organelle; intracellular non-membrane-bounded organelle; cell part; intracellular; cytoplasm; macromolecular complex; intracellular part; cell; ribonucleoprotein complex; cytoplasmic part; non-membrane-bounded organelle;	structural constituent of ribosome; structural molecule activity;	RP-S11e; small subunit ribosomal protein S11e	K02949	ath03010 Ribosome - Arabidopsis thaliana (thale cress);	IPR012340;	Nucleic acid-binding, OB-fold;
AT3G62870	AT3G62870	MA_109678g0010	60S ribosomal protein L7a	8	Cluster 1	55.9322	nuclear	cellular component biogenesis; ribosome biogenesis; ribonucleoprotein complex biogenesis; cellular component organization or biogenesis;	macromolecular complex; intracellular part; ribonucleoprotein complex; cell; cell part; intracellular;		RP-L7Ae; large subunit ribosomal protein L7Ae	K02936	ath03010 Ribosome - Arabidopsis thaliana (thale cress);	IPR029064; IPR004038;	50S ribosomal protein L30e-like; Ribosomal protein L7Ae/L30e/S12e/Gadd45;
RPL23AB	RPL23AB	MA_10430928g0010	60S ribosomal protein L23a	2	Cluster 1	54.9655	cytosol	cellular protein metabolic process; biosynthetic process; primary metabolic process; cellular metabolic process; organic substance biosynthetic process; cellular biosynthetic process; organic substance metabolic process; metabolic process; cellular macromolecule biosynthetic process; cellular macromolecule metabolic process; gene expression; macromolecule metabolic process; protein metabolic proc…	ribosome; organelle; intracellular organelle; intracellular non-membrane-bounded organelle; cell part; intracellular; cytoplasm; macromolecular complex; intracellular part; cell; ribonucleoprotein complex; cytoplasmic part; non-membrane-bounded organelle;	organic cyclic compound binding; heterocyclic compound binding; nucleoside phosphate binding; binding; nucleotide binding; structural molecule activity; structural constituent of ribosome; small molecule binding;				IPR012678; IPR005633; IPR012677;	Ribosomal protein L23/L15e core domain; Ribosomal protein L23/L25, N-terminal; Nucleotide-binding alpha-beta plait domain;
AT2G43460	AT2G43460	MA_20588g0010	60S ribosomal protein L38	2	Cluster 1	54.9655	cytosol	cellular protein metabolic process; biosynthetic process; primary metabolic process; cellular metabolic process; organic substance biosynthetic process; cellular biosynthetic process; organic substance metabolic process; metabolic process; cellular macromolecule biosynthetic process; cellular macromolecule metabolic process; gene expression; macromolecule metabolic process; protein metabolic proc…	ribosome; organelle; intracellular organelle; intracellular non-membrane-bounded organelle; cell part; intracellular; cytoplasm; macromolecular complex; intracellular part; cell; ribonucleoprotein complex; cytoplasmic part; non-membrane-bounded organelle;	structural constituent of ribosome; structural molecule activity;	RP-L38e; large subunit ribosomal protein L38e	K02923	ath03010 Ribosome - Arabidopsis thaliana (thale cress);
LOS1	LOS1	MA_10426758g0020	Putative translation elongation factor family protein	4	Cluster 1	54.9655	cytosol			nucleoside phosphate binding; nucleoside binding; ion binding; hydrolase activity, acting on acid anhydrides; hydrolase activity; nucleotide binding; nucleoside-triphosphatase activity; organic cyclic compound binding; heterocyclic compound binding; ribonucleoside binding; carbohydrate derivative binding; pyrophosphatase activity; catalytic activity; ribonucleotide binding; binding; GTPase activi…		K03234		IPR027417; IPR000795; IPR005517; IPR000640; IPR004161; IPR020568; IPR009022; IPR014721; IPR009000;	P-loop containing nucleoside triphosphate hydrolase; Transcription factor, GTP-binding domain; Translation elongation factor EFG/EF2, domain IV; Translation elongation factor EFG, V domain; Translation elongation factor EFTu/EF1A, domain 2; Ribosomal protein S5 domain 2-type fold; Elongation factor G, III-V domain; Ribosomal protein S5 domain 2-type fold, subgroup; Translation protein, beta-barre…
AT4G25740	AT4G25740	MA_314020g0010	40S ribosomal protein S10	4	Cluster 1	54.9655	nuclear				RP-S10e; small subunit ribosomal protein S10e	K02947	ath03010 Ribosome - Arabidopsis thaliana (thale cress);	IPR005326;	Plectin/S10, N-terminal;
EIF2	EIF2	MA_5342g0020	Eukaryotic translation initiation factor 3 subunit F	1	Cluster 1	52	cytosol, nuclear			protein binding; binding;				IPR000555;	JAB1/MPN/MOV34 metalloenzyme domain;
EIF3A	EIF3A	MA_88184g0010	Eukaryotic translation initiation factor 3 subunit A	1	Cluster 1	52	cytosol			protein binding; binding;				IPR000717;	Proteasome component (PCI) domain;
AT2G46290	AT2G46290	MA_10429304g0010	Eukaryotic translation initiation factor 3 subunit I	2	Cluster 1	52	endoplasmic reticulum, mitochondria			protein binding; binding;	EIF3I; translation initiation factor 3 subunit I	K03246	ath03013 RNA transport - Arabidopsis thaliana (thale cress);	IPR017986; IPR015943;	WD40-repeat-containing domain; WD40/YVTN repeat-like-containing domain;
PAB8	PAB8	MA_111003g0010	OSJNBb0116K07.11 protein	2	Cluster 1	52	nuclear			organic cyclic compound binding; heterocyclic compound binding; RNA binding; nucleoside phosphate binding; binding; nucleic acid binding; nucleotide binding; small molecule binding;	PABPC; polyadenylate-binding protein	K13126	ath03015 mRNA surveillance pathway - Arabidopsis thaliana (thale cress); ath03018 RNA degradation - Arabidopsis thaliana (thale cress); ath03013 RNA transport - Arabidopsis thaliana (thale cress);	IPR002004; IPR000504; IPR012677; IPR003954;	Polyadenylate-binding protein/Hyperplastic disc protein; RNA recognition motif domain; Nucleotide-binding alpha-beta plait domain; RNA recognition motif domain, eukaryote;
DGL1	DGL1	MA_925263g0010	Dolichyl-diphosphooligosaccharide--protein glycosyltransferase 48 kDa subunit	2	Cluster 1	49	extracellular	macromolecule glycosylation; cellular protein metabolic process; single-organism process; biosynthetic process; peptidyl-asparagine modification; cellular metabolic process; organic substance metabolic process; metabolic process; carbohydrate derivative biosynthetic process; carbohydrate derivative metabolic process; protein metabolic process; macromolecule metabolic process; macromolecule biosyn…	membrane; intracellular organelle; endoplasmic reticulum; nuclear outer membrane-endoplasmic reticulum membrane network; bounding membrane of organelle; organelle membrane; cytoplasm; intracellular organelle part; endomembrane system; intracellular part; cell; organelle part; intracellular membrane-bounded organelle; organelle; endoplasmic reticulum part; intracellular; cell part; membrane part; …		WBP1; oligosaccharyltransferase complex subunit beta	K12670	ath00510 N-Glycan biosynthesis - Arabidopsis thaliana (thale cress); ath04141 Protein processing in endoplasmic reticulum - Arabidopsis thaliana (thale cress); ath01100 Metabolic pathways - Arabidopsis thaliana (thale cress);
PAC1	PAC1	MA_474079g0010	Proteasome subunit alpha type	1	Cluster 2	15	mitochondria	modification-dependent macromolecule catabolic process; cellular macromolecule catabolic process; proteolysis involved in cellular protein catabolic process; cellular protein catabolic process; modification-dependent protein catabolic process; cellular protein metabolic process; ubiquitin-dependent protein catabolic process; primary metabolic process; cellular metabolic process; organic substance…	proteasome core complex, alpha-subunit complex; proteasome complex; cell part; intracellular; proteasome core complex; macromolecular complex; intracellular part; cell; protein complex;	endopeptidase activity; threonine-type endopeptidase activity; peptidase activity; threonine-type peptidase activity; catalytic activity; peptidase activity, acting on L-amino acid peptides; hydrolase activity;	PSMA4; 20S proteasome subunit alpha 3 [EC:3.4.25.1]	K02728	ath03050 Proteasome - Arabidopsis thaliana (thale cress);	IPR029055; IPR000426;	Nucleophile aminohydrolases, N-terminal; Proteasome alpha-subunit, N-terminal domain;
ATS9	ATS9	MA_10429714g0010	Putative COP9 signalosome complex subunit 2	1	Cluster 2	15	cytosol			protein binding; binding;				IPR000717; IPR011991; IPR013143;	Proteasome component (PCI) domain; Winged helix-turn-helix DNA-binding domain; PCI/PINT associated module;
RPT2a	RPT2a	MA_10431395g0010	26S protease regulatory subunit 4, putative, expressed	1	Cluster 2	15	cytosol, nuclear	organic substance catabolic process; metabolic process; protein catabolic process; macromolecule catabolic process; macromolecule metabolic process; protein metabolic process; primary metabolic process; catabolic process; organic substance metabolic process;	intracellular part; cell; cell part; intracellular; cytoplasm;	ATP binding; nucleoside phosphate binding; nucleoside binding; ion binding; hydrolase activity; nucleotide binding; organic cyclic compound binding; heterocyclic compound binding; ribonucleoside binding; carbohydrate derivative binding; catalytic activity; ribonucleotide binding; binding; purine ribonucleoside binding; purine ribonucleotide binding; anion binding; adenyl ribonucleotide binding; a…	PSMC1; 26S proteasome regulatory subunit T2	K03062	ath03050 Proteasome - Arabidopsis thaliana (thale cress);	IPR003593; IPR003959; IPR027417;	AAA+ ATPase domain; ATPase, AAA-type, core; P-loop containing nucleoside triphosphate hydrolase;
PBE1	PBE1	MA_2177g0010	Proteasome subunit beta type	1	Cluster 2	15	cytosol, nuclear	proteolysis involved in cellular protein catabolic process; cellular macromolecule catabolic process; cellular protein catabolic process; cellular protein metabolic process; primary metabolic process; cellular metabolic process; organic substance metabolic process; organic substance catabolic process; metabolic process; protein catabolic process; macromolecule catabolic process; cellular macromol…	proteasome complex; cell part; intracellular; proteasome core complex; macromolecular complex; intracellular part; protein complex; cell;	endopeptidase activity; threonine-type endopeptidase activity; peptidase activity; catalytic activity; threonine-type peptidase activity; peptidase activity, acting on L-amino acid peptides; hydrolase activity;	PSMB5; 20S proteasome subunit beta 5 [EC:3.4.25.1]	K02737	ath03050 Proteasome - Arabidopsis thaliana (thale cress);	IPR029055;	Nucleophile aminohydrolases, N-terminal;
PBA1	PBA1	MA_164900g0010	Proteasome subunit beta type	1	Cluster 2	15	cytosol	proteolysis involved in cellular protein catabolic process; cellular macromolecule catabolic process; cellular protein catabolic process; cellular protein metabolic process; primary metabolic process; cellular metabolic process; organic substance metabolic process; organic substance catabolic process; metabolic process; protein catabolic process; macromolecule catabolic process; cellular macromol…	proteasome complex; cell part; intracellular; proteasome core complex; macromolecular complex; intracellular part; protein complex; cell;	endopeptidase activity; threonine-type endopeptidase activity; peptidase activity; catalytic activity; threonine-type peptidase activity; peptidase activity, acting on L-amino acid peptides; hydrolase activity;	PSMB6; 20S proteasome subunit beta 1 [EC:3.4.25.1]	K02738	ath03050 Proteasome - Arabidopsis thaliana (thale cress);	IPR029055;	Nucleophile aminohydrolases, N-terminal;
AT2G05840.1	AT2G05840.1	MA_615509g0010	Proteasome subunit alpha type	1	Cluster 2	15	cytosol	proteolysis involved in cellular protein catabolic process; cellular macromolecule catabolic process; cellular protein catabolic process; cellular protein metabolic process; primary metabolic process; cellular metabolic process; organic substance metabolic process; organic substance catabolic process; metabolic process; protein catabolic process; macromolecule catabolic process; cellular macromol…	proteasome complex; cell part; intracellular; proteasome core complex; macromolecular complex; intracellular part; protein complex; cell;	endopeptidase activity; threonine-type endopeptidase activity; peptidase activity; catalytic activity; threonine-type peptidase activity; peptidase activity, acting on L-amino acid peptides; hydrolase activity;	PSMA6; 20S proteasome subunit alpha 1 [EC:3.4.25.1]	K02730	ath03050 Proteasome - Arabidopsis thaliana (thale cress);	IPR029055;	Nucleophile aminohydrolases, N-terminal;
EMB2107	EMB2107	MA_10427293g0010	Unknown	1	Cluster 2	15	cytosol			protein binding; binding;	PSMD12; 26S proteasome regulatory subunit N5	K03035	ath03050 Proteasome - Arabidopsis thaliana (thale cress);	IPR000717; IPR011991;	Proteasome component (PCI) domain; Winged helix-turn-helix DNA-binding domain;
AT5G23540	AT5G23540	MA_10429431g0020	26S proteasome non-ATPase regulatory subunit 14	1	Cluster 2	15	cytosol, nuclear			protein binding; binding;	PSMD14; 26S proteasome regulatory subunit N11	K03030	ath03050 Proteasome - Arabidopsis thaliana (thale cress);	IPR000555; IPR024969;	JAB1/MPN/MOV34 metalloenzyme domain; Rpn11/EIF3F, C-terminal;
RPT3	RPT3	MA_13350g0010	26S protease regulatory subunit 6B	2	Cluster 2	15	cytosol, mitochondria			ATP binding; nucleoside phosphate binding; nucleoside binding; ion binding; nucleotide binding; organic cyclic compound binding; heterocyclic compound binding; ribonucleoside binding; carbohydrate derivative binding; ribonucleotide binding; binding; purine ribonucleoside binding; anion binding; purine ribonucleotide binding; adenyl ribonucleotide binding; adenyl nucleotide binding; purine nucleos…				IPR003959; IPR027417;	ATPase, AAA-type, core; P-loop containing nucleoside triphosphate hydrolase;
RPT1A	RPT1A	MA_10435556g0010	26S protease regulatory subunit 7	2	Cluster 2	15	cytosol	organic substance catabolic process; metabolic process; protein catabolic process; macromolecule catabolic process; macromolecule metabolic process; protein metabolic process; primary metabolic process; catabolic process; organic substance metabolic process;	intracellular part; cell; cell part; intracellular; cytoplasm;	ATP binding; nucleoside phosphate binding; nucleoside binding; ion binding; hydrolase activity; nucleotide binding; organic cyclic compound binding; heterocyclic compound binding; ribonucleoside binding; carbohydrate derivative binding; catalytic activity; ribonucleotide binding; binding; purine ribonucleoside binding; anion binding; purine ribonucleotide binding; adenyl ribonucleotide binding; a…				IPR003593; IPR003959; IPR027417;	AAA+ ATPase domain; ATPase, AAA-type, core; P-loop containing nucleoside triphosphate hydrolase;
AT2G32730	AT2G32730	MA_10427364g0010	Unknown	2	Cluster 2	15	cytosol, nuclear	regulation of biological process; regulation of primary metabolic process; regulation of macromolecule metabolic process; regulation of protein metabolic process; regulation of catabolic process; regulation of metabolic process; regulation of protein catabolic process; biological regulation;	proteasome complex; cell part; intracellular; macromolecular complex; intracellular part; protein complex; cell;	enzyme regulator activity; molecular function regulator; binding;	PSMD1; 26S proteasome regulatory subunit N2	K03032	ath03050 Proteasome - Arabidopsis thaliana (thale cress);	IPR011989; IPR016024;	Armadillo-like helical; Armadillo-type fold;
PBD2	PBD2	MA_119122g0010	Proteasome subunit beta type	2	Cluster 2	15	cytosol	proteolysis involved in cellular protein catabolic process; cellular macromolecule catabolic process; cellular protein catabolic process; cellular protein metabolic process; primary metabolic process; cellular metabolic process; organic substance metabolic process; organic substance catabolic process; metabolic process; protein catabolic process; macromolecule catabolic process; cellular macromol…	proteasome complex; cell part; intracellular; proteasome core complex; macromolecular complex; intracellular part; protein complex; cell;	endopeptidase activity; threonine-type endopeptidase activity; peptidase activity; catalytic activity; threonine-type peptidase activity; peptidase activity, acting on L-amino acid peptides; hydrolase activity;	PSMB2; 20S proteasome subunit beta 4 [EC:3.4.25.1]	K02734	ath03050 Proteasome - Arabidopsis thaliana (thale cress);	IPR029055;	Nucleophile aminohydrolases, N-terminal;
PAG1	PAG1	MA_77810g0010	Proteasome subunit alpha type	3	Cluster 2	15	cytosol	modification-dependent macromolecule catabolic process; proteolysis involved in cellular protein catabolic process; cellular macromolecule catabolic process; cellular protein catabolic process; modification-dependent protein catabolic process; cellular protein metabolic process; ubiquitin-dependent protein catabolic process; primary metabolic process; cellular metabolic process; organic substance…	proteasome core complex, alpha-subunit complex; proteasome complex; cell part; intracellular; proteasome core complex; macromolecular complex; intracellular part; cell; protein complex;	endopeptidase activity; threonine-type endopeptidase activity; peptidase activity; threonine-type peptidase activity; catalytic activity; peptidase activity, acting on L-amino acid peptides; hydrolase activity;	PSMA3; 20S proteasome subunit alpha 7 [EC:3.4.25.1]	K02727	ath03050 Proteasome - Arabidopsis thaliana (thale cress);	IPR000426; IPR029055;	Proteasome alpha-subunit, N-terminal domain; Nucleophile aminohydrolases, N-terminal;
RCA	RCA	MA_10433855g0010	Ribulose bisphosphate carboxylase/oxygenase activase, chloroplastic	3	Cluster 2	15	mitochondria			ATP binding; nucleoside phosphate binding; nucleoside binding; ion binding; nucleotide binding; organic cyclic compound binding; heterocyclic compound binding; ribonucleoside binding; carbohydrate derivative binding; ribonucleotide binding; binding; purine ribonucleoside binding; anion binding; purine ribonucleotide binding; adenyl ribonucleotide binding; adenyl nucleotide binding; purine nucleos…				IPR003959; IPR027417;	ATPase, AAA-type, core; P-loop containing nucleoside triphosphate hydrolase;
PBG1	PBG1	MA_10427481g0010	Proteasome subunit beta type	3	Cluster 2	15	extracellular	proteolysis involved in cellular protein catabolic process; cellular macromolecule catabolic process; cellular protein catabolic process; cellular protein metabolic process; primary metabolic process; cellular metabolic process; organic substance metabolic process; organic substance catabolic process; metabolic process; protein catabolic process; macromolecule catabolic process; cellular macromol…	proteasome complex; cell part; intracellular; proteasome core complex; macromolecular complex; intracellular part; protein complex; cell;	endopeptidase activity; threonine-type endopeptidase activity; peptidase activity; catalytic activity; threonine-type peptidase activity; peptidase activity, acting on L-amino acid peptides; hydrolase activity;	PSMB4; 20S proteasome subunit beta 7 [EC:3.4.25.1]	K02736	ath03050 Proteasome - Arabidopsis thaliana (thale cress);	IPR029055;	Nucleophile aminohydrolases, N-terminal;
RPT6A	RPT6A	MA_10427013g0010	26S protease regulatory subunit 8	5	Cluster 2	15	cytosol	organic substance catabolic process; metabolic process; protein catabolic process; macromolecule catabolic process; macromolecule metabolic process; protein metabolic process; primary metabolic process; catabolic process; organic substance metabolic process;	intracellular part; cell; cell part; intracellular; cytoplasm;	ATP binding; nucleoside phosphate binding; nucleoside binding; ion binding; hydrolase activity; nucleotide binding; organic cyclic compound binding; heterocyclic compound binding; ribonucleoside binding; carbohydrate derivative binding; catalytic activity; ribonucleotide binding; binding; purine ribonucleoside binding; anion binding; purine ribonucleotide binding; adenyl ribonucleotide binding; a…	PSMC5; 26S proteasome regulatory subunit T6	K03066	ath03050 Proteasome - Arabidopsis thaliana (thale cress);	IPR003959; IPR003593; IPR027417;	ATPase, AAA-type, core; AAA+ ATPase domain; P-loop containing nucleoside triphosphate hydrolase;
HSP70	HSP70	MA_34351g0010	70 kDa heat shock protein	2	Cluster 2	14	mitochondria							IPR029048; IPR029047;	Heat shock protein 70kD, C-terminal domain; Heat shock protein 70kD, peptide-binding domain;
AT1G57720	AT1G57720	MA_45916g0010	Elongation factor 1-gamma 2	4	Cluster 2	12	cytosol	translational elongation; cellular protein metabolic process; biosynthetic process; primary metabolic process; cellular metabolic process; organic substance biosynthetic process; cellular biosynthetic process; organic substance metabolic process; metabolic process; cellular macromolecule biosynthetic process; cellular macromolecule metabolic process; gene expression; macromolecule metabolic proce…		organic cyclic compound binding; heterocyclic compound binding; RNA binding; translation factor activity, nucleic acid binding; protein binding; translation elongation factor activity; binding; nucleic acid binding;		K03233		IPR004046; IPR010987; IPR001662; IPR012336; IPR004045;	Glutathione S-transferase, C-terminal; Glutathione S-transferase, C-terminal-like; Translation elongation factor EF1B, gamma chain, conserved; Thioredoxin-like fold; Glutathione S-transferase, N-terminal;
AT5G40490	AT5G40490	MA_473g0010	Heterogeneous nuclear ribonucleoprotein A3 isoform 1	1	Cluster 3	10	nuclear			organic cyclic compound binding; heterocyclic compound binding; nucleoside phosphate binding; binding; nucleic acid binding; nucleotide binding; small molecule binding;	HNRNPA1_3; heterogeneous nuclear ribonucleoprotein A1/A3	K12741	ath03040 Spliceosome - Arabidopsis thaliana (thale cress);	IPR000504; IPR012677;	RNA recognition motif domain; Nucleotide-binding alpha-beta plait domain;
AT3G13224	AT3G13224	MA_68291g0010	Putative heterogeneous nuclearribonucleoprotein A2	1	Cluster 3	10	nuclear			organic cyclic compound binding; heterocyclic compound binding; nucleoside phosphate binding; binding; nucleic acid binding; nucleotide binding; small molecule binding;	HNRNPA1_3; heterogeneous nuclear ribonucleoprotein A1/A3	K12741	ath03040 Spliceosome - Arabidopsis thaliana (thale cress);	IPR000504; IPR012677;	RNA recognition motif domain; Nucleotide-binding alpha-beta plait domain;
F18B13.15	F18B13.15	MA_7388g0020	Putative splicing factor Prp8	1	Cluster 3	10	cytosol	RNA processing; cellular aromatic compound metabolic process; organic cyclic compound metabolic process; nitrogen compound metabolic process; primary metabolic process; cellular metabolic process; organic substance metabolic process; mRNA processing; RNA metabolic process; mRNA splicing, via spliceosome; metabolic process; RNA splicing, via transesterification reactions with bulged adenosine as n…		organic cyclic compound binding; heterocyclic compound binding; RNA binding; U6 snRNA binding; binding; nucleic acid binding; protein binding; U5 snRNA binding; snRNA binding;	PRPF8; pre-mRNA-processing factor 8	K12856	ath03040 Spliceosome - Arabidopsis thaliana (thale cress);	IPR000555; IPR019581; IPR012591; IPR012592; IPR019580; IPR012337; IPR012984; IPR021983; IPR019582;	JAB1/MPN/MOV34 metalloenzyme domain; Pre-mRNA-processing-splicing factor 8, U5-snRNA-binding; PRO8NT domain; PROCN domain; Pre-mRNA-processing-splicing factor 8, U6-snRNA-binding; Ribonuclease H-like domain; PROCT domain; PRP8 domain IV core; RNA recognition motif, spliceosomal PrP8;
NRPB5	NRPB5	MA_57298g0010	DNA-directed RNA polymerase II polypeptide	1	Cluster 3	10	cytosol	heterocycle biosynthetic process; cellular aromatic compound metabolic process; nucleic acid-templated transcription; nucleobase-containing compound biosynthetic process; organic cyclic compound metabolic process; nitrogen compound metabolic process; RNA biosynthetic process; biosynthetic process; primary metabolic process; organic substance biosynthetic process; cellular metabolic process; cellu…		organic cyclic compound binding; heterocyclic compound binding; DNA binding; nucleotidyltransferase activity; RNA polymerase activity; catalytic activity; binding; nucleic acid binding; DNA-directed RNA polymerase activity; transferase activity; transferase activity, transferring phosphorus-containing groups;				IPR000783;	RNA polymerase, subunit H/Rpb5 C-terminal;
BTR1L	BTR1L	MA_10437213g0010	KH domain-containing protein NOVA-like	1	Cluster 3	10	cytosol, nuclear			organic cyclic compound binding; heterocyclic compound binding; RNA binding; binding; nucleic acid binding;		K14944		IPR004087; IPR004088;	K Homology domain; K Homology domain, type 1;
AT5G02530	AT5G02530	MA_102122g0010	THO complex subunit 4	2	Cluster 3	10	nuclear			organic cyclic compound binding; heterocyclic compound binding; nucleoside phosphate binding; binding; nucleic acid binding; nucleotide binding; small molecule binding;	THOC4; THO complex subunit 4	K12881	ath03015 mRNA surveillance pathway - Arabidopsis thaliana (thale cress); ath03040 Spliceosome - Arabidopsis thaliana (thale cress); ath03013 RNA transport - Arabidopsis thaliana (thale cress);	IPR000504; IPR012677;	RNA recognition motif domain; Nucleotide-binding alpha-beta plait domain;
AT3G07810	AT3G07810	MA_93349g0010	Heterogeneous nuclear ribonucleoprotein A3 isoform 1	2	Cluster 3	10	nuclear			organic cyclic compound binding; heterocyclic compound binding; nucleoside phosphate binding; binding; nucleic acid binding; nucleotide binding; small molecule binding;	MSI; RNA-binding protein Musashi	K14411	ath03015 mRNA surveillance pathway - Arabidopsis thaliana (thale cress);	IPR000504; IPR012677;	RNA recognition motif domain; Nucleotide-binding alpha-beta plait domain;
AT5G47620	AT5G47620	MA_36839g0020	Putative RNA binding protein	2	Cluster 3	10	nuclear			organic cyclic compound binding; heterocyclic compound binding; nucleoside phosphate binding; binding; nucleic acid binding; nucleotide binding; small molecule binding;				IPR000504; IPR012677;	RNA recognition motif domain; Nucleotide-binding alpha-beta plait domain;
PTB3	PTB3	MA_38260g0010	Putative polypyrimidine track-binding protein	4	Cluster 3	10	cytoskeleton	RNA processing; cellular aromatic compound metabolic process; organic cyclic compound metabolic process; nitrogen compound metabolic process; primary metabolic process; cellular metabolic process; organic substance metabolic process; mRNA processing; RNA metabolic process; metabolic process; nucleic acid metabolic process; heterocycle metabolic process; nucleobase-containing compound metabolic pr…	organelle; intracellular membrane-bounded organelle; intracellular organelle; nucleus; cell part; intracellular; intracellular part; membrane-bounded organelle; cell;	organic cyclic compound binding; heterocyclic compound binding; RNA binding; nucleoside phosphate binding; binding; nucleic acid binding; nucleotide binding; small molecule binding;		K14948		IPR000504; IPR012677;	RNA recognition motif domain; Nucleotide-binding alpha-beta plait domain;
AT5G55550	AT5G55550	MA_79622g0010	Heterogeneous nuclear ribonucleoprotein A3	5	Cluster 3	10	nuclear			organic cyclic compound binding; heterocyclic compound binding; nucleoside phosphate binding; binding; nucleic acid binding; nucleotide binding; small molecule binding;				IPR000504; IPR012677;	RNA recognition motif domain; Nucleotide-binding alpha-beta plait domain;
PGI1	PGI1	MA_15889g0020	Glucose-6-phosphate isomerase	3	Cluster 4	5.57143	cytosol	carbohydrate biosynthetic process; glycolytic process; hexose biosynthetic process; single-organism process; biosynthetic process; monosaccharide biosynthetic process; cellular metabolic process; organic substance metabolic process; glucose metabolic process; pyruvate metabolic process; metabolic process; gluconeogenesis; generation of precursor metabolites and energy; monosaccharide metabolic pr…		glucose-6-phosphate isomerase activity; isomerase activity; intramolecular oxidoreductase activity; catalytic activity; intramolecular oxidoreductase activity, interconverting aldoses and ketoses;	GPI; glucose-6-phosphate isomerase [EC:5.3.1.9]	K01810	ath00030 Pentose phosphate pathway - Arabidopsis thaliana (thale cress); ath01200 Carbon metabolism - Arabidopsis thaliana (thale cress); ath01100 Metabolic pathways - Arabidopsis thaliana (thale cress); ath00520 Amino sugar and nucleotide sugar metabolism - Arabidopsis thaliana (thale cress); ath00500 Starch and sucrose metabolism - Arabidopsis thaliana (thale cress); ath00010 Glycolysis / Gluco…
LOS2	LOS2	MA_10428568g0010	Enolase 2, putative, expressed	6	Cluster 4	5.57143	cytosol	single-organism carbohydrate catabolic process; glycolytic process; single-organism catabolic process; small molecule metabolic process; single-organism cellular process; single-organism process; carbohydrate metabolic process; primary metabolic process; cellular metabolic process; organic substance metabolic process; carbohydrate catabolic process; single-organism carbohydrate metabolic process;…	catalytic complex; cell part; intracellular; cytoplasm; macromolecular complex; intracellular part; cytosolic part; cell; cytosol; protein complex; phosphopyruvate hydratase complex; cytoplasmic part;	magnesium ion binding; phosphopyruvate hydratase activity; catalytic activity; binding; ion binding; metal ion binding; cation binding; lyase activity; hydro-lyase activity; carbon-oxygen lyase activity;	ENO; enolase [EC:4.2.1.11]	K01689	ath01230 Biosynthesis of amino acids - Arabidopsis thaliana (thale cress); ath03018 RNA degradation - Arabidopsis thaliana (thale cress); ath01200 Carbon metabolism - Arabidopsis thaliana (thale cress); ath01100 Metabolic pathways - Arabidopsis thaliana (thale cress); ath00010 Glycolysis / Gluconeogenesis - Arabidopsis thaliana (thale cress); ath01110 Biosynthesis of secondary metabolites - Arabi…	IPR029065; IPR020810; IPR029017; IPR020811;	Enolase C-terminal domain-like; Enolase, C-terminal; Enolase N-terminal domain-like; Enolase, N-terminal;
FBA8	FBA8	MA_101067g0010	Fructose-bisphosphate aldolase	6	Cluster 4	5.33333	cytosol	single-organism carbohydrate catabolic process; glycolytic process; single-organism catabolic process; small molecule metabolic process; single-organism cellular process; single-organism process; carbohydrate metabolic process; primary metabolic process; cellular metabolic process; organic substance metabolic process; carbohydrate catabolic process; single-organism carbohydrate metabolic process;…		lyase activity; fructose-bisphosphate aldolase activity; aldehyde-lyase activity; catalytic activity; carbon-carbon lyase activity;	ALDO; fructose-bisphosphate aldolase, class I [EC:4.1.2.13]	K01623	ath01230 Biosynthesis of amino acids - Arabidopsis thaliana (thale cress); ath00030 Pentose phosphate pathway - Arabidopsis thaliana (thale cress); ath00051 Fructose and mannose metabolism - Arabidopsis thaliana (thale cress); ath01200 Carbon metabolism - Arabidopsis thaliana (thale cress); ath01100 Metabolic pathways - Arabidopsis thaliana (thale cress); ath00710 Carbon fixation in photosyntheti…	IPR013785;	Aldolase-type TIM barrel;
TIM	TIM	MA_98979g0010	Triosephosphate isomerase	4	Cluster 4	5.06667	cytosol	metabolic process;		isomerase activity; intramolecular oxidoreductase activity; triose-phosphate isomerase activity; catalytic activity; intramolecular oxidoreductase activity, interconverting aldoses and ketoses;	TPI; triosephosphate isomerase (TIM) [EC:5.3.1.1]	K01803	ath01230 Biosynthesis of amino acids - Arabidopsis thaliana (thale cress); ath00051 Fructose and mannose metabolism - Arabidopsis thaliana (thale cress); ath01100 Metabolic pathways - Arabidopsis thaliana (thale cress); ath00562 Inositol phosphate metabolism - Arabidopsis thaliana (thale cress); ath00010 Glycolysis / Gluconeogenesis - Arabidopsis thaliana (thale cress); ath01200 Carbon metabolism…	IPR013785;	Aldolase-type TIM barrel;
ASP5	ASP5	MA_99207g0020	Aspartate aminotransferase	1	Cluster 4	5	plasma membrane	biosynthetic process; metabolic process;		organic cyclic compound binding; heterocyclic compound binding; catalytic activity; binding; ion binding; anion binding; cofactor binding; pyridoxal phosphate binding;				IPR004839; IPR015424; IPR015421;	Aminotransferase, class I/classII; Pyridoxal phosphate-dependent transferase; Pyridoxal phosphate-dependent transferase, major region, subdomain 1;
PFK2	PFK2	MA_14404g0010	6-phosphofructokinase 2	1	Cluster 4	5	cytosol	single-organism carbohydrate catabolic process; glycolytic process; single-organism catabolic process; small molecule metabolic process; single-organism cellular process; single-organism process; fructose 6-phosphate metabolic process; primary metabolic process; carbohydrate metabolic process; cellular metabolic process; phosphate-containing compound metabolic process; carbohydrate catabolic proc…		6-phosphofructokinase activity; ATP binding; nucleoside phosphate binding; phosphotransferase activity, alcohol group as acceptor; nucleoside binding; ion binding; nucleotide binding; organic cyclic compound binding; heterocyclic compound binding; ribonucleoside binding; carbohydrate derivative binding; carbohydrate kinase activity; kinase activity; ribonucleotide binding; catalytic activity; bin…	pfkA; 6-phosphofructokinase 1 [EC:2.7.1.11]	K00850	ath01230 Biosynthesis of amino acids - Arabidopsis thaliana (thale cress); ath00052 Galactose metabolism - Arabidopsis thaliana (thale cress); ath00030 Pentose phosphate pathway - Arabidopsis thaliana (thale cress); ath00051 Fructose and mannose metabolism - Arabidopsis thaliana (thale cress); ath03018 RNA degradation - Arabidopsis thaliana (thale cress); ath01200 Carbon metabolism - Arabidopsis …	IPR000023;	Phosphofructokinase domain;
ASP1	ASP1	MA_18795g0030	Aspartate aminotransferase	2	Cluster 4	5	mitochondria	small molecule metabolic process; single-organism cellular process; nitrogen compound metabolic process; single-organism process; biosynthetic process; primary metabolic process; cellular metabolic process; organic substance metabolic process; metabolic process; cellular amino acid metabolic process; single-organism metabolic process; carboxylic acid metabolic process; organic acid metabolic proc…		organic cyclic compound binding; heterocyclic compound binding; transferase activity, transferring nitrogenous groups; catalytic activity; binding; ion binding; anion binding; transaminase activity; transferase activity; cofactor binding; pyridoxal phosphate binding;	GOT2; aspartate aminotransferase, mitochondrial [EC:2.6.1.1]	K14455	ath01230 Biosynthesis of amino acids - Arabidopsis thaliana (thale cress); ath00220 Arginine biosynthesis - Arabidopsis thaliana (thale cress); ath00350 Tyrosine metabolism - Arabidopsis thaliana (thale cress); ath00400 Phenylalanine, tyrosine and tryptophan biosynthesis - Arabidopsis thaliana (thale cress); ath01100 Metabolic pathways - Arabidopsis thaliana (thale cress); ath00330 Arginine and p…	IPR004839; IPR015424; IPR015421;	Aminotransferase, class I/classII; Pyridoxal phosphate-dependent transferase; Pyridoxal phosphate-dependent transferase, major region, subdomain 1;
TRA2	TRA2	MA_30531g0010	Transaldolase 2	4	Cluster 4	5	cytosol	NADP metabolic process; pyridine nucleotide metabolic process; cellular aromatic compound metabolic process; nicotinamide nucleotide metabolic process; organophosphate catabolic process; nucleotide metabolic process; single-organism process; cellular metabolic process; pyridine-containing compound metabolic process; phosphate-containing compound metabolic process; organic substance metabolic proc…	intracellular part; cell; cell part; intracellular; cytoplasm;	sedoheptulose-7-phosphate:D-glyceraldehyde-3-phosphate glyceronetransferase activity; catalytic activity; transferase activity; transferase activity, transferring aldehyde or ketonic groups;	E2.2.1.2; transaldolase [EC:2.2.1.2]	K00616	ath01230 Biosynthesis of amino acids - Arabidopsis thaliana (thale cress); ath00030 Pentose phosphate pathway - Arabidopsis thaliana (thale cress); ath01200 Carbon metabolism - Arabidopsis thaliana (thale cress); ath01100 Metabolic pathways - Arabidopsis thaliana (thale cress); ath01110 Biosynthesis of secondary metabolites - Arabidopsis thaliana (thale cress);	IPR013785;	Aldolase-type TIM barrel;
NADP-ME1	NADP-ME1	MA_10427218g0010	Malic enzyme	5	Cluster 4	5	cytosol	dicarboxylic acid metabolic process; metabolic process; oxidation-reduction process; single-organism metabolic process; malate metabolic process; small molecule metabolic process; carboxylic acid metabolic process; single-organism cellular process; single-organism process; organic acid metabolic process; cellular process; cellular metabolic process; oxoacid metabolic process; organic substance me…		malate dehydrogenase (decarboxylating) (NAD+) activity; nucleoside phosphate binding; nucleotide binding; cofactor binding; oxidoreductase activity; oxidoreductase activity, acting on CH-OH group of donors; heterocyclic compound binding; organic cyclic compound binding; oxidoreductase activity, acting on the CH-OH group of donors, NAD or NADP as acceptor; catalytic activity; NAD binding; binding;…	E1.1.1.40; malate dehydrogenase (oxaloacetate-decarboxylating)(NADP+) [EC:1.1.1.40]	K00029	ath00620 Pyruvate metabolism - Arabidopsis thaliana (thale cress); ath01200 Carbon metabolism - Arabidopsis thaliana (thale cress); ath01100 Metabolic pathways - Arabidopsis thaliana (thale cress); ath00710 Carbon fixation in photosynthetic organisms - Arabidopsis thaliana (thale cress);	IPR012302; IPR012301; IPR016040;	Malic enzyme, NAD-binding; Malic enzyme, N-terminal domain; NAD(P)-binding domain;
cICDH	cICDH	MA_10435887g0040	Isocitrate dehydrogenase [NADP]	7	Cluster 4	5	mitochondria	tricarboxylic acid metabolic process; metabolic process; oxidation-reduction process; single-organism metabolic process; small molecule metabolic process; single-organism cellular process; carboxylic acid metabolic process; single-organism process; isocitrate metabolic process; organic acid metabolic process; cellular metabolic process; cellular process; oxoacid metabolic process; organic substan…		magnesium ion binding; nucleoside phosphate binding; ion binding; isocitrate dehydrogenase activity; nucleotide binding; cofactor binding; oxidoreductase activity; oxidoreductase activity, acting on CH-OH group of donors; heterocyclic compound binding; organic cyclic compound binding; oxidoreductase activity, acting on the CH-OH group of donors, NAD or NADP as acceptor; catalytic activity; NAD bi…	IDH1; isocitrate dehydrogenase [EC:1.1.1.42]	K00031	ath00480 Glutathione metabolism - Arabidopsis thaliana (thale cress); ath01230 Biosynthesis of amino acids - Arabidopsis thaliana (thale cress); ath04146 Peroxisome - Arabidopsis thaliana (thale cress); ath01200 Carbon metabolism - Arabidopsis thaliana (thale cress); ath01100 Metabolic pathways - Arabidopsis thaliana (thale cress); ath00020 Citrate cycle (TCA cycle) - Arabidopsis thaliana (thale …	IPR024084;	Isopropylmalate dehydrogenase-like domain;
mMDH2	mMDH2	MA_15580g0010	Malate dehydrogenase	4	Cluster 4	4.7619	extracellular	dicarboxylic acid metabolic process; oxidation-reduction process; small molecule metabolic process; single-organism cellular process; single-organism process; carbohydrate metabolic process; primary metabolic process; cellular metabolic process; organic substance metabolic process; metabolic process; single-organism metabolic process; malate metabolic process; carboxylic acid metabolic process; o…		oxidoreductase activity, acting on CH-OH group of donors; oxidoreductase activity, acting on the CH-OH group of donors, NAD or NADP as acceptor; malate dehydrogenase activity; catalytic activity; L-malate dehydrogenase activity; oxidoreductase activity;	MDH2; malate dehydrogenase [EC:1.1.1.37]	K00026	ath00620 Pyruvate metabolism - Arabidopsis thaliana (thale cress); ath01100 Metabolic pathways - Arabidopsis thaliana (thale cress); ath00020 Citrate cycle (TCA cycle) - Arabidopsis thaliana (thale cress); ath01200 Carbon metabolism - Arabidopsis thaliana (thale cress); ath00270 Cysteine and methionine metabolism - Arabidopsis thaliana (thale cress); ath00630 Glyoxylate and dicarboxylate metaboli…	IPR022383; IPR016040; IPR001236; IPR015955;	Lactate/malate dehydrogenase, C-terminal; NAD(P)-binding domain; Lactate/malate dehydrogenase, N-terminal; Lactate dehydrogenase/glycoside hydrolase, family 4, C-terminal;
MLS	MLS	MA_120902g0010	Malate synthase	5	Cluster 4	4.7619	cytosol	glyoxylate cycle; small molecule metabolic process; single-organism cellular process; cellular aldehyde metabolic process; single-organism process; primary metabolic process; carbohydrate metabolic process; cellular metabolic process; organic substance metabolic process; single-organism carbohydrate metabolic process; metabolic process; cellular carbohydrate metabolic process; single-organism met…		malate synthase activity; transferase activity, transferring acyl groups; catalytic activity; transferase activity; transferase activity, transferring acyl groups, acyl groups converted into alkyl on transfer;	E2.3.3.9; malate synthase [EC:2.3.3.9]	K01638	ath00620 Pyruvate metabolism - Arabidopsis thaliana (thale cress); ath01200 Carbon metabolism - Arabidopsis thaliana (thale cress); ath01100 Metabolic pathways - Arabidopsis thaliana (thale cress); ath00630 Glyoxylate and dicarboxylate metabolism - Arabidopsis thaliana (thale cress); ath01110 Biosynthesis of secondary metabolites - Arabidopsis thaliana (thale cress);	IPR011076;	Malate synthase-like;
PMDH2	PMDH2	MA_10431776g0020	Malate dehydrogenase	1	Cluster 4	4.69091	cytosol	dicarboxylic acid metabolic process; oxidation-reduction process; small molecule metabolic process; single-organism cellular process; single-organism process; carbohydrate metabolic process; primary metabolic process; cellular metabolic process; organic substance metabolic process; metabolic process; single-organism metabolic process; malate metabolic process; carboxylic acid metabolic process; o…		oxidoreductase activity, acting on CH-OH group of donors; oxidoreductase activity, acting on the CH-OH group of donors, NAD or NADP as acceptor; malate dehydrogenase activity; catalytic activity; L-malate dehydrogenase activity; oxidoreductase activity;				IPR022383; IPR016040; IPR001236; IPR015955;	Lactate/malate dehydrogenase, C-terminal; NAD(P)-binding domain; Lactate/malate dehydrogenase, N-terminal; Lactate dehydrogenase/glycoside hydrolase, family 4, C-terminal;
PMDH1	PMDH1	MA_87937g0010	Malate dehydrogenase	1	Cluster 4	4.69091	mitochondria	dicarboxylic acid metabolic process; oxidation-reduction process; small molecule metabolic process; single-organism cellular process; single-organism process; carbohydrate metabolic process; primary metabolic process; cellular metabolic process; organic substance metabolic process; metabolic process; single-organism metabolic process; malate metabolic process; carboxylic acid metabolic process; o…		oxidoreductase activity, acting on CH-OH group of donors; oxidoreductase activity, acting on the CH-OH group of donors, NAD or NADP as acceptor; malate dehydrogenase activity; catalytic activity; L-malate dehydrogenase activity; oxidoreductase activity;	MDH2; malate dehydrogenase [EC:1.1.1.37]	K00026	ath00620 Pyruvate metabolism - Arabidopsis thaliana (thale cress); ath01100 Metabolic pathways - Arabidopsis thaliana (thale cress); ath00020 Citrate cycle (TCA cycle) - Arabidopsis thaliana (thale cress); ath01200 Carbon metabolism - Arabidopsis thaliana (thale cress); ath00270 Cysteine and methionine metabolism - Arabidopsis thaliana (thale cress); ath00630 Glyoxylate and dicarboxylate metaboli…	IPR022383; IPR016040; IPR001236; IPR015955;	Lactate/malate dehydrogenase, C-terminal; NAD(P)-binding domain; Lactate/malate dehydrogenase, N-terminal; Lactate dehydrogenase/glycoside hydrolase, family 4, C-terminal;
MDH	MDH	MA_10431009g0010	Malate dehydrogenase	4	Cluster 4	4.69091	mitochondria	dicarboxylic acid metabolic process; oxidation-reduction process; small molecule metabolic process; single-organism cellular process; single-organism process; primary metabolic process; carbohydrate metabolic process; cellular metabolic process; organic substance metabolic process; metabolic process; single-organism metabolic process; malate metabolic process; carboxylic acid metabolic process; o…		oxidoreductase activity, acting on CH-OH group of donors; oxidoreductase activity, acting on the CH-OH group of donors, NAD or NADP as acceptor; malate dehydrogenase activity; catalytic activity; L-malate dehydrogenase activity; oxidoreductase activity;	MDH2; malate dehydrogenase [EC:1.1.1.37]	K00026	ath00620 Pyruvate metabolism - Arabidopsis thaliana (thale cress); ath01100 Metabolic pathways - Arabidopsis thaliana (thale cress); ath00020 Citrate cycle (TCA cycle) - Arabidopsis thaliana (thale cress); ath01200 Carbon metabolism - Arabidopsis thaliana (thale cress); ath00270 Cysteine and methionine metabolism - Arabidopsis thaliana (thale cress); ath00630 Glyoxylate and dicarboxylate metaboli…	IPR022383; IPR016040; IPR001236; IPR015955;	Lactate/malate dehydrogenase, C-terminal; NAD(P)-binding domain; Lactate/malate dehydrogenase, N-terminal; Lactate dehydrogenase/glycoside hydrolase, family 4, C-terminal;
PCK1	PCK1	MA_101646g0010	Unknown	2	Cluster 4	4.58182	cytosol	carbohydrate biosynthetic process; hexose biosynthetic process; single-organism biosynthetic process; single-organism process; biosynthetic process; monosaccharide biosynthetic process; primary metabolic process; carbohydrate metabolic process; organic substance biosynthetic process; organic substance metabolic process; glucose metabolic process; single-organism carbohydrate metabolic process; me…		ATP binding; nucleoside phosphate binding; phosphoenolpyruvate carboxykinase activity; nucleoside binding; ion binding; lyase activity; nucleotide binding; phosphoenolpyruvate carboxykinase (ATP) activity; organic cyclic compound binding; heterocyclic compound binding; ribonucleoside binding; carbohydrate derivative binding; catalytic activity; ribonucleotide binding; carbon-carbon lyase activity…	E4.1.1.49; phosphoenolpyruvate carboxykinase (ATP) [EC:4.1.1.49]	K01610	ath00620 Pyruvate metabolism - Arabidopsis thaliana (thale cress); ath01200 Carbon metabolism - Arabidopsis thaliana (thale cress); ath01100 Metabolic pathways - Arabidopsis thaliana (thale cress); ath00020 Citrate cycle (TCA cycle) - Arabidopsis thaliana (thale cress); ath00710 Carbon fixation in photosynthetic organisms - Arabidopsis thaliana (thale cress); ath00010 Glycolysis / Gluconeogenesis…	IPR008210; IPR013035;	Phosphoenolpyruvate carboxykinase, N-terminal; Phosphoenolpyruvate carboxykinase, C-terminal;
ALDH11A3	ALDH11A3	MA_10434287g0020	Glyceraldehyde-3-phosphate dehydrogenase	3	Cluster 4	4.52381	cytosol	single-organism process; metabolic process; oxidation-reduction process; single-organism metabolic process;		oxidoreductase activity, acting on the aldehyde or oxo group of donors, NAD or NADP as acceptor; catalytic activity; oxidoreductase activity; oxidoreductase activity, acting on the aldehyde or oxo group of donors;	gapN; glyceraldehyde-3-phosphate dehydrogenase (NADP+) [EC:1.2.1.9]	K00131	ath00030 Pentose phosphate pathway - Arabidopsis thaliana (thale cress); ath01200 Carbon metabolism - Arabidopsis thaliana (thale cress); ath01100 Metabolic pathways - Arabidopsis thaliana (thale cress); ath00010 Glycolysis / Gluconeogenesis - Arabidopsis thaliana (thale cress);	IPR016161; IPR015590; IPR016162; IPR016163;	Aldehyde/histidinol dehydrogenase; Aldehyde dehydrogenase domain; Aldehyde dehydrogenase N-terminal domain; Aldehyde dehydrogenase, C-terminal;
ACLB-2	ACLB-2	MA_160810g0010	ATP-citrate synthase beta chain protein 1	1	Cluster 4	4.47273	cytosol	metabolic process;		transferase activity, transferring acyl groups; transferase activity, transferring acyl groups, acyl groups converted into alkyl on transfer; transferase activity; catalytic activity;	ACLY; ATP citrate (pro-S)-lyase [EC:2.3.3.8]	K01648	ath01100 Metabolic pathways - Arabidopsis thaliana (thale cress); ath00020 Citrate cycle (TCA cycle) - Arabidopsis thaliana (thale cress); ath01110 Biosynthesis of secondary metabolites - Arabidopsis thaliana (thale cress);	IPR005811; IPR016040; IPR016143; IPR016102;	ATP-citrate lyase/succinyl-CoA ligase; NAD(P)-binding domain; Citrate synthase-like, small alpha subdomain; Succinyl-CoA synthetase-like;
CSY3	CSY3	MA_751511g0010	Citrate synthase	2	Cluster 4	4.47273	cytosol			transferase activity, transferring acyl groups; transferase activity, transferring acyl groups, acyl groups converted into alkyl on transfer; catalytic activity; transferase activity;	CS; citrate synthase [EC:2.3.3.1]	K01647	ath01230 Biosynthesis of amino acids - Arabidopsis thaliana (thale cress); ath01200 Carbon metabolism - Arabidopsis thaliana (thale cress); ath01100 Metabolic pathways - Arabidopsis thaliana (thale cress); ath00020 Citrate cycle (TCA cycle) - Arabidopsis thaliana (thale cress); ath00630 Glyoxylate and dicarboxylate metabolism - Arabidopsis thaliana (thale cress); ath01210 2-Oxocarboxylic acid met…	IPR016143;	Citrate synthase-like, small alpha subdomain;
GAPC1	GAPC1	MA_10426544g0010	Glyceraldehyde-3-phosphate dehydrogenase3	4	Cluster 4	4.46429	cytosol	glucose metabolic process; single-organism carbohydrate metabolic process; metabolic process; oxidation-reduction process; single-organism metabolic process; monosaccharide metabolic process; single-organism process; primary metabolic process; carbohydrate metabolic process; organic substance metabolic process; hexose metabolic process;		oxidoreductase activity, acting on the aldehyde or oxo group of donors, NAD or NADP as acceptor; organic cyclic compound binding; heterocyclic compound binding; nucleoside phosphate binding; NAD binding; catalytic activity; binding; oxidoreductase activity, acting on the aldehyde or oxo group of donors; NADP binding; nucleotide binding; cofactor binding; oxidoreductase activity; coenzyme binding;…	GAPDH; glyceraldehyde 3-phosphate dehydrogenase [EC:1.2.1.12]	K00134	ath01230 Biosynthesis of amino acids - Arabidopsis thaliana (thale cress); ath01200 Carbon metabolism - Arabidopsis thaliana (thale cress); ath01100 Metabolic pathways - Arabidopsis thaliana (thale cress); ath00710 Carbon fixation in photosynthetic organisms - Arabidopsis thaliana (thale cress); ath00010 Glycolysis / Gluconeogenesis - Arabidopsis thaliana (thale cress); ath01110 Biosynthesis of s…	IPR020829; IPR016040; IPR020828;	Glyceraldehyde 3-phosphate dehydrogenase, catalytic domain; NAD(P)-binding domain; Glyceraldehyde 3-phosphate dehydrogenase, NAD(P) binding domain;
GAPCP-1	GAPCP-1	MA_130835g0010	Glyceraldehyde-3-phosphate dehydrogenase, cytosolic	8	Cluster 4	4.46429	cytosol	glucose metabolic process; single-organism carbohydrate metabolic process; metabolic process; oxidation-reduction process; single-organism metabolic process; monosaccharide metabolic process; single-organism process; primary metabolic process; carbohydrate metabolic process; organic substance metabolic process; hexose metabolic process;		oxidoreductase activity, acting on the aldehyde or oxo group of donors, NAD or NADP as acceptor; organic cyclic compound binding; heterocyclic compound binding; nucleoside phosphate binding; NAD binding; catalytic activity; binding; oxidoreductase activity, acting on the aldehyde or oxo group of donors; NADP binding; nucleotide binding; cofactor binding; oxidoreductase activity; coenzyme binding;…	GAPDH; glyceraldehyde 3-phosphate dehydrogenase [EC:1.2.1.12]	K00134	ath01230 Biosynthesis of amino acids - Arabidopsis thaliana (thale cress); ath01200 Carbon metabolism - Arabidopsis thaliana (thale cress); ath01100 Metabolic pathways - Arabidopsis thaliana (thale cress); ath00710 Carbon fixation in photosynthetic organisms - Arabidopsis thaliana (thale cress); ath00010 Glycolysis / Gluconeogenesis - Arabidopsis thaliana (thale cress); ath01110 Biosynthesis of s…	IPR020829; IPR016040; IPR020828;	Glyceraldehyde 3-phosphate dehydrogenase, catalytic domain; NAD(P)-binding domain; Glyceraldehyde 3-phosphate dehydrogenase, NAD(P) binding domain;
PHB3	PHB3	MA_18599g0010	Prohibitin	1	Cluster 5	6	extracellular		membrane;			K17080
AT3G18410	AT3G18410	MA_852g0010	Unknown	1	Cluster 5	6	cytosol				NDUFB10; NADH dehydrogenase (ubiquinone) 1 beta subcomplex subunit 10	K03966	ath00190 Oxidative phosphorylation - Arabidopsis thaliana (thale cress); ath01100 Metabolic pathways - Arabidopsis thaliana (thale cress);
EMB1467	EMB1467	MA_10434974g0010	Unknown	1	Cluster 5	6	cytoskeleton	single-organism process; metabolic process; oxidation-reduction process; single-organism metabolic process;		oxidoreductase activity, acting on NAD(P)H; catalytic activity; iron-sulfur cluster binding; binding; metal cluster binding; oxidoreductase activity;	NDUFS1; NADH dehydrogenase (ubiquinone) Fe-S protein 1 [EC:1.6.5.3 1.6.99.3]	K03934	ath00190 Oxidative phosphorylation - Arabidopsis thaliana (thale cress); ath01100 Metabolic pathways - Arabidopsis thaliana (thale cress);	IPR006656; IPR006963; IPR015405;	Molybdopterin oxidoreductase; Molybdopterin oxidoreductase, 4Fe-4S domain; NADH-quinone oxidoreductase, chain G, C-terminal;
AT5G67590.1	AT5G67590.1	MA_10428311g0010	NADH-ubiquinone oxidoreductase-related-like protein	1	Cluster 5	6	mitochondria	metabolic process; generation of precursor metabolites and energy; single-organism metabolic process; oxidation-reduction process; single-organism cellular process; electron transport chain; single-organism process; cellular metabolic process; cellular process;		oxidoreductase activity, acting on NAD(P)H; catalytic activity; oxidoreductase activity;	NDUFS4; NADH dehydrogenase (ubiquinone) Fe-S protein 4	K03937	ath00190 Oxidative phosphorylation - Arabidopsis thaliana (thale cress); ath01100 Metabolic pathways - Arabidopsis thaliana (thale cress);
AT3G03100	AT3G03100	MA_10434929g0010	NADH:ubiquinone oxidoreductase 17.2 kD subunit family protein, expressed	1	Cluster 5	6	mitochondria				NDUFA12; NADH dehydrogenase (ubiquinone) 1 alpha subcomplex subunit 12	K11352	ath00190 Oxidative phosphorylation - Arabidopsis thaliana (thale cress); ath01100 Metabolic pathways - Arabidopsis thaliana (thale cress);
GAMMACA2	GAMMACA2	MA_10435782g0010	Expressed protein	3	Cluster 5	6	cytosol							IPR011004;	Trimeric LpxA-like;
mtLPD1	mtLPD1	MA_4137775g0010	Dihydrolipoyl dehydrogenase	4	Cluster 5	6	cytosol	regulation of cellular process; homeostatic process; regulation of biological quality; metabolic process; regulation of biological process; oxidation-reduction process; single-organism metabolic process; cell redox homeostasis; single-organism cellular process; cellular homeostasis; single-organism process; cellular process; biological regulation;		dihydrolipoyl dehydrogenase activity; oxidoreductase activity, acting on NAD(P)H; nucleoside phosphate binding; flavin adenine dinucleotide binding; ion binding; nucleotide binding; cofactor binding; oxidoreductase activity, acting on a sulfur group of donors, NAD(P) as acceptor; oxidoreductase activity; heterocyclic compound binding; organic cyclic compound binding; catalytic activity; binding; …	DLD; dihydrolipoamide dehydrogenase [EC:1.8.1.4]	K00382	ath00260 Glycine, serine and threonine metabolism - Arabidopsis thaliana (thale cress); ath00640 Propanoate metabolism - Arabidopsis thaliana (thale cress); ath00620 Pyruvate metabolism - Arabidopsis thaliana (thale cress); ath01100 Metabolic pathways - Arabidopsis thaliana (thale cress); ath00020 Citrate cycle (TCA cycle) - Arabidopsis thaliana (thale cress); ath00010 Glycolysis / Gluconeogenesi…	IPR016156; IPR004099; IPR023753;	FAD/NAD-linked reductase, dimerisation domain; Pyridine nucleotide-disulphide oxidoreductase, dimerisation domain; FAD/NAD(P)-binding domain;
AT3G03960	AT3G03960	MA_100776g0010	Putative TCP-1/cpn60 chaperonin family protein	1	Cluster 6	4	cytosol	protein folding; metabolic process; cellular protein metabolic process; cellular macromolecule metabolic process; macromolecule metabolic process; protein metabolic process; primary metabolic process; cellular process; cellular metabolic process; organic substance metabolic process;		ATP binding; nucleoside phosphate binding; nucleoside binding; ion binding; protein binding; nucleotide binding; organic cyclic compound binding; heterocyclic compound binding; ribonucleoside binding; carbohydrate derivative binding; ribonucleotide binding; binding; purine ribonucleoside binding; anion binding; purine ribonucleotide binding; unfolded protein binding; adenyl ribonucleotide binding…		K09500		IPR027410; IPR027409; IPR027413;	TCP-1-like chaperonin intermediate domain; GroEL-like apical domain; GroEL-like equatorial domain;
CPN10	CPN10	MA_10429427g0010	10 kDa chaperonin	1	Cluster 6	4	cytosol	protein folding; metabolic process; cellular protein metabolic process; cellular macromolecule metabolic process; macromolecule metabolic process; protein metabolic process; primary metabolic process; cellular process; cellular metabolic process; organic substance metabolic process;	intracellular part; cell; cell part; intracellular; cytoplasm;	ATP binding; nucleoside phosphate binding; nucleoside binding; ion binding; nucleotide binding; organic cyclic compound binding; heterocyclic compound binding; ribonucleoside binding; carbohydrate derivative binding; ribonucleotide binding; binding; purine ribonucleoside binding; anion binding; purine ribonucleotide binding; adenyl ribonucleotide binding; adenyl nucleotide binding; purine nucleos…		K04078		IPR011032;	GroES-like;
CPN20	CPN20	MA_31325g0010	Chaperonin	3	Cluster 6	4	mitochondria	protein folding; metabolic process; cellular protein metabolic process; cellular macromolecule metabolic process; macromolecule metabolic process; protein metabolic process; primary metabolic process; cellular process; cellular metabolic process; organic substance metabolic process;	intracellular part; cell; cell part; intracellular; cytoplasm;	ATP binding; nucleoside phosphate binding; nucleoside binding; ion binding; nucleotide binding; organic cyclic compound binding; heterocyclic compound binding; ribonucleoside binding; carbohydrate derivative binding; ribonucleotide binding; binding; purine ribonucleoside binding; anion binding; purine ribonucleotide binding; adenyl ribonucleotide binding; adenyl nucleotide binding; purine nucleos…		K04078		IPR011032;	GroES-like;
AT5G26360	AT5G26360	MA_37504g0010	Putative TCP-1/cpn60 chaperonin family protein	1	Cluster 6	3.42857	cytosol	protein folding; metabolic process; cellular protein metabolic process; cellular macromolecule metabolic process; macromolecule metabolic process; protein metabolic process; primary metabolic process; cellular process; cellular metabolic process; organic substance metabolic process;		ATP binding; nucleoside phosphate binding; nucleoside binding; ion binding; protein binding; nucleotide binding; organic cyclic compound binding; heterocyclic compound binding; ribonucleoside binding; carbohydrate derivative binding; ribonucleotide binding; binding; purine ribonucleoside binding; anion binding; purine ribonucleotide binding; unfolded protein binding; adenyl ribonucleotide binding…		K09495		IPR027410; IPR027409; IPR027413;	TCP-1-like chaperonin intermediate domain; GroEL-like apical domain; GroEL-like equatorial domain;
AT3G11830	AT3G11830	MA_20110g0010	Putative t-complex protein 1 theta chain	2	Cluster 6	3.42857	cytosol	protein folding; metabolic process; cellular protein metabolic process; cellular macromolecule metabolic process; macromolecule metabolic process; protein metabolic process; primary metabolic process; cellular process; cellular metabolic process; organic substance metabolic process;		ATP binding; nucleoside phosphate binding; nucleoside binding; ion binding; protein binding; nucleotide binding; organic cyclic compound binding; heterocyclic compound binding; ribonucleoside binding; carbohydrate derivative binding; ribonucleotide binding; binding; purine ribonucleoside binding; anion binding; purine ribonucleotide binding; unfolded protein binding; adenyl ribonucleotide binding…		K09499		IPR027410; IPR027409; IPR027413;	TCP-1-like chaperonin intermediate domain; GroEL-like apical domain; GroEL-like equatorial domain;
AT3G18190	AT3G18190	MA_18588g0010	T-complex protein 1 subunit delta	3	Cluster 6	3.42857	cytoskeleton	protein folding; metabolic process; cellular protein metabolic process; cellular macromolecule metabolic process; macromolecule metabolic process; protein metabolic process; primary metabolic process; cellular process; cellular metabolic process; organic substance metabolic process;		ATP binding; nucleoside phosphate binding; nucleoside binding; ion binding; protein binding; nucleotide binding; organic cyclic compound binding; heterocyclic compound binding; ribonucleoside binding; carbohydrate derivative binding; ribonucleotide binding; binding; purine ribonucleoside binding; anion binding; purine ribonucleotide binding; unfolded protein binding; adenyl ribonucleotide binding…		K09496		IPR027410; IPR027409; IPR027413;	TCP-1-like chaperonin intermediate domain; GroEL-like apical domain; GroEL-like equatorial domain;
AT5G20890	AT5G20890	MA_10434959g0010	Putative TCP-1/cpn60 chaperonin family protein	4	Cluster 6	3.42857	peroxisome	protein folding; metabolic process; cellular protein metabolic process; cellular macromolecule metabolic process; macromolecule metabolic process; protein metabolic process; primary metabolic process; cellular process; cellular metabolic process; organic substance metabolic process;		ATP binding; nucleoside phosphate binding; nucleoside binding; ion binding; protein binding; nucleotide binding; organic cyclic compound binding; heterocyclic compound binding; ribonucleoside binding; carbohydrate derivative binding; ribonucleotide binding; binding; purine ribonucleoside binding; anion binding; purine ribonucleotide binding; unfolded protein binding; adenyl ribonucleotide binding…		K09494		IPR027410; IPR027409; IPR027413;	TCP-1-like chaperonin intermediate domain; GroEL-like apical domain; GroEL-like equatorial domain;
FAB1	FAB1	MA_10428839g0010	3-oxoacyl-[acyl-carrier-protein] synthase	2	Cluster 7	3	nuclear	single-organism biosynthetic process; organic acid biosynthetic process; small molecule metabolic process; single-organism cellular process; single-organism process; cellular lipid metabolic process; biosynthetic process; fatty acid metabolic process; primary metabolic process; cellular metabolic process; fatty acid biosynthetic process; organic substance biosynthetic process; cellular biosynthet…		transferase activity, transferring acyl groups; transferase activity, transferring acyl groups other than amino-acyl groups; transferase activity; catalytic activity;	fabF; 3-oxoacyl-[acyl-carrier-protein] synthase II [EC:2.3.1.179]	K09458	ath00061 Fatty acid biosynthesis - Arabidopsis thaliana (thale cress); ath01212 Fatty acid metabolism - Arabidopsis thaliana (thale cress); ath01100 Metabolic pathways - Arabidopsis thaliana (thale cress); ath00780 Biotin metabolism - Arabidopsis thaliana (thale cress);	IPR020841; IPR016039; IPR014031; IPR014030;	Polyketide synthase, beta-ketoacyl synthase domain; Thiolase-like; Beta-ketoacyl synthase, C-terminal; Beta-ketoacyl synthase, N-terminal;
KASI	KASI	MA_24476g0010	3-oxoacyl-[acyl-carrier-protein] synthase	5	Cluster 7	3	cytosol	single-organism biosynthetic process; organic acid biosynthetic process; small molecule metabolic process; single-organism cellular process; single-organism process; cellular lipid metabolic process; biosynthetic process; fatty acid metabolic process; primary metabolic process; cellular metabolic process; fatty acid biosynthetic process; organic substance biosynthetic process; cellular biosynthet…		transferase activity, transferring acyl groups; transferase activity, transferring acyl groups other than amino-acyl groups; catalytic activity; transferase activity;	fabF; 3-oxoacyl-[acyl-carrier-protein] synthase II [EC:2.3.1.179]	K09458	ath00061 Fatty acid biosynthesis - Arabidopsis thaliana (thale cress); ath01212 Fatty acid metabolism - Arabidopsis thaliana (thale cress); ath01100 Metabolic pathways - Arabidopsis thaliana (thale cress); ath00780 Biotin metabolism - Arabidopsis thaliana (thale cress);	IPR020841; IPR016039; IPR014031; IPR014030;	Polyketide synthase, beta-ketoacyl synthase domain; Thiolase-like; Beta-ketoacyl synthase, C-terminal; Beta-ketoacyl synthase, N-terminal;
EMB3147	EMB3147	MA_10428989g0010	Malonyl CoA-acyl carrier protein transacylase containing protein, expressed	1	Cluster 7	2.7	mitochondria	metabolic process;		transferase activity; catalytic activity;	fabD; [acyl-carrier-protein] S-malonyltransferase [EC:2.3.1.39]	K00645	ath00061 Fatty acid biosynthesis - Arabidopsis thaliana (thale cress); ath01212 Fatty acid metabolism - Arabidopsis thaliana (thale cress); ath01100 Metabolic pathways - Arabidopsis thaliana (thale cress);	IPR016035; IPR014043; IPR001227; IPR020801; IPR016036;	Acyl transferase/acyl hydrolase/lysophospholipase; Acyl transferase; Acyl transferase domain; Polyketide synthase, acyl transferase domain; Malonyl-CoA ACP transacylase, ACP-binding;
AT5G10160	AT5G10160	MA_3692g0010	Beta-hydroxyacyl-ACP dehydratase	1	Cluster 7	2.7	mitochondria	single-organism biosynthetic process; organic acid biosynthetic process; small molecule metabolic process; single-organism cellular process; single-organism process; biosynthetic process; cellular lipid metabolic process; fatty acid metabolic process; primary metabolic process; cellular metabolic process; fatty acid biosynthetic process; organic substance biosynthetic process; cellular biosynthet…	intracellular part; cell; cell part; intracellular; cytoplasm;	lyase activity; hydro-lyase activity; catalytic activity; carbon-oxygen lyase activity;	fabZ; 3-hydroxyacyl-[acyl-carrier-protein] dehydratase [EC:4.2.1.59]	K02372	ath00061 Fatty acid biosynthesis - Arabidopsis thaliana (thale cress); ath01212 Fatty acid metabolism - Arabidopsis thaliana (thale cress); ath01100 Metabolic pathways - Arabidopsis thaliana (thale cress); ath00780 Biotin metabolism - Arabidopsis thaliana (thale cress);	IPR013114; IPR029069;	Beta-hydroxydecanoyl thiol ester dehydrase, FabA/FabZ; HotDog domain;
MOD1	MOD1	MA_10435961g0030	Enoyl-[acyl-carrier-protein] reductase [NADH] 1, chloroplastic	2	Cluster 7	2.4	cytosol				fabI; enoyl-[acyl-carrier protein] reductase I [EC:1.3.1.9 1.3.1.10]	K00208	ath00061 Fatty acid biosynthesis - Arabidopsis thaliana (thale cress); ath01212 Fatty acid metabolism - Arabidopsis thaliana (thale cress); ath01100 Metabolic pathways - Arabidopsis thaliana (thale cress); ath00780 Biotin metabolism - Arabidopsis thaliana (thale cress);	IPR016040;	NAD(P)-binding domain;
AT5G47030	AT5G47030	MA_10432972g0030	Unknown	1	Cluster 8	3	cytoskeleton	nucleoside metabolic process; purine nucleoside metabolic process; purine ribonucleoside monophosphate metabolic process; nucleotide metabolic process; single-organism process; purine ribonucleoside biosynthetic process; nucleoside biosynthetic process; biosynthetic process; ribonucleoside monophosphate biosynthetic process; cellular metabolic process; phosphate-containing compound metabolic proc…	proton-transporting ATP synthase complex, catalytic core F(1); membrane; membrane part; cell part; intracellular; proton-transporting two-sector ATPase complex; macromolecular complex; proton-transporting two-sector ATPase complex, catalytic domain; intracellular part; protein complex; cell; proton-transporting ATP synthase complex;	active transmembrane transporter activity; ATPase activity, coupled to transmembrane movement of ions; ion transmembrane transporter activity; primary active transmembrane transporter activity; ATPase activity, coupled to transmembrane movement of ions, rotational mechanism; hydrolase activity, acting on acid anhydrides; substrate-specific transporter activity; monovalent inorganic cation transme…	ATPeF1D; F-type H+-transporting ATPase subunit delta	K02134	ath00190 Oxidative phosphorylation - Arabidopsis thaliana (thale cress); ath01100 Metabolic pathways - Arabidopsis thaliana (thale cress);	IPR020546;	ATPase, F1 complex, delta/epsilon subunit, N-terminal;
ATP3	ATP3	MA_10427963g0010	ATP synthase subunit gamma	1	Cluster 8	3	mitochondria	nucleoside metabolic process; purine nucleoside metabolic process; purine ribonucleoside monophosphate metabolic process; nucleotide metabolic process; single-organism process; purine ribonucleoside biosynthetic process; nucleoside biosynthetic process; biosynthetic process; ribonucleoside monophosphate biosynthetic process; cellular metabolic process; phosphate-containing compound metabolic proc…	proton-transporting ATP synthase complex, catalytic core F(1); membrane; membrane part; cell part; intracellular; proton-transporting two-sector ATPase complex; macromolecular complex; proton-transporting two-sector ATPase complex, catalytic domain; intracellular part; protein complex; cell; proton-transporting ATP synthase complex;	active transmembrane transporter activity; ATPase activity, coupled to transmembrane movement of ions; ion transmembrane transporter activity; primary active transmembrane transporter activity; ATPase activity, coupled to transmembrane movement of ions, rotational mechanism; hydrolase activity, acting on acid anhydrides; substrate-specific transporter activity; monovalent inorganic cation transme…	ATPeF1G; F-type H+-transporting ATPase subunit gamma	K02136	ath00190 Oxidative phosphorylation - Arabidopsis thaliana (thale cress); ath01100 Metabolic pathways - Arabidopsis thaliana (thale cress);	IPR023633;	ATPase, F1 complex, gamma subunit domain;
AT5G08680	AT5G08680	MA_11179g0010	ATP synthase subunit beta	2	Cluster 8	3	mitochondria	nucleoside metabolic process; purine nucleoside metabolic process; purine ribonucleoside monophosphate metabolic process; nucleotide metabolic process; energy coupled proton transmembrane transport, against electrochemical gradient; single-organism process; purine ribonucleoside biosynthetic process; nucleoside biosynthetic process; biosynthetic process; ribonucleoside monophosphate biosynthetic …	macromolecular complex; membrane; proton-transporting two-sector ATPase complex, catalytic domain; protein complex; membrane part; proton-transporting two-sector ATPase complex;	ATPase activity, coupled to transmembrane movement of ions; nucleoside phosphate binding; primary active transmembrane transporter activity; substrate-specific transporter activity; ATPase activity, coupled to transmembrane movement of ions, rotational mechanism; hydrolase activity, acting on acid anhydrides; monovalent inorganic cation transmembrane transporter activity; hydrolase activity; hydr…	ATPeF1B; F-type H+-transporting ATPase subunit beta [EC:3.6.3.14]	K02133	ath00190 Oxidative phosphorylation - Arabidopsis thaliana (thale cress); ath01100 Metabolic pathways - Arabidopsis thaliana (thale cress);	IPR000793; IPR004100; IPR003593; IPR027417; IPR000194; IPR024034;	ATPase, F1/V1/A1 complex, alpha/beta subunit, C-terminal; ATPase, F1 complex alpha/beta subunit, N-terminal domain; AAA+ ATPase domain; P-loop containing nucleoside triphosphate hydrolase; ATPase, F1/V1/A1 complex, alpha/beta subunit, nucleotide-binding domain; ATPase, F1 complex beta subunit/V1 complex, C-terminal;
AVP1	AVP1	MA_93674g0010	Putative inorganic diphosphatase	2	Cluster 8	3	plasma membrane	transport; single-organism localization; cation transport; ion transport; single-organism process; localization; monovalent inorganic cation transport; hydrogen transport; proton transport; single-organism transport; establishment of localization;	membrane;	active transmembrane transporter activity; P-P-bond-hydrolysis-driven transmembrane transporter activity; inorganic diphosphatase activity; pyrophosphatase activity; catalytic activity; primary active transmembrane transporter activity; hydrolase activity, acting on acid anhydrides; hydrolase activity; hydrolase activity, acting on acid anhydrides, in phosphorus-containing anhydrides; transmembra…	ppa; inorganic pyrophosphatase [EC:3.6.1.1]	K01507	ath00190 Oxidative phosphorylation - Arabidopsis thaliana (thale cress);
AT1G07660	AT1G07660	MA_28618g0010	Histone H4	1	Cluster 9	3	nuclear	cellular component biogenesis; cellular component organization; nucleosome organization; cellular macromolecular complex assembly; chromatin assembly or disassembly; protein complex subunit organization; macromolecular complex subunit organization; protein-DNA complex assembly; DNA packaging; nucleosome assembly; chromosome organization; cellular component assembly; macromolecular complex assembl…	intracellular organelle; intracellular non-membrane-bounded organelle; intracellular organelle part; macromolecular complex; intracellular part; cell; organelle part; DNA bending complex; chromosomal part; nucleosome; non-membrane-bounded organelle; intracellular membrane-bounded organelle; organelle; nucleus; chromatin; intracellular; cell part; chromosome; protein complex; membrane-bounded orga…	organic cyclic compound binding; heterocyclic compound binding; DNA binding; protein heterodimerization activity; binding; protein dimerization activity; nucleic acid binding; protein binding;		K11254		IPR009072;	Histone-fold;
HTB9	HTB9	MA_6078786g0010	Histone H2B	2	Cluster 9	3	nuclear		intracellular organelle; intracellular non-membrane-bounded organelle; intracellular organelle part; macromolecular complex; intracellular part; cell; organelle part; DNA bending complex; chromosomal part; nucleosome; non-membrane-bounded organelle; organelle; chromatin; cell part; intracellular; chromosome; protein complex; protein-DNA complex; DNA packaging complex;	organic cyclic compound binding; heterocyclic compound binding; DNA binding; protein heterodimerization activity; binding; protein dimerization activity; nucleic acid binding; protein binding;				IPR009072; IPR007125;	Histone-fold; Histone H2A/H2B/H3;
HTA2	HTA2	MA_191819g0010	Probable histone H2A.3	1	Cluster 9	2.7	nuclear		intracellular organelle; intracellular non-membrane-bounded organelle; intracellular organelle part; macromolecular complex; intracellular part; cell; organelle part; DNA bending complex; chromosomal part; nucleosome; non-membrane-bounded organelle; intracellular membrane-bounded organelle; organelle; nucleus; chromatin; intracellular; cell part; chromosome; protein complex; membrane-bounded orga…	organic cyclic compound binding; heterocyclic compound binding; DNA binding; protein heterodimerization activity; binding; protein dimerization activity; nucleic acid binding; protein binding;		K11251		IPR002119; IPR009072; IPR007125;	Histone H2A; Histone-fold; Histone H2A/H2B/H3;
HTA12	HTA12	MA_7320190g0010	Histone H2A	1	Cluster 9	2.7	nuclear		intracellular organelle; intracellular non-membrane-bounded organelle; intracellular organelle part; macromolecular complex; intracellular part; cell; organelle part; DNA bending complex; chromosomal part; nucleosome; non-membrane-bounded organelle; intracellular membrane-bounded organelle; organelle; nucleus; chromatin; intracellular; cell part; chromosome; protein complex; membrane-bounded orga…	organic cyclic compound binding; heterocyclic compound binding; DNA binding; protein heterodimerization activity; binding; protein dimerization activity; nucleic acid binding; protein binding;		K11251		IPR002119; IPR009072; IPR007125;	Histone H2A; Histone-fold; Histone H2A/H2B/H3;
HTA9	HTA9	MA_100300g0010	Histone H2A	3	Cluster 9	2.7	nuclear		intracellular organelle; intracellular non-membrane-bounded organelle; intracellular organelle part; macromolecular complex; intracellular part; cell; organelle part; DNA bending complex; chromosomal part; nucleosome; non-membrane-bounded organelle; intracellular membrane-bounded organelle; organelle; nucleus; chromatin; intracellular; cell part; chromosome; protein complex; membrane-bounded orga…	organic cyclic compound binding; heterocyclic compound binding; DNA binding; protein heterodimerization activity; binding; protein dimerization activity; nucleic acid binding; protein binding;		K11251		IPR002119; IPR009072; IPR007125;	Histone H2A; Histone-fold; Histone H2A/H2B/H3;
HTA10	HTA10	MA_11514g0010	Histone H2A	5	Cluster 9	2.7	nuclear		intracellular organelle; intracellular non-membrane-bounded organelle; intracellular organelle part; macromolecular complex; intracellular part; cell; organelle part; DNA bending complex; chromosomal part; nucleosome; non-membrane-bounded organelle; intracellular membrane-bounded organelle; organelle; nucleus; chromatin; intracellular; cell part; chromosome; protein complex; membrane-bounded orga…	organic cyclic compound binding; heterocyclic compound binding; DNA binding; protein heterodimerization activity; binding; protein dimerization activity; nucleic acid binding; protein binding;				IPR002119; IPR009072; IPR007125;	Histone H2A; Histone-fold; Histone H2A/H2B/H3;
Hsp81.4	Hsp81.4	MA_12191g0010	HSP protein	1	Cluster 10	3.04762	cytosol	protein folding; metabolic process; response to stress; cellular protein metabolic process; cellular macromolecule metabolic process; macromolecule metabolic process; protein metabolic process; response to stimulus; primary metabolic process; cellular process; cellular metabolic process; organic substance metabolic process;		ATP binding; nucleoside phosphate binding; nucleoside binding; ion binding; protein binding; nucleotide binding; organic cyclic compound binding; heterocyclic compound binding; ribonucleoside binding; carbohydrate derivative binding; ribonucleotide binding; binding; purine ribonucleoside binding; anion binding; purine ribonucleotide binding; unfolded protein binding; adenyl ribonucleotide binding…	htpG; molecular chaperone HtpG	K04079	ath04141 Protein processing in endoplasmic reticulum - Arabidopsis thaliana (thale cress); ath04626 Plant-pathogen interaction - Arabidopsis thaliana (thale cress);	IPR020575; IPR020568; IPR003594;	Heat shock protein Hsp90, N-terminal; Ribosomal protein S5 domain 2-type fold; Histidine kinase-like ATPase, C-terminal domain;
CLPB4	CLPB4	MA_763g0010	Chaperone protein ClpB3, mitochondrial	2	Cluster 10	3	mitochondria			ATP binding; nucleoside phosphate binding; nucleoside binding; ion binding; nucleotide binding; organic cyclic compound binding; heterocyclic compound binding; ribonucleoside binding; carbohydrate derivative binding; ribonucleotide binding; binding; purine ribonucleoside binding; anion binding; purine ribonucleotide binding; adenyl ribonucleotide binding; adenyl nucleotide binding; purine nucleos…		K03695		IPR019489; IPR003593; IPR003959; IPR027417;	Clp ATPase, C-terminal; AAA+ ATPase domain; ATPase, AAA-type, core; P-loop containing nucleoside triphosphate hydrolase;
CLPC1	CLPC1	MA_10427039g0010	Chaperone protein ClpC1, chloroplastic	3	Cluster 10	3	cytosol	metabolic process; protein metabolic process; macromolecule metabolic process; primary metabolic process; organic substance metabolic process;		ATP binding; nucleoside phosphate binding; nucleoside binding; ion binding; protein binding; nucleotide binding; organic cyclic compound binding; heterocyclic compound binding; ribonucleoside binding; carbohydrate derivative binding; ribonucleotide binding; binding; purine ribonucleoside binding; anion binding; purine ribonucleotide binding; adenyl ribonucleotide binding; adenyl nucleotide bindin…		K03696		IPR019489; IPR003593; IPR023150; IPR003959; IPR027417; IPR001943; IPR004176;	Clp ATPase, C-terminal; AAA+ ATPase domain; Double Clp-N motif; ATPase, AAA-type, core; P-loop containing nucleoside triphosphate hydrolase; UVR domain; Clp, N-terminal;
CPN60A	CPN60A	MA_10436772g0010	60 kDa chaperonin alpha subunit	1	Cluster 10	2.7	cytosol	protein folding; metabolic process; cellular protein metabolic process; cellular macromolecule metabolic process; macromolecule metabolic process; protein metabolic process; primary metabolic process; cellular process; cellular metabolic process; organic substance metabolic process;	intracellular part; cell; cell part; intracellular; cytoplasm;	ATP binding; nucleoside phosphate binding; nucleoside binding; ion binding; nucleotide binding; organic cyclic compound binding; heterocyclic compound binding; ribonucleoside binding; carbohydrate derivative binding; ribonucleotide binding; binding; purine ribonucleoside binding; anion binding; purine ribonucleotide binding; adenyl ribonucleotide binding; adenyl nucleotide binding; purine nucleos…				IPR027409; IPR027413;	GroEL-like apical domain; GroEL-like equatorial domain;
cpHsc70-2	cpHsc70-2	MA_124140g0010	Stromal heat shock protein	6	Cluster 10	2.7	cytosol							IPR029048; IPR029047;	Heat shock protein 70kD, C-terminal domain; Heat shock protein 70kD, peptide-binding domain;
ACX3	ACX3	MA_4442g0010	Acyl-coenzyme A oxidase	1	Cluster 11	3	cytosol	lipid oxidation; single-organism process; cellular lipid metabolic process; cellular metabolic process; organic substance metabolic process; metabolic process; lipid modification; cellular catabolic process; monocarboxylic acid metabolic process; cellular process; lipid metabolic process; lipid catabolic process; fatty acid oxidation; oxidation-reduction process; single-organism catabolic process…	organelle; intracellular membrane-bounded organelle; intracellular organelle; cell part; intracellular; peroxisome; microbody; cytoplasm; intracellular part; cell; membrane-bounded organelle; cytoplasmic part;	oxidoreductase activity, acting on the CH-CH group of donors, oxygen as acceptor; nucleoside phosphate binding; flavin adenine dinucleotide binding; ion binding; acyl-CoA oxidase activity; nucleotide binding; cofactor binding; oxidoreductase activity; oxidoreductase activity, acting on the CH-CH group of donors; heterocyclic compound binding; organic cyclic compound binding; catalytic activity; b…	E1.3.3.6; acyl-CoA oxidase [EC:1.3.3.6]	K00232	ath01040 Biosynthesis of unsaturated fatty acids - Arabidopsis thaliana (thale cress); ath00071 Fatty acid degradation - Arabidopsis thaliana (thale cress); ath04146 Peroxisome - Arabidopsis thaliana (thale cress); ath01212 Fatty acid metabolism - Arabidopsis thaliana (thale cress); ath00592 alpha-Linolenic acid metabolism - Arabidopsis thaliana (thale cress); ath01100 Metabolic pathways - Arabid…	IPR009100; IPR006091; IPR002655; IPR009075;	Acyl-CoA dehydrogenase/oxidase, N-terminal and middle domain; Acyl-CoA oxidase/dehydrogenase, central domain; Acyl-CoA oxidase, C-terminal; Acyl-CoA dehydrogenase/oxidase C-terminal;
ACX4	ACX4	MA_71140g0010	Glutaryl-CoA dehydrogenase isoform 1	1	Cluster 11	3	cytosol	single-organism process; metabolic process; oxidation-reduction process; single-organism metabolic process;		nucleoside phosphate binding; flavin adenine dinucleotide binding; ion binding; nucleotide binding; cofactor binding; oxidoreductase activity; oxidoreductase activity, acting on the CH-CH group of donors; heterocyclic compound binding; organic cyclic compound binding; catalytic activity; binding; anion binding; acyl-CoA dehydrogenase activity; coenzyme binding; small molecule binding;	E1.3.3.6; acyl-CoA oxidase [EC:1.3.3.6]	K00232	ath01040 Biosynthesis of unsaturated fatty acids - Arabidopsis thaliana (thale cress); ath00071 Fatty acid degradation - Arabidopsis thaliana (thale cress); ath04146 Peroxisome - Arabidopsis thaliana (thale cress); ath01212 Fatty acid metabolism - Arabidopsis thaliana (thale cress); ath00592 alpha-Linolenic acid metabolism - Arabidopsis thaliana (thale cress); ath01100 Metabolic pathways - Arabid…	IPR009100; IPR013786; IPR006091; IPR009075;	Acyl-CoA dehydrogenase/oxidase, N-terminal and middle domain; Acyl-CoA dehydrogenase/oxidase, N-terminal; Acyl-CoA oxidase/dehydrogenase, central domain; Acyl-CoA dehydrogenase/oxidase C-terminal;
PKT3	PKT3	MA_10436322g0010	3-ketoacyl-CoA thiolase 2, peroxisomal, putative, expressed	2	Cluster 11	2.4	cytosol	metabolic process;		transferase activity, transferring acyl groups; transferase activity, transferring acyl groups other than amino-acyl groups; catalytic activity; transferase activity;				IPR016039; IPR020616; IPR020617;	Thiolase-like; Thiolase, N-terminal; Thiolase, C-terminal;
MFP2	MFP2	MA_134292g0010	Glyoxysomal fatty acid beta-oxidation multifunctional protein MFP-a	8	Cluster 11	2.4	endoplasmic reticulum	oxidation-reduction process; small molecule metabolic process; single-organism cellular process; single-organism process; cellular lipid metabolic process; fatty acid metabolic process; primary metabolic process; cellular metabolic process; organic substance metabolic process; metabolic process; single-organism metabolic process; carboxylic acid metabolic process; monocarboxylic acid metabolic pr…		oxidoreductase activity, acting on CH-OH group of donors; oxidoreductase activity, acting on the CH-OH group of donors, NAD or NADP as acceptor; 3-hydroxyacyl-CoA dehydrogenase activity; catalytic activity; oxidoreductase activity;	MFP2; enoyl-CoA hydratase/3-hydroxyacyl-CoA dehydrogenase [EC:4.2.1.17 1.1.1.35 1.1.1.211]	K10527	ath00071 Fatty acid degradation - Arabidopsis thaliana (thale cress); ath01212 Fatty acid metabolism - Arabidopsis thaliana (thale cress); ath00592 alpha-Linolenic acid metabolism - Arabidopsis thaliana (thale cress); ath01100 Metabolic pathways - Arabidopsis thaliana (thale cress); ath01110 Biosynthesis of secondary metabolites - Arabidopsis thaliana (thale cress);	IPR029045; IPR008927; IPR013328; IPR016040; IPR006176; IPR006108;	ClpP/crotonase-like domain; 6-phosphogluconate dehydrogenase C-terminal domain-like; 6-phosphogluconate dehydrogenase, domain 2; NAD(P)-binding domain; 3-hydroxyacyl-CoA dehydrogenase, NAD binding; 3-hydroxyacyl-CoA dehydrogenase, C-terminal;
G6PD4	G6PD4	MA_10267514g0010	Glucose-6-phosphate 1-dehydrogenase	1	Cluster 12	1.71429	cytosol	glucose metabolic process; single-organism carbohydrate metabolic process; metabolic process; oxidation-reduction process; single-organism metabolic process; monosaccharide metabolic process; single-organism process; primary metabolic process; carbohydrate metabolic process; organic substance metabolic process; hexose metabolic process;		oxidoreductase activity, acting on CH-OH group of donors; organic cyclic compound binding; heterocyclic compound binding; oxidoreductase activity, acting on the CH-OH group of donors, NAD or NADP as acceptor; nucleoside phosphate binding; catalytic activity; binding; glucose-6-phosphate dehydrogenase activity; NADP binding; nucleotide binding; cofactor binding; oxidoreductase activity; coenzyme b…	G6PD; glucose-6-phosphate 1-dehydrogenase [EC:1.1.1.49 1.1.1.363]	K00036	ath00480 Glutathione metabolism - Arabidopsis thaliana (thale cress); ath00030 Pentose phosphate pathway - Arabidopsis thaliana (thale cress); ath01200 Carbon metabolism - Arabidopsis thaliana (thale cress); ath01100 Metabolic pathways - Arabidopsis thaliana (thale cress); ath01110 Biosynthesis of secondary metabolites - Arabidopsis thaliana (thale cress);	IPR022675;	Glucose-6-phosphate dehydrogenase, C-terminal;
EMB2024	EMB2024	MA_1999g0010	Probable 6-phosphogluconolactonase 4, chloroplastic	4	Cluster 12	1.66667	cytosol, nuclear	NADP metabolic process; pyridine nucleotide metabolic process; cellular aromatic compound metabolic process; nicotinamide nucleotide metabolic process; organophosphate catabolic process; nucleotide metabolic process; single-organism process; cellular metabolic process; pyridine-containing compound metabolic process; phosphate-containing compound metabolic process; organic substance metabolic proc…		6-phosphogluconolactonase activity; hydrolase activity; carboxylic ester hydrolase activity; catalytic activity; hydrolase activity, acting on ester bonds;	PGLS; 6-phosphogluconolactonase [EC:3.1.1.31]	K01057	ath00030 Pentose phosphate pathway - Arabidopsis thaliana (thale cress); ath01200 Carbon metabolism - Arabidopsis thaliana (thale cress); ath01100 Metabolic pathways - Arabidopsis thaliana (thale cress); ath01110 Biosynthesis of secondary metabolites - Arabidopsis thaliana (thale cress);	IPR006148; IPR005900;	Glucosamine/galactosamine-6-phosphate isomerase; 6-phosphogluconolactonase, DevB-type;
AT1G64190	AT1G64190	MA_166600g0010	6-phosphogluconate dehydrogenase, decarboxylating	6	Cluster 12	1.66667	cytosol	NADP metabolic process; pyridine nucleotide metabolic process; cellular aromatic compound metabolic process; nicotinamide nucleotide metabolic process; organophosphate catabolic process; nucleotide metabolic process; single-organism process; cellular metabolic process; pyridine-containing compound metabolic process; phosphate-containing compound metabolic process; organic substance metabolic proc…		oxidoreductase activity, acting on CH-OH group of donors; organic cyclic compound binding; heterocyclic compound binding; oxidoreductase activity, acting on the CH-OH group of donors, NAD or NADP as acceptor; phosphogluconate dehydrogenase (decarboxylating) activity; nucleoside phosphate binding; catalytic activity; binding; NADP binding; nucleotide binding; cofactor binding; oxidoreductase activ…	PGD; 6-phosphogluconate dehydrogenase [EC:1.1.1.44 1.1.1.343]	K00033	ath00480 Glutathione metabolism - Arabidopsis thaliana (thale cress); ath00030 Pentose phosphate pathway - Arabidopsis thaliana (thale cress); ath01200 Carbon metabolism - Arabidopsis thaliana (thale cress); ath01100 Metabolic pathways - Arabidopsis thaliana (thale cress); ath01110 Biosynthesis of secondary metabolites - Arabidopsis thaliana (thale cress);	IPR006115; IPR013328; IPR008927; IPR006114; IPR016040; IPR012284;	6-phosphogluconate dehydrogenase, NADP-binding; 6-phosphogluconate dehydrogenase, domain 2; 6-phosphogluconate dehydrogenase C-terminal domain-like; 6-phosphogluconate dehydrogenase, C-terminal; NAD(P)-binding domain; 6-phosphogluconate dehydrogenase, domain 3;
AT3G02360	AT3G02360	MA_10163020g0010	6-phosphogluconate dehydrogenase, decarboxylating	7	Cluster 12	1.66667	cytosol	NADP metabolic process; pyridine nucleotide metabolic process; cellular aromatic compound metabolic process; nicotinamide nucleotide metabolic process; organophosphate catabolic process; nucleotide metabolic process; single-organism process; cellular metabolic process; pyridine-containing compound metabolic process; phosphate-containing compound metabolic process; organic substance metabolic proc…		oxidoreductase activity, acting on CH-OH group of donors; organic cyclic compound binding; heterocyclic compound binding; oxidoreductase activity, acting on the CH-OH group of donors, NAD or NADP as acceptor; phosphogluconate dehydrogenase (decarboxylating) activity; nucleoside phosphate binding; catalytic activity; binding; NADP binding; nucleotide binding; cofactor binding; oxidoreductase activ…	PGD; 6-phosphogluconate dehydrogenase [EC:1.1.1.44 1.1.1.343]	K00033	ath00480 Glutathione metabolism - Arabidopsis thaliana (thale cress); ath00030 Pentose phosphate pathway - Arabidopsis thaliana (thale cress); ath01200 Carbon metabolism - Arabidopsis thaliana (thale cress); ath01100 Metabolic pathways - Arabidopsis thaliana (thale cress); ath01110 Biosynthesis of secondary metabolites - Arabidopsis thaliana (thale cress);	IPR006115; IPR008927; IPR013328; IPR006114; IPR016040; IPR012284;	6-phosphogluconate dehydrogenase, NADP-binding; 6-phosphogluconate dehydrogenase C-terminal domain-like; 6-phosphogluconate dehydrogenase, domain 2; 6-phosphogluconate dehydrogenase, C-terminal; NAD(P)-binding domain; 6-phosphogluconate dehydrogenase, domain 3;
PGK	PGK	MA_10429354g0010	Phosphoglycerate kinase	3	Cluster 13	4.16667	cytosol	single-organism carbohydrate catabolic process; glycolytic process; single-organism catabolic process; small molecule metabolic process; single-organism cellular process; single-organism process; carbohydrate metabolic process; primary metabolic process; cellular metabolic process; organic substance metabolic process; carbohydrate catabolic process; single-organism carbohydrate metabolic process;…		phosphotransferase activity, carboxyl group as acceptor; kinase activity; catalytic activity; transferase activity; phosphoglycerate kinase activity; transferase activity, transferring phosphorus-containing groups;				IPR015824; IPR015901;	Phosphoglycerate kinase, N-terminal; Phosphoglycerate kinase, C-terminal;
PGK1	PGK1	MA_92421g0010	Phosphoglycerate kinase	8	Cluster 13	4.16667	nuclear	single-organism carbohydrate catabolic process; glycolytic process; single-organism catabolic process; small molecule metabolic process; single-organism cellular process; single-organism process; carbohydrate metabolic process; primary metabolic process; cellular metabolic process; organic substance metabolic process; carbohydrate catabolic process; single-organism carbohydrate metabolic process;…		phosphotransferase activity, carboxyl group as acceptor; kinase activity; catalytic activity; transferase activity; phosphoglycerate kinase activity; transferase activity, transferring phosphorus-containing groups;	PGK; phosphoglycerate kinase [EC:2.7.2.3]	K00927	ath01230 Biosynthesis of amino acids - Arabidopsis thaliana (thale cress); ath01200 Carbon metabolism - Arabidopsis thaliana (thale cress); ath01100 Metabolic pathways - Arabidopsis thaliana (thale cress); ath00710 Carbon fixation in photosynthetic organisms - Arabidopsis thaliana (thale cress); ath00010 Glycolysis / Gluconeogenesis - Arabidopsis thaliana (thale cress); ath01110 Biosynthesis of s…	IPR015824; IPR015901;	Phosphoglycerate kinase, N-terminal; Phosphoglycerate kinase, C-terminal;
LHCA3	LHCA3	MA_815900g0010	Chlorophyll a-b binding protein 8	1	Cluster 13	4	mitochondria				LHCA3; light-harvesting complex I chlorophyll a/b binding protein 3	K08909	ath00196 Photosynthesis - antenna proteins - Arabidopsis thaliana (thale cress);	IPR023329;	Chlorophyll a/b binding protein domain;
PSBO1	PSBO1	MA_491379g0010	Oxygen-evolving enhancer protein 1	1	Cluster 13	4	nuclear	regulation of cellular process; regulation of generation of precursor metabolites and energy; metabolic process; regulation of biological process; photosystem II stabilization; regulation of metabolic process; regulation of cellular metabolic process; cellular metabolic process; cellular process; regulation of photosynthesis, light reaction; regulation of photosynthesis; photosynthesis; biologica…	membrane; photosystem II; extrinsic component of membrane; photosystem II oxygen evolving complex; thylakoid membrane; intrinsic component of membrane; macromolecular complex; intracellular part; cell; integral component of membrane; photosynthetic membrane; photosystem; catalytic complex; intracellular; cell part; membrane part; oxidoreductase complex; thylakoid; protein complex; thylakoid part;	cation binding; metal ion binding; calcium ion binding; binding; ion binding;	psbO; photosystem II oxygen-evolving enhancer protein 1	K02716	ath00195 Photosynthesis - Arabidopsis thaliana (thale cress); ath01100 Metabolic pathways - Arabidopsis thaliana (thale cress);	IPR011250;	Outer membrane protein/outer membrane enzyme PagP, beta-barrel;
GAPA-2	GAPA-2	MA_63231g0010	EST C74302(E30840) corresponds to a region of the predicted gene	1	Cluster 13	4	mitochondria	glucose metabolic process; single-organism carbohydrate metabolic process; metabolic process; oxidation-reduction process; single-organism metabolic process; monosaccharide metabolic process; single-organism process; primary metabolic process; carbohydrate metabolic process; organic substance metabolic process; hexose metabolic process;		oxidoreductase activity, acting on the aldehyde or oxo group of donors, NAD or NADP as acceptor; organic cyclic compound binding; heterocyclic compound binding; nucleoside phosphate binding; NAD binding; catalytic activity; binding; oxidoreductase activity, acting on the aldehyde or oxo group of donors; NADP binding; nucleotide binding; cofactor binding; oxidoreductase activity; coenzyme binding;…	GAPA; glyceraldehyde-3-phosphate dehydrogenase (NADP+) (phosphorylating) [EC:1.2.1.13]	K05298	ath01200 Carbon metabolism - Arabidopsis thaliana (thale cress); ath01100 Metabolic pathways - Arabidopsis thaliana (thale cress); ath00710 Carbon fixation in photosynthetic organisms - Arabidopsis thaliana (thale cress);	IPR020829; IPR016040; IPR020828;	Glyceraldehyde 3-phosphate dehydrogenase, catalytic domain; NAD(P)-binding domain; Glyceraldehyde 3-phosphate dehydrogenase, NAD(P) binding domain;
HPR	HPR	MA_36305g0010	Unknown	1	Cluster 13	4	cytosol	single-organism process; metabolic process; oxidation-reduction process; single-organism metabolic process;		organic cyclic compound binding; heterocyclic compound binding; oxidoreductase activity, acting on CH-OH group of donors; oxidoreductase activity, acting on the CH-OH group of donors, NAD or NADP as acceptor; nucleoside phosphate binding; NAD binding; catalytic activity; binding; nucleotide binding; cofactor binding; small molecule binding; coenzyme binding; oxidoreductase activity;	HPR1; hydroxypyruvate reductase 1	K15893	ath00260 Glycine, serine and threonine metabolism - Arabidopsis thaliana (thale cress); ath01200 Carbon metabolism - Arabidopsis thaliana (thale cress); ath01100 Metabolic pathways - Arabidopsis thaliana (thale cress); ath00630 Glyoxylate and dicarboxylate metabolism - Arabidopsis thaliana (thale cress); ath01110 Biosynthesis of secondary metabolites - Arabidopsis thaliana (thale cress);	IPR006139; IPR006140; IPR016040;	D-isomer specific 2-hydroxyacid dehydrogenase, catalytic domain; D-isomer specific 2-hydroxyacid dehydrogenase, NAD-binding domain; NAD(P)-binding domain;
SBPASE	SBPASE	MA_10427281g0010	Unknown	1	Cluster 13	4	mitochondria	metabolic process; carbohydrate metabolic process; primary metabolic process; organic substance metabolic process;		carbohydrate phosphatase activity; phosphoric ester hydrolase activity; catalytic activity; phosphatase activity; hydrolase activity, acting on ester bonds; hydrolase activity; sugar-phosphatase activity; fructose 1,6-bisphosphate 1-phosphatase activity;	E3.1.3.37; sedoheptulose-bisphosphatase [EC:3.1.3.37]	K01100	ath01200 Carbon metabolism - Arabidopsis thaliana (thale cress); ath01100 Metabolic pathways - Arabidopsis thaliana (thale cress); ath00710 Carbon fixation in photosynthetic organisms - Arabidopsis thaliana (thale cress);
LHCB5	LHCB5	MA_176279g0010	Chlorophyll A-B binding protein, expressed	2	Cluster 13	4	endoplasmic reticulum				LHCB5; light-harvesting complex II chlorophyll a/b binding protein 5	K08916	ath01100 Metabolic pathways - Arabidopsis thaliana (thale cress); ath00196 Photosynthesis - antenna proteins - Arabidopsis thaliana (thale cress);	IPR023329;	Chlorophyll a/b binding protein domain;
iPGAM1	iPGAM1	MA_10436480g0020	putative 2,3-bisphosphoglycerate-independent phosphoglycerate mutase	1	Cluster 13	3.42857	cytosol	monosaccharide catabolic process; single-organism carbohydrate catabolic process; single-organism catabolic process; single-organism process; primary metabolic process; carbohydrate metabolic process; organic substance metabolic process; carbohydrate catabolic process; glucose metabolic process; single-organism carbohydrate metabolic process; organic substance catabolic process; metabolic process…	intracellular part; cell; cell part; intracellular; cytoplasm;	isomerase activity; transition metal ion binding; catalytic activity; binding; intramolecular transferase activity, phosphotransferases; ion binding; cation binding; metal ion binding; phosphoglycerate mutase activity; intramolecular transferase activity; manganese ion binding;	gpmI; 2,3-bisphosphoglycerate-independent phosphoglycerate mutase [EC:5.4.2.12]	K15633	ath01230 Biosynthesis of amino acids - Arabidopsis thaliana (thale cress); ath00260 Glycine, serine and threonine metabolism - Arabidopsis thaliana (thale cress); ath01200 Carbon metabolism - Arabidopsis thaliana (thale cress); ath01100 Metabolic pathways - Arabidopsis thaliana (thale cress); ath00010 Glycolysis / Gluconeogenesis - Arabidopsis thaliana (thale cress); ath01110 Biosynthesis of seco…	IPR017849; IPR006124; IPR011258; IPR017850;	Alkaline phosphatase-like, alpha/beta/alpha; Metalloenzyme; BPG-independent PGAM, N-terminal; Alkaline-phosphatase-like, core domain;
GLT1	GLT1	MA_14068g0010	Glutamate synthase 2 [NADH], chloroplastic	1	Cluster 14	4.16667	nuclear	dicarboxylic acid metabolic process; organic acid biosynthetic process; single-organism process; biosynthetic process; organonitrogen compound biosynthetic process; cellular metabolic process; glutamine family amino acid biosynthetic process; organic substance metabolic process; metabolic process; cellular amino acid metabolic process; alpha-amino acid biosynthetic process; glutamate metabolic pr…		catalytic activity; iron-sulfur cluster binding; binding; oxidoreductase activity, acting on the CH-NH2 group of donors, NAD or NADP as acceptor; glutamate synthase activity; oxidoreductase activity, acting on the CH-NH2 group of donors; oxidoreductase activity; metal cluster binding;	GLT1; glutamate synthase (NADPH/NADH) [EC:1.4.1.13 1.4.1.14]	K00264	ath00250 Alanine, aspartate and glutamate metabolism - Arabidopsis thaliana (thale cress); ath01230 Biosynthesis of amino acids - Arabidopsis thaliana (thale cress); ath00910 Nitrogen metabolism - Arabidopsis thaliana (thale cress); ath01100 Metabolic pathways - Arabidopsis thaliana (thale cress); ath01110 Biosynthesis of secondary metabolites - Arabidopsis thaliana (thale cress);	IPR013785; IPR002489; IPR006982; IPR009051; IPR002932; IPR028261; IPR023753;	Aldolase-type TIM barrel; Glutamate synthase, alpha subunit, C-terminal; Glutamate synthase, central-N; Alpha-helical ferredoxin; Glutamate synthase domain; Dihydroprymidine dehydrogenase domain II; FAD/NAD(P)-binding domain;
IDH-V	IDH-V	MA_119966g0010	3-isopropylmalate dehydrogenase	1	Cluster 14	3.46667	cytosol, nuclear	single-organism process; metabolic process; oxidation-reduction process; single-organism metabolic process;		magnesium ion binding; nucleoside phosphate binding; ion binding; nucleotide binding; cofactor binding; oxidoreductase activity; oxidoreductase activity, acting on CH-OH group of donors; heterocyclic compound binding; organic cyclic compound binding; oxidoreductase activity, acting on the CH-OH group of donors, NAD or NADP as acceptor; catalytic activity; NAD binding; binding; cation binding; met…				IPR024084;	Isopropylmalate dehydrogenase-like domain;
IDH1	IDH1	MA_381155g0010	NAD-dependent isocitrate dehydrogenase c;2	1	Cluster 14	3.46667	cytosol	single-organism process; metabolic process; oxidation-reduction process; single-organism metabolic process;		oxidoreductase activity, acting on CH-OH group of donors; oxidoreductase activity, acting on the CH-OH group of donors, NAD or NADP as acceptor; catalytic activity; oxidoreductase activity;				IPR024084;	Isopropylmalate dehydrogenase-like domain;
MTO3	MTO3	MA_197296g0010	S-adenosylmethionine synthase	1	Cluster 15	2	cytosol	cofactor biosynthetic process; nucleoside metabolic process; purine nucleoside metabolic process; cellular aromatic compound metabolic process; single-organism process; cellular modified amino acid biosynthetic process; biosynthetic process; purine ribonucleoside biosynthetic process; nucleoside biosynthetic process; organonitrogen compound biosynthetic process; cellular metabolic process; sulfur…		ATP binding; nucleoside phosphate binding; nucleoside binding; ion binding; nucleotide binding; methionine adenosyltransferase activity; organic cyclic compound binding; heterocyclic compound binding; ribonucleoside binding; carbohydrate derivative binding; catalytic activity; ribonucleotide binding; binding; purine ribonucleoside binding; transferase activity, transferring alkyl or aryl (other t…	metK; S-adenosylmethionine synthetase [EC:2.5.1.6]	K00789	ath01230 Biosynthesis of amino acids - Arabidopsis thaliana (thale cress); ath00270 Cysteine and methionine metabolism - Arabidopsis thaliana (thale cress); ath01100 Metabolic pathways - Arabidopsis thaliana (thale cress); ath01110 Biosynthesis of secondary metabolites - Arabidopsis thaliana (thale cress);	IPR022636; IPR022628; IPR022629; IPR022630;	S-adenosylmethionine synthetase superfamily; S-adenosylmethionine synthetase, N-terminal; S-adenosylmethionine synthetase, central domain; S-adenosylmethionine synthetase, C-terminal;
AT1G11860	AT1G11860	MA_76209g0010	Aminomethyltransferase	2	Cluster 15	2	cytosol				gcvT; aminomethyltransferase [EC:2.1.2.10]	K00605	ath00670 One carbon pool by folate - Arabidopsis thaliana (thale cress); ath00260 Glycine, serine and threonine metabolism - Arabidopsis thaliana (thale cress); ath01200 Carbon metabolism - Arabidopsis thaliana (thale cress); ath01100 Metabolic pathways - Arabidopsis thaliana (thale cress); ath00630 Glyoxylate and dicarboxylate metabolism - Arabidopsis thaliana (thale cress); ath01110 Biosynthesi…	IPR029043; IPR013977;	Glycine cleavage T-protein/YgfZ, C-terminal domain; Glycine cleavage T-protein, C-terminal barrel domain;
MTHFR2	MTHFR2	MA_81112g0010	Methylenetetrahydrofolate reductase	2	Cluster 15	2	cytosol	sulfur compound metabolic process; oxidation-reduction process; small molecule metabolic process; aspartate family amino acid metabolic process; single-organism cellular process; nitrogen compound metabolic process; single-organism process; alpha-amino acid metabolic process; primary metabolic process; cellular metabolic process; sulfur amino acid metabolic process; organic substance metabolic pr…		oxidoreductase activity, acting on the CH-NH group of donors; oxidoreductase activity, acting on the CH-NH group of donors, NAD or NADP as acceptor; methylenetetrahydrofolate reductase (NAD(P)H) activity; catalytic activity; oxidoreductase activity;	metF; methylenetetrahydrofolate reductase (NADPH) [EC:1.5.1.20]	K00297	ath00670 One carbon pool by folate - Arabidopsis thaliana (thale cress); ath01200 Carbon metabolism - Arabidopsis thaliana (thale cress); ath01100 Metabolic pathways - Arabidopsis thaliana (thale cress);	IPR029041;	FAD-linked oxidoreductase-like;
HOG1	HOG1	MA_10433454g0020	Adenosylhomocysteinase	3	Cluster 15	2	cytosol	metabolic process; one-carbon metabolic process; single-organism metabolic process; small molecule metabolic process; single-organism cellular process; single-organism process; cellular process; cellular metabolic process;		adenosylhomocysteinase activity; hydrolase activity; hydrolase activity, acting on ether bonds; catalytic activity; trialkylsulfonium hydrolase activity;	E3.3.1.1; adenosylhomocysteinase [EC:3.3.1.1]	K01251	ath00270 Cysteine and methionine metabolism - Arabidopsis thaliana (thale cress); ath01100 Metabolic pathways - Arabidopsis thaliana (thale cress);	IPR016040; IPR015878;	NAD(P)-binding domain; S-adenosyl-L-homocysteine hydrolase, NAD binding domain;
ATMS1	ATMS1	MA_10090g0010	5-methyltetrahydropteroyltriglutamate--homocysteine methyltransferase 2	4	Cluster 15	2	cytosol	sulfur amino acid biosynthetic process; organic acid biosynthetic process; aspartate family amino acid metabolic process; single-organism process; biosynthetic process; organonitrogen compound biosynthetic process; cellular metabolic process; sulfur amino acid metabolic process; sulfur compound biosynthetic process; methionine biosynthetic process; organic substance metabolic process; metabolic p…		5-methyltetrahydropteroyltri-L-glutamate-dependent methyltransferase activity; methyltransferase activity; transition metal ion binding; catalytic activity; binding; S-methyltransferase activity; ion binding; transferase activity, transferring one-carbon groups; metal ion binding; cation binding; zinc ion binding; transferase activity; 5-methyltetrahydropteroyltriglutamate-homocysteine S-methyltr…				IPR013215; IPR002629;	Cobalamin-independent methionine synthase MetE, N-terminal; Cobalamin-independent methionine synthase MetE, C-terminal/archaeal;
AT2G34590	AT2G34590	MA_118815g0010	Pyruvate dehydrogenase E1 component subunit beta-3, chloroplastic	1	Cluster 15	1.66667	cytosol	metabolic process;		catalytic activity;	PDHB; pyruvate dehydrogenase E1 component beta subunit [EC:1.2.4.1]	K00162	ath00620 Pyruvate metabolism - Arabidopsis thaliana (thale cress); ath01200 Carbon metabolism - Arabidopsis thaliana (thale cress); ath01100 Metabolic pathways - Arabidopsis thaliana (thale cress); ath00020 Citrate cycle (TCA cycle) - Arabidopsis thaliana (thale cress); ath00010 Glycolysis / Gluconeogenesis - Arabidopsis thaliana (thale cress); ath01110 Biosynthesis of secondary metabolites - Ara…	IPR009014; IPR005475; IPR029061;	Transketolase, C-terminal/Pyruvate-ferredoxin oxidoreductase, domain II; Transketolase-like, pyrimidine-binding domain; Thiamin diphosphate-binding fold;
AT4G16155	AT4G16155	MA_10437264g0010	Dihydrolipoyl dehydrogenase	3	Cluster 15	1.66667	cytoskeleton	regulation of cellular process; homeostatic process; regulation of biological quality; metabolic process; regulation of biological process; oxidation-reduction process; single-organism metabolic process; cell redox homeostasis; single-organism cellular process; cellular homeostasis; single-organism process; cellular process; biological regulation;		organic cyclic compound binding; heterocyclic compound binding; nucleoside phosphate binding; flavin adenine dinucleotide binding; catalytic activity; binding; ion binding; anion binding; nucleotide binding; cofactor binding; oxidoreductase activity; small molecule binding; coenzyme binding;	DLD; dihydrolipoamide dehydrogenase [EC:1.8.1.4]	K00382	ath00260 Glycine, serine and threonine metabolism - Arabidopsis thaliana (thale cress); ath00640 Propanoate metabolism - Arabidopsis thaliana (thale cress); ath00620 Pyruvate metabolism - Arabidopsis thaliana (thale cress); ath01100 Metabolic pathways - Arabidopsis thaliana (thale cress); ath00020 Citrate cycle (TCA cycle) - Arabidopsis thaliana (thale cress); ath00010 Glycolysis / Gluconeogenesi…	IPR016156; IPR004099; IPR023753;	FAD/NAD-linked reductase, dimerisation domain; Pyridine nucleotide-disulphide oxidoreductase, dimerisation domain; FAD/NAD(P)-binding domain;
AT3G13930	AT3G13930	MA_39057g0020	Acetyltransferase component of pyruvate dehydrogenase complex	2	Cluster 15	1.60714	cytosol	metabolic process;		transferase activity, transferring acyl groups; catalytic activity; transferase activity;	DLAT; pyruvate dehydrogenase E2 component (dihydrolipoamide acetyltransferase) [EC:2.3.1.12]	K00627	ath00620 Pyruvate metabolism - Arabidopsis thaliana (thale cress); ath01200 Carbon metabolism - Arabidopsis thaliana (thale cress); ath01100 Metabolic pathways - Arabidopsis thaliana (thale cress); ath00020 Citrate cycle (TCA cycle) - Arabidopsis thaliana (thale cress); ath00010 Glycolysis / Gluconeogenesis - Arabidopsis thaliana (thale cress); ath01110 Biosynthesis of secondary metabolites - Ara…	IPR001078; IPR023213;	2-oxoacid dehydrogenase acyltransferase, catalytic domain; Chloramphenicol acetyltransferase-like domain;
AT2G43030	AT2G43030	MA_10432831g0010	50S ribosomal protein L3-2	1		40.9546	mitochondria	cellular protein metabolic process; biosynthetic process; primary metabolic process; cellular metabolic process; organic substance biosynthetic process; cellular biosynthetic process; organic substance metabolic process; metabolic process; cellular macromolecule biosynthetic process; cellular macromolecule metabolic process; gene expression; macromolecule metabolic process; protein metabolic proc…	ribosome; organelle; intracellular organelle; intracellular non-membrane-bounded organelle; cell part; intracellular; cytoplasm; macromolecular complex; intracellular part; cell; ribonucleoprotein complex; cytoplasmic part; non-membrane-bounded organelle;	structural constituent of ribosome; structural molecule activity;	RP-L3; large subunit ribosomal protein L3	K02906	ath03010 Ribosome - Arabidopsis thaliana (thale cress);	IPR009000;	Translation protein, beta-barrel domain;
AT4G22380	AT4G22380	MA_10201g0010	NHP2-like protein 1, putative, expressed	1		33	cytosol	cellular component biogenesis; ribosome biogenesis; ribonucleoprotein complex biogenesis; cellular component organization or biogenesis;	intracellular organelle; intracellular non-membrane-bounded organelle; intracellular organelle part; macromolecular complex; nuclear lumen; intracellular part; nucleolus; cell; organelle part; non-membrane-bounded organelle; organelle; intracellular membrane-bounded organelle; membrane-enclosed lumen; nucleus; intracellular organelle lumen; cell part; intracellular; ribonucleoprotein complex; mem…	organic cyclic compound binding; heterocyclic compound binding; RNA binding; binding; nucleic acid binding;	SNU13; U4/U6 small nuclear ribonucleoprotein SNU13	K12845	ath03008 Ribosome biogenesis in eukaryotes - Arabidopsis thaliana (thale cress); ath03040 Spliceosome - Arabidopsis thaliana (thale cress);	IPR029064; IPR004038;	50S ribosomal protein L30e-like; Ribosomal protein L7Ae/L30e/S12e/Gadd45;
F20D22.6	F20D22.6	MA_6993g0010	Eukaryotic translation initiation factor 2 gamma subunit, putative, expressed	1		28	endoplasmic reticulum			nucleoside phosphate binding; nucleoside binding; ion binding; hydrolase activity, acting on acid anhydrides; hydrolase activity; nucleotide binding; nucleoside-triphosphatase activity; organic cyclic compound binding; heterocyclic compound binding; ribonucleoside binding; carbohydrate derivative binding; pyrophosphatase activity; catalytic activity; ribonucleotide binding; binding; GTPase activi…	EIF2S3; translation initiation factor 2 subunit 3	K03242	ath03013 RNA transport - Arabidopsis thaliana (thale cress);	IPR004161; IPR027417; IPR015256; IPR009001; IPR000795; IPR009000;	Translation elongation factor EFTu/EF1A, domain 2; P-loop containing nucleoside triphosphate hydrolase; Translation initiation factor 2, gamma subunit, C-terminal; Translation elongation factor EF1A/initiation factor IF2gamma, C-terminal; Transcription factor, GTP-binding domain; Translation protein, beta-barrel domain;
EIF4A-2	EIF4A-2	MA_50378g0010	Eukaryotic initiation factor 4A-1	3		28	nuclear			ATP binding; nucleoside phosphate binding; nucleoside binding; ion binding; nucleotide binding; organic cyclic compound binding; heterocyclic compound binding; ribonucleoside binding; carbohydrate derivative binding; ribonucleotide binding; binding; nucleic acid binding; purine ribonucleoside binding; anion binding; purine ribonucleotide binding; adenyl ribonucleotide binding; adenyl nucleotide b…	EIF4A; translation initiation factor 4A	K03257	ath03013 RNA transport - Arabidopsis thaliana (thale cress);	IPR014014; IPR011545; IPR014001; IPR027417; IPR001650;	RNA helicase, DEAD-box type, Q motif; DEAD/DEAH box helicase domain; Helicase superfamily 1/2, ATP-binding domain; P-loop containing nucleoside triphosphate hydrolase; Helicase, C-terminal;
AT2G34250	AT2G34250	MA_102288g0010	Putative Sec61	1		20.917	plasma membrane	establishment of protein localization; transport; organic substance transport; localization; macromolecule localization; protein localization; protein transport; establishment of localization;	membrane;		SEC61A; protein transport protein SEC61 subunit alpha	K10956	ath03060 Protein export - Arabidopsis thaliana (thale cress); ath04141 Protein processing in endoplasmic reticulum - Arabidopsis thaliana (thale cress); ath04145 Phagosome - Arabidopsis thaliana (thale cress);	IPR023201; IPR019561;	SecY subunit domain; Translocon Sec61/SecY, plug domain;
AT4G02930	AT4G02930	MA_58335g0010	Elongation factor Tu	3		17.9053	cytosol	translational elongation; cellular protein metabolic process; biosynthetic process; primary metabolic process; cellular metabolic process; organic substance biosynthetic process; cellular biosynthetic process; organic substance metabolic process; metabolic process; cellular macromolecule biosynthetic process; cellular macromolecule metabolic process; gene expression; macromolecule metabolic proce…	cell; intracellular; cell part;	RNA binding; nucleoside phosphate binding; translation elongation factor activity; nucleoside binding; ion binding; hydrolase activity, acting on acid anhydrides; hydrolase activity; nucleotide binding; nucleoside-triphosphatase activity; heterocyclic compound binding; organic cyclic compound binding; translation factor activity, nucleic acid binding; ribonucleoside binding; carbohydrate derivati…		K02358		IPR004160; IPR004161; IPR009001; IPR027417; IPR000795; IPR009000;	Translation elongation factor EFTu/EF1A, C-terminal; Translation elongation factor EFTu/EF1A, domain 2; Translation elongation factor EF1A/initiation factor IF2gamma, C-terminal; P-loop containing nucleoside triphosphate hydrolase; Transcription factor, GTP-binding domain; Translation protein, beta-barrel domain;
FIB2	FIB2	MA_124463g0010	Putative fibrillarin	2		16	cytosol	rRNA metabolic process; ncRNA processing; cellular component biogenesis; ribonucleoprotein complex biogenesis; cellular aromatic compound metabolic process; ribosome biogenesis; organic cyclic compound metabolic process; nitrogen compound metabolic process; primary metabolic process; cellular metabolic process; organic substance metabolic process; RNA metabolic process; metabolic process; tRNA me…		organic cyclic compound binding; heterocyclic compound binding; RNA binding; methyltransferase activity; catalytic activity; binding; nucleic acid binding; transferase activity, transferring one-carbon groups; transferase activity;	NOP1; rRNA 2'-O-methyltransferase fibrillarin [EC:2.1.1.-]	K14563	ath03008 Ribosome biogenesis in eukaryotes - Arabidopsis thaliana (thale cress);	IPR029063;	S-adenosyl-L-methionine-dependent methyltransferase;
GDH1	GDH1	MA_95356g0010	Glutamate dehydrogenase	2		4.16667	mitochondria	oxidation-reduction process; small molecule metabolic process; single-organism cellular process; nitrogen compound metabolic process; single-organism process; primary metabolic process; cellular metabolic process; organic substance metabolic process; metabolic process; cellular amino acid metabolic process; single-organism metabolic process; carboxylic acid metabolic process; organic acid metabol…		oxidoreductase activity, acting on the CH-NH2 group of donors; catalytic activity; oxidoreductase activity, acting on the CH-NH2 group of donors, NAD or NADP as acceptor; oxidoreductase activity;	GLUD1_2; glutamate dehydrogenase (NAD(P)+) [EC:1.4.1.3]	K00261	ath00250 Alanine, aspartate and glutamate metabolism - Arabidopsis thaliana (thale cress); ath00220 Arginine biosynthesis - Arabidopsis thaliana (thale cress); ath01200 Carbon metabolism - Arabidopsis thaliana (thale cress); ath00910 Nitrogen metabolism - Arabidopsis thaliana (thale cress); ath01100 Metabolic pathways - Arabidopsis thaliana (thale cress);	IPR006096; IPR016040; IPR006097;	Glutamate/phenylalanine/leucine/valine dehydrogenase, C-terminal; NAD(P)-binding domain; Glutamate/phenylalanine/leucine/valine dehydrogenase, dimerisation domain;
ASP3	ASP3	MA_72677g0010	Aspartate aminotransferase	5		4.16667	cytoskeleton	small molecule metabolic process; single-organism cellular process; nitrogen compound metabolic process; single-organism process; biosynthetic process; primary metabolic process; cellular metabolic process; organic substance metabolic process; metabolic process; cellular amino acid metabolic process; single-organism metabolic process; carboxylic acid metabolic process; organic acid metabolic proc…		organic cyclic compound binding; heterocyclic compound binding; transferase activity, transferring nitrogenous groups; catalytic activity; binding; ion binding; anion binding; transaminase activity; transferase activity; cofactor binding; pyridoxal phosphate binding;	GOT1; aspartate aminotransferase, cytoplasmic [EC:2.6.1.1]	K14454	ath01230 Biosynthesis of amino acids - Arabidopsis thaliana (thale cress); ath00220 Arginine biosynthesis - Arabidopsis thaliana (thale cress); ath00350 Tyrosine metabolism - Arabidopsis thaliana (thale cress); ath00400 Phenylalanine, tyrosine and tryptophan biosynthesis - Arabidopsis thaliana (thale cress); ath01100 Metabolic pathways - Arabidopsis thaliana (thale cress); ath00330 Arginine and p…	IPR004839; IPR015424; IPR015421;	Aminotransferase, class I/classII; Pyridoxal phosphate-dependent transferase; Pyridoxal phosphate-dependent transferase, major region, subdomain 1;
MEE51	MEE51	MA_62177g0010	Ppi-phosphofructokinase	1		4	cytosol	single-organism carbohydrate catabolic process; glycolytic process; single-organism catabolic process; small molecule metabolic process; single-organism cellular process; single-organism process; fructose 6-phosphate metabolic process; primary metabolic process; carbohydrate metabolic process; cellular metabolic process; phosphate-containing compound metabolic process; carbohydrate catabolic proc…		6-phosphofructokinase activity; carbohydrate kinase activity; kinase activity; phosphotransferase activity, alcohol group as acceptor; catalytic activity; phosphofructokinase activity; transferase activity; transferase activity, transferring phosphorus-containing groups;	E2.7.1.90; pyrophosphate--fructose-6-phosphate 1-phosphotransferase [EC:2.7.1.90]	K00895	ath00051 Fructose and mannose metabolism - Arabidopsis thaliana (thale cress);	IPR000023;	Phosphofructokinase domain;
MTACP-1	MTACP-1	MA_3574g0020	Acyl carrier protein	1		4	mitochondria	single-organism biosynthetic process; organic acid biosynthetic process; small molecule metabolic process; single-organism cellular process; single-organism process; biosynthetic process; cellular lipid metabolic process; fatty acid metabolic process; primary metabolic process; cellular metabolic process; fatty acid biosynthetic process; organic substance biosynthetic process; cellular biosynthet…			NDUFAB1; NADH dehydrogenase (ubiquinone) 1 alpha/beta subcomplex 1	K03955	ath00190 Oxidative phosphorylation - Arabidopsis thaliana (thale cress); ath01100 Metabolic pathways - Arabidopsis thaliana (thale cress);	IPR009081;	Acyl carrier protein-like;
EIF4E	EIF4E	MA_10427289g0030	Eukaryotic translation initiation factor 4E-1	1		4	cytosol	cellular protein metabolic process; biosynthetic process; primary metabolic process; organic substance biosynthetic process; cellular metabolic process; cellular biosynthetic process; organic substance metabolic process; metabolic process; cellular macromolecule biosynthetic process; translational initiation; cellular macromolecule metabolic process; gene expression; macromolecule metabolic proce…	intracellular part; cell; cell part; intracellular; cytoplasm;	organic cyclic compound binding; heterocyclic compound binding; RNA binding; translation factor activity, nucleic acid binding; binding; nucleic acid binding; translation initiation factor activity;				IPR023398;	Translation Initiation factor eIF- 4e-like;
ACP4	ACP4	MA_10429573g0020	Acyl carrier protein	2		4	mitochondria	single-organism biosynthetic process; organic acid biosynthetic process; small molecule metabolic process; single-organism cellular process; single-organism process; biosynthetic process; cellular lipid metabolic process; fatty acid metabolic process; primary metabolic process; cellular metabolic process; fatty acid biosynthetic process; organic substance biosynthetic process; cellular biosynthet…						IPR009081;	Acyl carrier protein-like;
c-NAD-MDH1	c-NAD-MDH1	MA_10436068g0010	Malate dehydrogenase	2		3.04762	cytosol	dicarboxylic acid metabolic process; oxidation-reduction process; small molecule metabolic process; single-organism cellular process; single-organism process; carbohydrate metabolic process; primary metabolic process; cellular metabolic process; organic substance metabolic process; metabolic process; single-organism metabolic process; malate metabolic process; carboxylic acid metabolic process; o…		oxidoreductase activity, acting on CH-OH group of donors; oxidoreductase activity, acting on the CH-OH group of donors, NAD or NADP as acceptor; malate dehydrogenase activity; catalytic activity; L-malate dehydrogenase activity; oxidoreductase activity;	MDH1; malate dehydrogenase [EC:1.1.1.37]	K00025	ath00620 Pyruvate metabolism - Arabidopsis thaliana (thale cress); ath01100 Metabolic pathways - Arabidopsis thaliana (thale cress); ath00020 Citrate cycle (TCA cycle) - Arabidopsis thaliana (thale cress); ath01200 Carbon metabolism - Arabidopsis thaliana (thale cress); ath00270 Cysteine and methionine metabolism - Arabidopsis thaliana (thale cress); ath00630 Glyoxylate and dicarboxylate metaboli…	IPR022383; IPR016040; IPR001236; IPR015955;	Lactate/malate dehydrogenase, C-terminal; NAD(P)-binding domain; Lactate/malate dehydrogenase, N-terminal; Lactate dehydrogenase/glycoside hydrolase, family 4, C-terminal;
HSP17.6A	HSP17.6A	MA_104614g0010	17.5 kDa class II heat shock protein	1		3	cytosol, nuclear				HSP20; HSP20 family protein	K13993	ath04141 Protein processing in endoplasmic reticulum - Arabidopsis thaliana (thale cress);	IPR002068; IPR008978;	Alpha crystallin/Hsp20 domain; HSP20-like chaperone;
PSBP-1	PSBP-1	MA_3005g0010	Unknown	1		3	mitochondria	metabolic process; cellular metabolic process; cellular process; photosynthesis;	membrane; photosystem II; extrinsic component of membrane; photosystem II oxygen evolving complex; thylakoid membrane; macromolecular complex; intracellular part; cell; photosynthetic membrane; photosystem; catalytic complex; intracellular; cell part; membrane part; oxidoreductase complex; thylakoid; protein complex; thylakoid part;	cation binding; metal ion binding; calcium ion binding; binding; ion binding;	psbP; photosystem II oxygen-evolving enhancer protein 2	K02717	ath00195 Photosynthesis - Arabidopsis thaliana (thale cress); ath01100 Metabolic pathways - Arabidopsis thaliana (thale cress);	IPR016123;	Mog1/PsbP, alpha/beta/alpha sandwich;
AT2G17190	AT2G17190	MA_39935g0010	Ubiquilin-1	1		3	mitochondria			protein binding; binding;	UBQLN; ubiquilin	K04523	ath04141 Protein processing in endoplasmic reticulum - Arabidopsis thaliana (thale cress);	IPR006636; IPR029071; IPR000626;	Heat shock chaperonin-binding; Ubiquitin-related domain; Ubiquitin domain;
AGT	AGT	MA_18142g0010	Unknown	1		3	cytosol			catalytic activity;	AGXT; alanine-glyoxylate transaminase / serine-glyoxylate transaminase / serine-pyruvate transaminase [EC:2.6.1.44 2.6.1.45 2.6.1.51]	K00830	ath00250 Alanine, aspartate and glutamate metabolism - Arabidopsis thaliana (thale cress); ath04146 Peroxisome - Arabidopsis thaliana (thale cress); ath00260 Glycine, serine and threonine metabolism - Arabidopsis thaliana (thale cress); ath01200 Carbon metabolism - Arabidopsis thaliana (thale cress); ath01100 Metabolic pathways - Arabidopsis thaliana (thale cress); ath00630 Glyoxylate and dicarbo…	IPR015424; IPR000192; IPR015421; IPR015422;	Pyridoxal phosphate-dependent transferase; Aminotransferase class V domain; Pyridoxal phosphate-dependent transferase, major region, subdomain 1; Pyridoxal phosphate-dependent transferase, major region, subdomain 2;
ICL	ICL	MA_93292g0010	Isocitrate lyase	1		3	cytosol	metabolic process; single-organism metabolic process; small molecule metabolic process; single-organism cellular process; carboxylic acid metabolic process; single-organism process; organic acid metabolic process; cellular metabolic process; cellular process; oxoacid metabolic process; organic substance metabolic process;		lyase activity; oxo-acid-lyase activity; catalytic activity; isocitrate lyase activity; carbon-carbon lyase activity;				IPR015813;	Pyruvate/Phosphoenolpyruvate kinase-like domain;
GAD	GAD	MA_25943g0010	Glutamate decarboxylase, putative, expressed	1		3	cytosol	glutamine family amino acid metabolic process; dicarboxylic acid metabolic process; small molecule metabolic process; single-organism cellular process; nitrogen compound metabolic process; single-organism process; alpha-amino acid metabolic process; primary metabolic process; cellular metabolic process; organic substance metabolic process; metabolic process; cellular amino acid metabolic process;…		organic cyclic compound binding; heterocyclic compound binding; glutamate decarboxylase activity; catalytic activity; binding; carbon-carbon lyase activity; ion binding; carboxy-lyase activity; lyase activity; anion binding; cofactor binding; pyridoxal phosphate binding;				IPR015424; IPR015421; IPR015422;	Pyridoxal phosphate-dependent transferase; Pyridoxal phosphate-dependent transferase, major region, subdomain 1; Pyridoxal phosphate-dependent transferase, major region, subdomain 2;
ROF2	ROF2	MA_101371g0010	Peptidyl-prolyl cis-trans isomerase	1		3	cytosol	protein folding; metabolic process; cellular protein metabolic process; cellular macromolecule metabolic process; macromolecule metabolic process; protein metabolic process; primary metabolic process; cellular process; cellular metabolic process; organic substance metabolic process;		protein binding; binding;				IPR011990; IPR013026; IPR001179;	Tetratricopeptide-like helical domain; Tetratricopeptide repeat-containing domain; FKBP-type peptidyl-prolyl cis-trans isomerase domain;
ABCE2	ABCE2	MA_161096g0010	ATP-binding cassette sub-family E member 1, putative, expressed	1		3	cytosol			ATP binding; nucleoside phosphate binding; nucleoside binding; ion binding; hydrolase activity, acting on acid anhydrides; hydrolase activity; nucleotide binding; nucleoside-triphosphatase activity; ATPase activity; organic cyclic compound binding; heterocyclic compound binding; ribonucleoside binding; carbohydrate derivative binding; pyrophosphatase activity; catalytic activity; ribonucleotide b…		K06174		IPR003593; IPR003439; IPR027417;	AAA+ ATPase domain; ABC transporter-like; P-loop containing nucleoside triphosphate hydrolase;
EIF4G	EIF4G	MA_179075g0010	Eukaryotic translation initiation factor isoform 4G-2	1		3	cytosol, nuclear			organic cyclic compound binding; heterocyclic compound binding; RNA binding; protein binding; binding; nucleic acid binding;	EIF4G; translation initiation factor 4G	K03260	ath03013 RNA transport - Arabidopsis thaliana (thale cress);	IPR003891; IPR016024; IPR003890; IPR016021;	Initiation factor eIF-4 gamma, MA3; Armadillo-type fold; MIF4G-like, type 3; MIF4G-like domain;
AT1G54050	AT1G54050	MA_10436211g0010	18.6 kDa class III heat shock protein	2		3	cytosol				HSP20; HSP20 family protein	K13993	ath04141 Protein processing in endoplasmic reticulum - Arabidopsis thaliana (thale cress);	IPR002068; IPR008978;	Alpha crystallin/Hsp20 domain; HSP20-like chaperone;
GLN1-1	GLN1-1	MA_15508g0010	Glutamine synthetase	4		3	cytoskeleton	glutamine family amino acid metabolic process; cellular amino acid biosynthetic process; glutamine biosynthetic process; organic acid biosynthetic process; single-organism biosynthetic process; small molecule metabolic process; glutamine metabolic process; single-organism cellular process; single-organism process; nitrogen compound metabolic process; biosynthetic process; alpha-amino acid metabol…		ligase activity, forming carbon-nitrogen bonds; ammonia ligase activity; glutamate-ammonia ligase activity; acid-ammonia (or amide) ligase activity; catalytic activity; ligase activity;	glnA; glutamine synthetase [EC:6.3.1.2]	K01915	ath00250 Alanine, aspartate and glutamate metabolism - Arabidopsis thaliana (thale cress); ath01230 Biosynthesis of amino acids - Arabidopsis thaliana (thale cress); ath00220 Arginine biosynthesis - Arabidopsis thaliana (thale cress); ath00910 Nitrogen metabolism - Arabidopsis thaliana (thale cress); ath01100 Metabolic pathways - Arabidopsis thaliana (thale cress); ath00630 Glyoxylate and dicarbo…	IPR008146; IPR008147; IPR014746;	Glutamine synthetase, catalytic domain; Glutamine synthetase, beta-Grasp domain; Glutamine synthetase/guanido kinase, catalytic domain;
ACO3	ACO3	MA_7469g0010	Putative aconitate hydratase, cytoplasmic	5		2.7	mitochondria	metabolic process;			ACO; aconitate hydratase [EC:4.2.1.3]	K01681	ath01230 Biosynthesis of amino acids - Arabidopsis thaliana (thale cress); ath01200 Carbon metabolism - Arabidopsis thaliana (thale cress); ath01100 Metabolic pathways - Arabidopsis thaliana (thale cress); ath00020 Citrate cycle (TCA cycle) - Arabidopsis thaliana (thale cress); ath00630 Glyoxylate and dicarboxylate metabolism - Arabidopsis thaliana (thale cress); ath01210 2-Oxocarboxylic acid met…	IPR001030; IPR000573; IPR015932; IPR015928; IPR015931;	Aconitase/3-isopropylmalate dehydratase large subunit, alpha/beta/alpha domain; Aconitase A/isopropylmalate dehydratase small subunit, swivel domain; Aconitase/3-isopropylmalate dehydratase large subunit, alpha/beta/alpha, subdomain 2; Aconitase/3-isopropylmalate dehydratase, swivel; Aconitase/3-isopropylmalate dehydratase large subunit, alpha/beta/alpha, subdomain 1/3;
AT4G40030	AT4G40030	MA_350032g0010	Histone H3	4		2.14286	nuclear		intracellular organelle; intracellular non-membrane-bounded organelle; intracellular organelle part; macromolecular complex; intracellular part; cell; organelle part; DNA bending complex; chromosomal part; nucleosome; non-membrane-bounded organelle; organelle; chromatin; cell part; intracellular; chromosome; protein complex; protein-DNA complex; DNA packaging complex;	organic cyclic compound binding; heterocyclic compound binding; DNA binding; protein heterodimerization activity; binding; protein dimerization activity; nucleic acid binding; protein binding;		K11253		IPR009072; IPR007125;	Histone-fold; Histone H2A/H2B/H3;
HSP101	HSP101	MA_21130g0010	Chaperone protein ClpB1	9		2.14286	cytosol			ATP binding; nucleoside phosphate binding; nucleoside binding; ion binding; nucleotide binding; organic cyclic compound binding; heterocyclic compound binding; ribonucleoside binding; carbohydrate derivative binding; ribonucleotide binding; binding; purine ribonucleoside binding; anion binding; purine ribonucleotide binding; adenyl ribonucleotide binding; adenyl nucleotide binding; purine nucleos…		K03695		IPR019489; IPR023150; IPR003959; IPR003593; IPR027417;	Clp ATPase, C-terminal; Double Clp-N motif; ATPase, AAA-type, core; AAA+ ATPase domain; P-loop containing nucleoside triphosphate hydrolase;
AT1G09200	AT1G09200	MA_210354g0010	Histone H3	9		2.14286	nuclear		intracellular organelle; intracellular non-membrane-bounded organelle; intracellular organelle part; macromolecular complex; intracellular part; cell; organelle part; DNA bending complex; chromosomal part; nucleosome; non-membrane-bounded organelle; organelle; chromatin; cell part; intracellular; chromosome; protein complex; protein-DNA complex; DNA packaging complex;	organic cyclic compound binding; heterocyclic compound binding; DNA binding; protein heterodimerization activity; binding; protein dimerization activity; nucleic acid binding; protein binding;		K11253		IPR009072; IPR007125;	Histone-fold; Histone H2A/H2B/H3;
AT1G71695	AT1G71695	MA_8813326g0010	Cationic peroxidase SPC4	1		2	extracellular	metabolic process; response to stress; oxidation-reduction process; single-organism metabolic process; response to oxidative stress; single-organism process; response to stimulus;		organic cyclic compound binding; heterocyclic compound binding; heme binding; catalytic activity; binding; antioxidant activity; peroxidase activity; tetrapyrrole binding; oxidoreductase activity; oxidoreductase activity, acting on peroxide as acceptor;				IPR002016;	Haem peroxidase, plant/fungal/bacterial;
AT2G43480	AT2G43480	MA_63239g0010	Class III peroxidase 33	1		2	cytosol	metabolic process; response to stress; oxidation-reduction process; single-organism metabolic process; response to oxidative stress; single-organism process; response to stimulus;		organic cyclic compound binding; heterocyclic compound binding; heme binding; catalytic activity; binding; antioxidant activity; peroxidase activity; tetrapyrrole binding; oxidoreductase activity; oxidoreductase activity, acting on peroxide as acceptor;	E1.11.1.7; peroxidase [EC:1.11.1.7]	K00430	ath01100 Metabolic pathways - Arabidopsis thaliana (thale cress); ath00940 Phenylpropanoid biosynthesis - Arabidopsis thaliana (thale cress); ath01110 Biosynthesis of secondary metabolites - Arabidopsis thaliana (thale cress);	IPR002016;	Haem peroxidase, plant/fungal/bacterial;
TROL	TROL	MA_106219g0010	Hydroxyproline-rich glycoprotein-like	1		2	extracellular					K17525		IPR001763;	Rhodanese-like domain;
AT4G13360	AT4G13360	MA_10429018g0020	CHY1	1		2	cytosol, nuclear			lyase activity; hydro-lyase activity; catalytic activity; carbon-oxygen lyase activity;	HIBCH; 3-hydroxyisobutyryl-CoA hydrolase [EC:3.1.2.4]	K05605	ath00640 Propanoate metabolism - Arabidopsis thaliana (thale cress); ath01200 Carbon metabolism - Arabidopsis thaliana (thale cress); ath01100 Metabolic pathways - Arabidopsis thaliana (thale cress); ath00410 beta-Alanine metabolism - Arabidopsis thaliana (thale cress); ath00280 Valine, leucine and isoleucine degradation - Arabidopsis thaliana (thale cress);	IPR029045;	ClpP/crotonase-like domain;
RPL9	RPL9	MA_8767694g0010	Unknown	1		2	cytosol				RP-L9; large subunit ribosomal protein L9	K02939	ath03010 Ribosome - Arabidopsis thaliana (thale cress);	IPR020069;	Ribosomal protein L9, C-terminal;
TSBtype2	TSBtype2	MA_10433022g0010	Putative Tryptophan synthase beta chain	1		2	cytosol	cellular aromatic compound metabolic process; organic acid biosynthetic process; tryptophan biosynthetic process; single-organism process; biosynthetic process; indole-containing compound biosynthetic process; organonitrogen compound biosynthetic process; cellular metabolic process; cellular biogenic amine metabolic process; organic substance metabolic process; metabolic process; cellular amino a…		organic cyclic compound binding; heterocyclic compound binding; tryptophan synthase activity; catalytic activity; binding; ion binding; lyase activity; anion binding; hydro-lyase activity; cofactor binding; pyridoxal phosphate binding; carbon-oxygen lyase activity;	trpB; tryptophan synthase beta chain [EC:4.2.1.20]	K06001	ath01230 Biosynthesis of amino acids - Arabidopsis thaliana (thale cress); ath00260 Glycine, serine and threonine metabolism - Arabidopsis thaliana (thale cress); ath00400 Phenylalanine, tyrosine and tryptophan biosynthesis - Arabidopsis thaliana (thale cress); ath01100 Metabolic pathways - Arabidopsis thaliana (thale cress); ath01110 Biosynthesis of secondary metabolites - Arabidopsis thaliana (…	IPR001926;	Tryptophan synthase beta subunit-like PLP-dependent enzyme;
CDC2	CDC2	MA_97559g0020	Putative cyclin-dependent kinase A family protein	1		2	cytosol	phosphorylation; cellular protein metabolic process; primary metabolic process; cellular metabolic process; phosphate-containing compound metabolic process; organic substance metabolic process; metabolic process; protein phosphorylation; phosphorus metabolic process; cellular macromolecule metabolic process; cellular protein modification process; protein metabolic process; macromolecule metabolic…		ATP binding; nucleoside phosphate binding; phosphotransferase activity, alcohol group as acceptor; nucleoside binding; ion binding; protein kinase activity; nucleotide binding; organic cyclic compound binding; heterocyclic compound binding; ribonucleoside binding; carbohydrate derivative binding; kinase activity; catalytic activity; ribonucleotide binding; binding; purine ribonucleoside binding; …				IPR000719; IPR002290; IPR011009;	Protein kinase domain; Serine/threonine/dual specificity protein kinase, catalytic domain; Protein kinase-like domain;
AT1G64510	AT1G64510	MA_10429326g0010	Unknown	1		2	mitochondria	cellular protein metabolic process; biosynthetic process; primary metabolic process; cellular metabolic process; organic substance biosynthetic process; cellular biosynthetic process; organic substance metabolic process; metabolic process; cellular macromolecule biosynthetic process; cellular macromolecule metabolic process; gene expression; macromolecule metabolic process; protein metabolic proc…	ribosome; organelle; intracellular organelle; intracellular non-membrane-bounded organelle; cell part; intracellular; cytoplasm; macromolecular complex; intracellular part; cell; ribonucleoprotein complex; cytoplasmic part; non-membrane-bounded organelle;	organic cyclic compound binding; heterocyclic compound binding; RNA binding; binding; nucleic acid binding; structural molecule activity; structural constituent of ribosome; rRNA binding;	RP-S6; small subunit ribosomal protein S6	K02990	ath03010 Ribosome - Arabidopsis thaliana (thale cress);	IPR014717;	Translation elongation factor EF1B/ribosomal protein S6;
HMGS	HMGS	MA_101113g0020	Hydroxymethylglutaryl-CoA synthase, putative, expressed	2		2	cytosol	isoprenoid metabolic process; single-organism biosynthetic process; single-organism cellular process; single-organism process; biosynthetic process; cellular lipid metabolic process; primary metabolic process; organic substance biosynthetic process; cellular metabolic process; cellular biosynthetic process; organic substance metabolic process; lipid biosynthetic process; isoprenoid biosynthetic p…		hydroxymethylglutaryl-CoA synthase activity; transferase activity, transferring acyl groups; catalytic activity; transferase activity; transferase activity, transferring acyl groups, acyl groups converted into alkyl on transfer;	E2.3.3.10; hydroxymethylglutaryl-CoA synthase [EC:2.3.3.10]	K01641	ath00900 Terpenoid backbone biosynthesis - Arabidopsis thaliana (thale cress); ath00650 Butanoate metabolism - Arabidopsis thaliana (thale cress); ath00072 Synthesis and degradation of ketone bodies - Arabidopsis thaliana (thale cress); ath01100 Metabolic pathways - Arabidopsis thaliana (thale cress); ath00280 Valine, leucine and isoleucine degradation - Arabidopsis thaliana (thale cress); ath011…	IPR013746; IPR016039; IPR013528;	Hydroxymethylglutaryl-coenzyme A synthase C-terminal domain; Thiolase-like; Hydroxymethylglutaryl-coenzyme A synthase, N-terminal;
AT1G53540	AT1G53540	MA_24774g0010	17.7 kDa class I heat shock protein	3		2	mitochondria				HSP20; HSP20 family protein	K13993	ath04141 Protein processing in endoplasmic reticulum - Arabidopsis thaliana (thale cress);	IPR002068; IPR008978;	Alpha crystallin/Hsp20 domain; HSP20-like chaperone;
PER1	PER1	MA_92424g0010	1-Cys peroxiredoxin A	3		2	cytosol	single-organism process; metabolic process; oxidation-reduction process; single-organism metabolic process;		antioxidant activity; catalytic activity; peroxiredoxin activity; oxidoreductase activity; oxidoreductase activity, acting on peroxide as acceptor;	PRDX6; peroxiredoxin 6, 1-Cys peroxiredoxin [EC:1.11.1.7 1.11.1.15 3.1.1.-]	K11188	ath01100 Metabolic pathways - Arabidopsis thaliana (thale cress); ath00940 Phenylpropanoid biosynthesis - Arabidopsis thaliana (thale cress); ath01110 Biosynthesis of secondary metabolites - Arabidopsis thaliana (thale cress);	IPR019479; IPR000866; IPR012336;	Peroxiredoxin, C-terminal; Alkyl hydroperoxide reductase subunit C/ Thiol specific antioxidant; Thioredoxin-like fold;
Hop3	Hop3	MA_10431292g0020	Putative Hsp70/Hsp90 organizing protein	6		1.75	nuclear			protein binding; binding;		K09553		IPR006636; IPR011990; IPR013026;	Heat shock chaperonin-binding; Tetratricopeptide-like helical domain; Tetratricopeptide repeat-containing domain;
AT1G66430	AT1G66430	MA_8984115g0010	Putative fructokinase	1		1.66667	cytoskeleton			phosphotransferase activity, alcohol group as acceptor; catalytic activity; transferase activity; transferase activity, transferring phosphorus-containing groups;				IPR011611; IPR029056;	Carbohydrate kinase PfkB; Ribokinase-like;
FNR1	FNR1	MA_193431g0010	Ferredoxin	2		1.66667	mitochondria	single-organism process; metabolic process; oxidation-reduction process; single-organism metabolic process;		catalytic activity; oxidoreductase activity;	petH; ferredoxin--NADP+ reductase [EC:1.18.1.2]	K02641	ath00195 Photosynthesis - Arabidopsis thaliana (thale cress); ath01100 Metabolic pathways - Arabidopsis thaliana (thale cress);	IPR017927; IPR001433; IPR017938; IPR001709;	Ferredoxin reductase-type FAD-binding domain; Oxidoreductase FAD/NAD(P)-binding; Riboflavin synthase-like beta-barrel; Flavoprotein pyridine nucleotide cytochrome reductase;
AGT2	AGT2	MA_10437078g0010	Alanine-glyoxylate aminotransferase 2, mitochondrial, putative, expressed	2		1.66667	cytosol			organic cyclic compound binding; heterocyclic compound binding; transferase activity, transferring nitrogenous groups; catalytic activity; binding; ion binding; anion binding; transaminase activity; transferase activity; cofactor binding; pyridoxal phosphate binding;	AGXT2; alanine-glyoxylate transaminase / (R)-3-amino-2-methylpropionate-pyruvate transaminase [EC:2.6.1.44 2.6.1.40]	K00827	ath00250 Alanine, aspartate and glutamate metabolism - Arabidopsis thaliana (thale cress); ath00260 Glycine, serine and threonine metabolism - Arabidopsis thaliana (thale cress); ath00270 Cysteine and methionine metabolism - Arabidopsis thaliana (thale cress); ath01100 Metabolic pathways - Arabidopsis thaliana (thale cress); ath01110 Biosynthesis of secondary metabolites - Arabidopsis thaliana (t…	IPR015424; IPR015421; IPR015422;	Pyridoxal phosphate-dependent transferase; Pyridoxal phosphate-dependent transferase, major region, subdomain 1; Pyridoxal phosphate-dependent transferase, major region, subdomain 2;
SSI2	SSI2	MA_10431660g0010	Acyl-[acyl-carrier-protein] desaturase	3		1.66667	cytosol	single-organism biosynthetic process; organic acid biosynthetic process; oxidation-reduction process; small molecule metabolic process; single-organism cellular process; single-organism process; biosynthetic process; cellular lipid metabolic process; fatty acid metabolic process; primary metabolic process; fatty acid biosynthetic process; organic substance biosynthetic process; cellular metabolic…		oxidoreductase activity, acting on paired donors, with incorporation or reduction of molecular oxygen; acyl-[acyl-carrier-protein] desaturase activity; catalytic activity; oxidoreductase activity; oxidoreductase activity, acting on paired donors, with oxidation of a pair of donors resulting in the reduction of molecular oxygen to two molecules of water;	DESA1; acyl-[acyl-carrier-protein] desaturase [EC:1.14.19.2]	K03921	ath01040 Biosynthesis of unsaturated fatty acids - Arabidopsis thaliana (thale cress); ath00061 Fatty acid biosynthesis - Arabidopsis thaliana (thale cress); ath01212 Fatty acid metabolism - Arabidopsis thaliana (thale cress);	IPR012348; IPR009078;	Ribonucleotide reductase-related; Ferritin-like superfamily;
AT5G47720	AT5G47720	MA_181748g0010	Putative acetyl-CoA C-acyltransferase	4		1.66667	cytosol, nuclear	metabolic process;		transferase activity, transferring acyl groups; transferase activity, transferring acyl groups other than amino-acyl groups; catalytic activity; transferase activity;	E2.3.1.9; acetyl-CoA C-acetyltransferase [EC:2.3.1.9]	K00626	ath00071 Fatty acid degradation - Arabidopsis thaliana (thale cress); ath00900 Terpenoid backbone biosynthesis - Arabidopsis thaliana (thale cress); ath00380 Tryptophan metabolism - Arabidopsis thaliana (thale cress); ath00640 Propanoate metabolism - Arabidopsis thaliana (thale cress); ath00620 Pyruvate metabolism - Arabidopsis thaliana (thale cress); ath01100 Metabolic pathways - Arabidopsis tha…	IPR016039; IPR020616; IPR020617;	Thiolase-like; Thiolase, N-terminal; Thiolase, C-terminal;
SHM3	SHM3	MA_169071g0010	Serine hydroxymethyltransferase	1		1.06667	nuclear	small molecule metabolic process; single-organism cellular process; nitrogen compound metabolic process; single-organism process; primary metabolic process; glycine metabolic process; alpha-amino acid metabolic process; cellular metabolic process; organic substance metabolic process; metabolic process; cellular amino acid metabolic process; serine family amino acid metabolic process; single-organ…		organic cyclic compound binding; heterocyclic compound binding; catalytic activity; binding; ion binding; glycine hydroxymethyltransferase activity; transferase activity, transferring one-carbon groups; anion binding; hydroxymethyl-, formyl- and related transferase activity; cofactor binding; transferase activity; pyridoxal phosphate binding;	glyA; glycine hydroxymethyltransferase [EC:2.1.2.1]	K00600	ath00670 One carbon pool by folate - Arabidopsis thaliana (thale cress); ath01230 Biosynthesis of amino acids - Arabidopsis thaliana (thale cress); ath00260 Glycine, serine and threonine metabolism - Arabidopsis thaliana (thale cress); ath01100 Metabolic pathways - Arabidopsis thaliana (thale cress); ath00460 Cyanoamino acid metabolism - Arabidopsis thaliana (thale cress); ath01200 Carbon metabol…	IPR015424; IPR015421; IPR015422;	Pyridoxal phosphate-dependent transferase; Pyridoxal phosphate-dependent transferase, major region, subdomain 1; Pyridoxal phosphate-dependent transferase, major region, subdomain 2;
PYR6	PYR6	MA_80920g0010	UMP-CMP kinase family protein	1		0.666667	cytosol	nucleotide biosynthetic process; cellular aromatic compound metabolic process; nucleotide metabolic process; single-organism process; biosynthetic process; pyrimidine nucleotide biosynthetic process; organonitrogen compound biosynthetic process; cellular metabolic process; phosphate-containing compound metabolic process; organic substance metabolic process; pyrimidine-containing compound biosynth…		ATP binding; nucleoside phosphate binding; nucleoside binding; ion binding; nucleobase-containing compound kinase activity; uridylate kinase activity; nucleotide binding; nucleotide kinase activity; phosphotransferase activity, phosphate group as acceptor; cytidylate kinase activity; organic cyclic compound binding; heterocyclic compound binding; ribonucleoside binding; carbohydrate derivative bi…	CMPK1; UMP-CMP kinase [EC:2.7.4.- 2.7.4.14]	K13800	ath00240 Pyrimidine metabolism - Arabidopsis thaliana (thale cress); ath01100 Metabolic pathways - Arabidopsis thaliana (thale cress);	IPR027417;	P-loop containing nucleoside triphosphate hydrolase;
RPE	RPE	MA_92814g0010	Ribulose-phosphate 3-epimerase	1		0.666667	extracellular	metabolic process; carbohydrate metabolic process; primary metabolic process; organic substance metabolic process;		isomerase activity; racemase and epimerase activity, acting on carbohydrates and derivatives; racemase and epimerase activity; catalytic activity;	rpe; ribulose-phosphate 3-epimerase [EC:5.1.3.1]	K01783	ath01230 Biosynthesis of amino acids - Arabidopsis thaliana (thale cress); ath00030 Pentose phosphate pathway - Arabidopsis thaliana (thale cress); ath00040 Pentose and glucuronate interconversions - Arabidopsis thaliana (thale cress); ath01200 Carbon metabolism - Arabidopsis thaliana (thale cress); ath01100 Metabolic pathways - Arabidopsis thaliana (thale cress); ath00710 Carbon fixation in phot…	IPR013785; IPR011060;	Aldolase-type TIM barrel; Ribulose-phosphate binding barrel;
AT4G12290	AT4G12290	MA_18326g0010	OSJNBb0067G11.7 protein	1		0.666667	endoplasmic reticulum	metabolic process; oxidation-reduction process; single-organism metabolic process; single-organism process; nitrogen compound metabolic process; amine metabolic process; organic substance metabolic process; organonitrogen compound metabolic process;		transition metal ion binding; catalytic activity; binding; ion binding; metal ion binding; cation binding; primary amine oxidase activity; copper ion binding; oxidoreductase activity, acting on the CH-NH2 group of donors, oxygen as acceptor; oxidoreductase activity, acting on the CH-NH2 group of donors; quinone binding; cofactor binding; oxidoreductase activity;	AOC3; primary-amine oxidase [EC:1.4.3.21]	K00276	ath00950 Isoquinoline alkaloid biosynthesis - Arabidopsis thaliana (thale cress); ath00260 Glycine, serine and threonine metabolism - Arabidopsis thaliana (thale cress); ath00350 Tyrosine metabolism - Arabidopsis thaliana (thale cress); ath01100 Metabolic pathways - Arabidopsis thaliana (thale cress); ath00410 beta-Alanine metabolism - Arabidopsis thaliana (thale cress); ath00360 Phenylalanine me…	IPR016182; IPR015800; IPR015802; IPR015798;	Copper amine oxidase, N-terminal; Copper amine oxidase, N2-terminal; Copper amine oxidase, N3-terminal; Copper amine oxidase, C-terminal;
ALDH3I1	ALDH3I1	MA_10431627g0010	Aldehyde dehydrogenase	1		0.666667	cytosol	single-organism process; metabolic process; oxidation-reduction process; single-organism metabolic process;		oxidoreductase activity, acting on the aldehyde or oxo group of donors, NAD or NADP as acceptor; catalytic activity; oxidoreductase activity; oxidoreductase activity, acting on the aldehyde or oxo group of donors;				IPR016161; IPR015590; IPR016163;	Aldehyde/histidinol dehydrogenase; Aldehyde dehydrogenase domain; Aldehyde dehydrogenase, C-terminal;
AT1G62020	AT1G62020	MA_10429054g0030	Coatomer subunit alpha	1		0.666667	cytosol	establishment of protein localization; transport; intracellular transport; cellular macromolecule localization; establishment of localization in cell; vesicle-mediated transport; intracellular protein transport; organic substance transport; protein localization; macromolecule localization; cellular protein localization; localization; protein transport; establishment of localization; cellular loca…	membrane; cytoplasmic vesicle; organelle membrane; membrane-bounded vesicle; cytoplasmic membrane-bounded vesicle; COPI-coated vesicle; vesicle; Golgi-associated vesicle membrane; cytoplasm; cytoplasmic vesicle part; macromolecular complex; intracellular part; vesicle coat; COPI-coated vesicle membrane; cell; organelle part; coated vesicle membrane; COPI vesicle coat; intracellular; cell part; me…	protein binding; structural molecule activity; binding;				IPR006692; IPR010714;	Coatomer, WD associated region; Coatomer, alpha subunit, C-terminal;
ALDH2B4	ALDH2B4	MA_138834g0010	Cytosolic aldehyde dehydrogenase	2		0.666667	mitochondria	single-organism process; metabolic process; oxidation-reduction process; single-organism metabolic process;		oxidoreductase activity, acting on the aldehyde or oxo group of donors, NAD or NADP as acceptor; catalytic activity; oxidoreductase activity; oxidoreductase activity, acting on the aldehyde or oxo group of donors;				IPR016161; IPR015590; IPR016162; IPR016163;	Aldehyde/histidinol dehydrogenase; Aldehyde dehydrogenase domain; Aldehyde dehydrogenase N-terminal domain; Aldehyde dehydrogenase, C-terminal;
RBCS1B	RBCS1B	MA_47626g0010	Ribulose bisphosphate carboxylase small chain	3		0.666667	extracellular				rbcS; ribulose-bisphosphate carboxylase small chain [EC:4.1.1.39]	K01602	ath01200 Carbon metabolism - Arabidopsis thaliana (thale cress); ath01100 Metabolic pathways - Arabidopsis thaliana (thale cress); ath00630 Glyoxylate and dicarboxylate metabolism - Arabidopsis thaliana (thale cress); ath00710 Carbon fixation in photosynthetic organisms - Arabidopsis thaliana (thale cress);	IPR000894;	Ribulose bisphosphate carboxylase small chain, domain;
CAD9	CAD9	MA_423264g0010	Probable cinnamyl alcohol dehydrogenase 6	1		0.5	cytosol	single-organism process; metabolic process; oxidation-reduction process; single-organism metabolic process;		transition metal ion binding; catalytic activity; binding; ion binding; metal ion binding; cation binding; zinc ion binding; oxidoreductase activity;	E1.1.1.195; cinnamyl-alcohol dehydrogenase [EC:1.1.1.195]	K00083	ath01100 Metabolic pathways - Arabidopsis thaliana (thale cress); ath00940 Phenylpropanoid biosynthesis - Arabidopsis thaliana (thale cress); ath01110 Biosynthesis of secondary metabolites - Arabidopsis thaliana (thale cress);	IPR011032; IPR020843; IPR016040; IPR013154; IPR013149;	GroES-like; Polyketide synthase, enoylreductase domain; NAD(P)-binding domain; Alcohol dehydrogenase, N-terminal; Alcohol dehydrogenase, C-terminal;
ELI3-2	ELI3-2	MA_70877g0010	Mannitol dehydrogenase	1		0.5	mitochondria	single-organism process; metabolic process; oxidation-reduction process; single-organism metabolic process;		transition metal ion binding; catalytic activity; binding; ion binding; metal ion binding; cation binding; zinc ion binding; oxidoreductase activity;				IPR011032; IPR016040; IPR013154;	GroES-like; NAD(P)-binding domain; Alcohol dehydrogenase, N-terminal;
PRXQ	PRXQ	MA_10197498g0010	Peroxiredoxin Q, chloroplastic	1		0.4	mitochondria	single-organism process; metabolic process; oxidation-reduction process; single-organism metabolic process;		antioxidant activity; catalytic activity; oxidoreductase activity;		K03564		IPR000866; IPR012336;	Alkyl hydroperoxide reductase subunit C/ Thiol specific antioxidant; Thioredoxin-like fold;
AT3G54470	AT3G54470	MA_43985g0010	Uridine 5'-monophosphate synthase	2		0.4	cytoskeleton	pyrimidine ribonucleoside biosynthetic process; nucleoside metabolic process; pyrimidine nucleoside monophosphate biosynthetic process; nucleotide metabolic process; single-organism process; biosynthetic process; nucleoside biosynthetic process; ribonucleoside monophosphate biosynthetic process; cellular metabolic process; phosphate-containing compound metabolic process; ribose phosphate biosynth…		transferase activity, transferring pentosyl groups; orotidine-5'-phosphate decarboxylase activity; catalytic activity; carbon-carbon lyase activity; carboxy-lyase activity; lyase activity; transferase activity, transferring glycosyl groups; transferase activity; orotate phosphoribosyltransferase activity;	UMPS; uridine monophosphate synthetase [EC:2.4.2.10 4.1.1.23]	K13421	ath00240 Pyrimidine metabolism - Arabidopsis thaliana (thale cress); ath01100 Metabolic pathways - Arabidopsis thaliana (thale cress);	IPR013785; IPR000836; IPR004467; IPR011060; IPR001754; IPR029057;	Aldolase-type TIM barrel; Phosphoribosyltransferase domain; Orotate phosphoribosyl transferase domain; Ribulose-phosphate binding barrel; Orotidine 5'-phosphate decarboxylase domain; Phosphoribosyltransferase-like;
MEE32	MEE32	MA_917709g0010	Shikimate dehydrogenase	1		0.181818	cytoskeleton	single-organism process; metabolic process; oxidation-reduction process; single-organism metabolic process;		oxidoreductase activity, acting on CH-OH group of donors; oxidoreductase activity, acting on the CH-OH group of donors, NAD or NADP as acceptor; catalytic activity; shikimate 3-dehydrogenase (NADP+) activity; oxidoreductase activity;				IPR006151; IPR016040; IPR013708;	Quinate/shikimate 5-dehydrogenase/glutamyl-tRNA reductase; NAD(P)-binding domain; Shikimate dehydrogenase substrate binding, N-terminal;
HSP21	HSP21	MA_372983g0010	26.7 kDa heat shock protein, chloroplastic	1			extracellular				HSP20; HSP20 family protein	K13993	ath04141 Protein processing in endoplasmic reticulum - Arabidopsis thaliana (thale cress);	IPR002068; IPR008978;	Alpha crystallin/Hsp20 domain; HSP20-like chaperone;
TRXF2	TRXF2	MA_29361g0010	Thioredoxin F, chloroplastic	1			extracellular	regulation of cellular process; homeostatic process; regulation of biological quality; regulation of biological process; cell redox homeostasis; single-organism cellular process; cellular homeostasis; single-organism process; cellular process; biological regulation;				K03671		IPR013766; IPR012336;	Thioredoxin domain; Thioredoxin-like fold;
EDA9	EDA9	MA_53302g0010	OSJNBb0059K02.15 protein	1			cytosol	cellular amino acid biosynthetic process; organic acid biosynthetic process; single-organism biosynthetic process; oxidation-reduction process; small molecule metabolic process; single-organism cellular process; single-organism process; nitrogen compound metabolic process; biosynthetic process; alpha-amino acid metabolic process; primary metabolic process; organonitrogen compound biosynthetic pro…		amino acid binding; nucleoside phosphate binding; ion binding; organic acid binding; nucleotide binding; cofactor binding; oxidoreductase activity; oxidoreductase activity, acting on CH-OH group of donors; heterocyclic compound binding; organic cyclic compound binding; oxidoreductase activity, acting on the CH-OH group of donors, NAD or NADP as acceptor; carboxylic acid binding; catalytic activit…	serA; D-3-phosphoglycerate dehydrogenase [EC:1.1.1.95]	K00058	ath01230 Biosynthesis of amino acids - Arabidopsis thaliana (thale cress); ath00260 Glycine, serine and threonine metabolism - Arabidopsis thaliana (thale cress); ath01200 Carbon metabolism - Arabidopsis thaliana (thale cress); ath01100 Metabolic pathways - Arabidopsis thaliana (thale cress);	IPR006139; IPR006140; IPR029009; IPR016040; IPR002912; IPR015878;	D-isomer specific 2-hydroxyacid dehydrogenase, catalytic domain; D-isomer specific 2-hydroxyacid dehydrogenase, NAD-binding domain; Allosteric substrate binding domain; NAD(P)-binding domain; ACT domain; S-adenosyl-L-homocysteine hydrolase, NAD binding domain;
UAP56a	UAP56a	MA_99733g0010	Spliceosome RNA helicase BAT1 isoform 1	1			mitochondria			ATP binding; nucleoside phosphate binding; nucleoside binding; ion binding; nucleotide binding; organic cyclic compound binding; heterocyclic compound binding; ribonucleoside binding; carbohydrate derivative binding; ribonucleotide binding; binding; nucleic acid binding; purine ribonucleoside binding; anion binding; purine ribonucleotide binding; adenyl ribonucleotide binding; adenyl nucleotide b…		K12812		IPR011545; IPR014014; IPR014001; IPR027417; IPR001650;	DEAD/DEAH box helicase domain; RNA helicase, DEAD-box type, Q motif; Helicase superfamily 1/2, ATP-binding domain; P-loop containing nucleoside triphosphate hydrolase; Helicase, C-terminal;
SPDS1	SPDS1	MA_10426308g0010	Spermidine synthase 1	1			cytoskeleton			catalytic activity;	speE; spermidine synthase [EC:2.5.1.16]	K00797	ath00480 Glutathione metabolism - Arabidopsis thaliana (thale cress); ath00270 Cysteine and methionine metabolism - Arabidopsis thaliana (thale cress); ath01100 Metabolic pathways - Arabidopsis thaliana (thale cress); ath00410 beta-Alanine metabolism - Arabidopsis thaliana (thale cress); ath00330 Arginine and proline metabolism - Arabidopsis thaliana (thale cress);	IPR029063; IPR030374;	S-adenosyl-L-methionine-dependent methyltransferase; Polyamine biosynthesis domain;
PRMT11	PRMT11	MA_4448g0020	Probable protein arginine N-methyltransferase 1	1			cytosol	cellular protein metabolic process; primary metabolic process; cellular metabolic process; methylation; organic substance metabolic process; metabolic process; protein alkylation; protein methylation; macromolecule methylation; cellular macromolecule metabolic process; cellular protein modification process; protein metabolic process; macromolecule metabolic process; protein modification process; …		transferase activity, transferring one-carbon groups; methyltransferase activity; catalytic activity; transferase activity;		K11434		IPR029063;	S-adenosyl-L-methionine-dependent methyltransferase;
AT1G30070	AT1G30070	MA_10429426g0010	Unknown	1			cytosol, nuclear					K04507		IPR007052; IPR007699; IPR008978;	CS domain; SGS domain; HSP20-like chaperone;
DCI1	DCI1	MA_58424g0010	Delta3,5-delta2,4-dienoyl-CoA isomerase	1			cytosol	metabolic process;		catalytic activity;	ECH1; delta(3,5)-Delta(2,4)-dienoyl-CoA isomerase [EC:5.3.3.-]	K12663	ath04146 Peroxisome - Arabidopsis thaliana (thale cress);	IPR029045; IPR014748;	ClpP/crotonase-like domain; Crontonase, C-terminal;
AT2G37220	AT2G37220	MA_320479g0010	Ribonucleoprotein	1			nuclear			organic cyclic compound binding; heterocyclic compound binding; nucleoside phosphate binding; binding; nucleic acid binding; nucleotide binding; small molecule binding;		K11294		IPR000504; IPR012677;	RNA recognition motif domain; Nucleotide-binding alpha-beta plait domain;
AT4G11380	AT4G11380	MA_10434151g0010	Beta adaptin-like	1			mitochondria	establishment of protein localization; transport; intracellular transport; cellular macromolecule localization; establishment of localization in cell; vesicle-mediated transport; intracellular protein transport; organic substance transport; protein localization; macromolecule localization; cellular protein localization; localization; protein transport; establishment of localization; cellular loca…	membrane; AP-type membrane coat adaptor complex; membrane part; cell part; intracellular; clathrin adaptor complex; coated membrane; cytoplasm; clathrin coat; macromolecular complex; intracellular part; membrane coat; protein complex; cell; cytoplasmic part;	binding;		K12392		IPR008152; IPR011989; IPR002553; IPR013037; IPR015151; IPR012295; IPR016024; IPR009028; IPR013041;	Clathrin adaptor, alpha/beta/gamma-adaptin, appendage, Ig-like subdomain; Armadillo-like helical; Clathrin/coatomer adaptor, adaptin-like, N-terminal; Clathrin adaptor, beta-adaptin, appendage, Ig-like subdomain; Beta-adaptin appendage, C-terminal subdomain; Beta2-adaptin/TBP, C-terminal domain; Armadillo-type fold; Coatomer/calthrin adaptor appendage, C-terminal subdomain; Coatomer/clathrin adap…
VHA-E3	VHA-E3	MA_87523g0010	Unknown	1			cytosol	ion transmembrane transport; cation transmembrane transport; inorganic ion transmembrane transport; single-organism cellular process; energy coupled proton transmembrane transport, against electrochemical gradient; single-organism process; hydrogen transport; proton transport; establishment of localization; transport; transmembrane transport; single-organism localization; cation transport; ion tr…	macromolecular complex; membrane; proton-transporting two-sector ATPase complex, catalytic domain; protein complex; membrane part; proton-transporting two-sector ATPase complex;	active transmembrane transporter activity; ATPase activity, coupled to transmembrane movement of ions; ion transmembrane transporter activity; primary active transmembrane transporter activity; ATPase activity, coupled to transmembrane movement of ions, rotational mechanism; hydrolase activity, acting on acid anhydrides; substrate-specific transporter activity; monovalent inorganic cation transme…	ATPeV1E; V-type H+-transporting ATPase subunit E	K02150	ath00190 Oxidative phosphorylation - Arabidopsis thaliana (thale cress); ath01100 Metabolic pathways - Arabidopsis thaliana (thale cress); ath04145 Phagosome - Arabidopsis thaliana (thale cress);
PIP1;4	PIP1;4	MA_3650g0010	Probable aquaporin PIP1-2	1			plasma membrane	transport; localization; establishment of localization;	membrane;	transporter activity;		K09872		IPR023271;	Aquaporin-like;
ATHM2	ATHM2	MA_474303g0010	Putative thioredoxin superfamily protein	1			mitochondria	regulation of cellular process; regulation of biological quality; cell redox homeostasis; small molecule metabolic process; single-organism cellular process; cellular homeostasis; ether metabolic process; single-organism process; organic substance metabolic process; homeostatic process; metabolic process; regulation of biological process; single-organism metabolic process; glycerol ether metaboli…		protein disulfide oxidoreductase activity; oxidoreductase activity, acting on a sulfur group of donors; disulfide oxidoreductase activity; catalytic activity; oxidoreductase activity;		K03671		IPR013766; IPR012336;	Thioredoxin domain; Thioredoxin-like fold;
GAMMA-TIP	GAMMA-TIP	MA_112061g0010	Probable aquaporin TIP1-1	1			plasma membrane	transport; localization; establishment of localization;	membrane;	transporter activity;				IPR023271;	Aquaporin-like;
HA11	HA11	MA_19370g0010	H-ATPase	1			plasma membrane	nucleoside metabolic process; purine nucleoside metabolic process; purine ribonucleoside monophosphate metabolic process; nucleotide metabolic process; single-organism process; purine ribonucleoside biosynthetic process; nucleoside biosynthetic process; biosynthetic process; ribonucleoside monophosphate biosynthetic process; cellular metabolic process; phosphate-containing compound metabolic proc…	intrinsic component of membrane; membrane; integral component of membrane; membrane part;	nucleoside phosphate binding; ion binding; hydrolase activity, acting on acid anhydrides; hydrolase activity; nucleotide binding; nucleoside-triphosphatase activity; ATPase activity; heterocyclic compound binding; organic cyclic compound binding; pyrophosphatase activity; catalytic activity; binding; metal ion binding; cation binding; hydrolase activity, acting on acid anhydrides, in phosphorus-c…	E3.6.3.6; H+-transporting ATPase [EC:3.6.3.6]	K01535	ath00190 Oxidative phosphorylation - Arabidopsis thaliana (thale cress);	IPR023298; IPR004014; IPR008250; IPR023299; IPR023214;	P-type ATPase, transmembrane domain; Cation-transporting P-type ATPase, N-terminal; P-type ATPase, A domain; P-type ATPase, cytoplasmic domain N; HAD-like domain;
ECIP1	ECIP1	MA_2314g0010	OSJNBb0011N17.20 protein	2			cytosol, nuclear			binding;				IPR003891; IPR016024; IPR016021;	Initiation factor eIF-4 gamma, MA3; Armadillo-type fold; MIF4G-like domain;
PYD1	PYD1	MA_27352g0010	Unknown	2			cytosol	single-organism process; metabolic process; oxidation-reduction process; single-organism metabolic process;	intracellular part; cell; cell part; intracellular; cytoplasm;	oxidoreductase activity, acting on the CH-CH group of donors; catalytic activity; oxidoreductase activity;	DPYD; dihydropyrimidine dehydrogenase (NADP+) [EC:1.3.1.2]	K00207	ath00240 Pyrimidine metabolism - Arabidopsis thaliana (thale cress); ath00770 Pantothenate and CoA biosynthesis - Arabidopsis thaliana (thale cress); ath01100 Metabolic pathways - Arabidopsis thaliana (thale cress); ath00410 beta-Alanine metabolism - Arabidopsis thaliana (thale cress);	IPR013785; IPR005720;	Aldolase-type TIM barrel; Dihydroorotate dehydrogenase domain;
AT2G42520	AT2G42520	MA_137324g0010	DEAD-box ATP-dependent RNA helicase 37	2			nuclear			ATP binding; nucleoside phosphate binding; nucleoside binding; ion binding; nucleotide binding; organic cyclic compound binding; heterocyclic compound binding; ribonucleoside binding; carbohydrate derivative binding; ribonucleotide binding; binding; nucleic acid binding; purine ribonucleoside binding; anion binding; purine ribonucleotide binding; adenyl ribonucleotide binding; adenyl nucleotide b…		K11594		IPR014014; IPR011545; IPR027417; IPR014001; IPR001650;	RNA helicase, DEAD-box type, Q motif; DEAD/DEAH box helicase domain; P-loop containing nucleoside triphosphate hydrolase; Helicase superfamily 1/2, ATP-binding domain; Helicase, C-terminal;
AT2G19680	AT2G19680	MA_10429995g0010	Hydrogen-transporting ATP synthase, rotational mechanism	2			extracellular	nucleoside metabolic process; purine nucleoside metabolic process; purine ribonucleoside monophosphate metabolic process; nucleotide metabolic process; single-organism process; purine ribonucleoside biosynthetic process; nucleoside biosynthetic process; biosynthetic process; ribonucleoside monophosphate biosynthetic process; cellular metabolic process; phosphate-containing compound metabolic proc…	intracellular organelle; membrane; mitochondrial part; organelle membrane; organelle envelope; intracellular organelle part; cytoplasm; macromolecular complex; intracellular part; mitochondrial proton-transporting ATP synthase complex, coupling factor F(o); cell; mitochondrial membrane part; proton-transporting ATP synthase complex; mitochondrion; organelle part; intracellular membrane-bounded or…	ion transmembrane transporter activity; substrate-specific transporter activity; monovalent inorganic cation transmembrane transporter activity; inorganic cation transmembrane transporter activity; hydrogen ion transmembrane transporter activity; cation transmembrane transporter activity; substrate-specific transmembrane transporter activity; transporter activity; transmembrane transporter activi…	ATPeFG; F-type H+-transporting ATPase subunit g	K02140	ath00190 Oxidative phosphorylation - Arabidopsis thaliana (thale cress); ath01100 Metabolic pathways - Arabidopsis thaliana (thale cress);
VDAC3	VDAC3	MA_28816g0010	Mitochondrial outer membrane protein porin 5	3			cytosol	transport; transmembrane transport; single-organism localization; single-organism cellular process; single-organism process; localization; cellular process; single-organism transport; establishment of localization;	membrane; intracellular organelle; outer membrane; mitochondrial part; bounding membrane of organelle; organelle membrane; mitochondrial outer membrane; cytoplasm; intracellular organelle part; organelle envelope; intracellular part; cell; organelle part; mitochondrion; organelle; mitochondrial envelope; intracellular membrane-bounded organelle; intracellular; cell part; envelope; organelle outer…			K15040		IPR023614;	Porin domain;
CBR	CBR	MA_8687g0010	Putative NADH-cytochrome B5 reductase family protein	3			extracellular	single-organism process; metabolic process; oxidation-reduction process; single-organism metabolic process;		catalytic activity; oxidoreductase activity;	E1.6.2.2; cytochrome-b5 reductase [EC:1.6.2.2]	K00326	ath00520 Amino sugar and nucleotide sugar metabolism - Arabidopsis thaliana (thale cress);	IPR001433; IPR017927; IPR008333; IPR017938; IPR001709;	Oxidoreductase FAD/NAD(P)-binding; Ferredoxin reductase-type FAD-binding domain; Oxidoreductase, FAD-binding domain; Riboflavin synthase-like beta-barrel; Flavoprotein pyridine nucleotide cytochrome reductase;
AT5G63400	AT5G63400	MA_10429683g0010	Adenylate kinase B	3			mitochondria	metabolic process; cellular aromatic compound metabolic process; heterocycle metabolic process; nucleobase-containing compound metabolic process; organic cyclic compound metabolic process; nitrogen compound metabolic process; cellular nitrogen compound metabolic process; primary metabolic process; cellular process; cellular metabolic process; organic substance metabolic process;		ATP binding; nucleoside phosphate binding; adenylate kinase activity; nucleobase-containing compound kinase activity; nucleoside binding; ion binding; nucleotide binding; nucleotide kinase activity; phosphotransferase activity, phosphate group as acceptor; organic cyclic compound binding; heterocyclic compound binding; ribonucleoside binding; carbohydrate derivative binding; kinase activity; cata…	adk; adenylate kinase [EC:2.7.4.3]	K00939	ath00230 Purine metabolism - Arabidopsis thaliana (thale cress); ath01100 Metabolic pathways - Arabidopsis thaliana (thale cress); ath01110 Biosynthesis of secondary metabolites - Arabidopsis thaliana (thale cress);	IPR007862; IPR027417;	Adenylate kinase, active site lid domain; P-loop containing nucleoside triphosphate hydrolase;
ACT7	ACT7	MA_10427661g0030	Putative actin family protein	3			cytosol
ADK2	ADK2	MA_255g0010	Putative adenosine kinase	3			cytosol	nucleoside metabolic process; purine nucleoside metabolic process; cellular aromatic compound metabolic process; single-organism process; purine ribonucleoside biosynthetic process; nucleoside biosynthetic process; biosynthetic process; organonitrogen compound biosynthetic process; nucleoside salvage; cellular metabolic process; organic substance metabolic process; metabolic process; carbohydrate…		kinase activity; nucleoside kinase activity; phosphotransferase activity, alcohol group as acceptor; catalytic activity; nucleobase-containing compound kinase activity; transferase activity; adenosine kinase activity; transferase activity, transferring phosphorus-containing groups;	E2.7.1.20; adenosine kinase [EC:2.7.1.20]	K00856	ath00230 Purine metabolism - Arabidopsis thaliana (thale cress); ath01100 Metabolic pathways - Arabidopsis thaliana (thale cress);	IPR011611; IPR029056;	Carbohydrate kinase PfkB; Ribokinase-like;

## Sheet: network information
#node1	node2	#node1	node2	node1_string_id	node2_string_id	node1_external_id	node2_external_id	neighborhood	fusion	cooccurence	homology	coexpression	experimental	knowledge	textmining	combined_score
AT4G18100	AT1G36240	MA_10434621g0010	MA_6354g0010	133806	118826	AT4G18100.1	AT1G36240.1	0	0	0	0	0.999	0.928	0.9	0.603	0.999
AT1G34030	emb2386	MA_10429265g0010	MA_1839g0010	118660	115491	AT1G34030.1	AT1G02780.1	0.065	0	0	0	0.999	0	0	0.08	0.999
RPS15AD	AT3G45030	MA_82191g0010	MA_10429759g0010	130210	130105	AT3G46040.1	AT3G45030.1	0.642	0	0	0	0.995	0.808	0	0.552	0.999
AT4G29410	AT2G32060	MA_10428490g0010	MA_119564g0010	135039	124901	AT4G29410.1	AT2G32060.1	0	0	0	0	0.999	0.609	0.9	0.075	0.999
AT3G22230	RPL18	MA_3390g0010	MA_5630845g0010	128943	127146	AT3G22230.1	AT3G05590.1	0.064	0	0	0	0.999	0.928	0.9	0.608	0.999
AT3G56340	emb2386	MA_114136g0010	MA_1839g0010	131308	115491	AT3G56340.1	AT1G02780.1	0	0	0	0	0.997	0.272	0.9	0.847	0.999
AT5G04800	AT1G67430	MA_184894g0010	MA_64923g0010	136594	120985	AT5G04800.1	AT1G67430.1	0	0	0	0	0.999	0.529	0.9	0.552	0.999
AT3G23390	AT1G34030	MA_10427098g0010	MA_10429265g0010	129077	118660	AT3G23390.1	AT1G34030.1	0	0	0	0	0.999	0	0	0.083	0.999
AT3G09630	AT1G74050	MA_20299g0010	MA_108607g0010	127537	121675	AT3G09630.1	AT1G74050.1	0.069	0	0	0	0.999	0.93	0.9	0.557	0.999
RPS13A	RPL24A	MA_141232g0010	MA_6199g0020	132075	125392	AT4G00100.1	AT2G36620.1	0	0	0	0	0.999	0.767	0.9	0.597	0.999
AT5G39850	AT1G34030	MA_10431745g0020	MA_10429265g0010	139484	118660	AT5G39850.1	AT1G34030.1	0.642	0	0	0	0.999	0.88	0	0.58	0.999
RPS6A	RPL23AB	MA_72828g0010	MA_10430928g0010	135287	131196	AT4G31700.1	AT3G55280.1	0	0	0	0	0.996	0.934	0	0	0.999
AT1G74270	AT1G27400	MA_79041g0010	MA_10430182g0010	121699	118020	AT1G74270.1	AT1G27400.1	0	0	0	0	0.994	0.928	0.9	0.175	0.999
RPS15AD	AT3G22230	MA_82191g0010	MA_3390g0010	130210	128943	AT3G46040.1	AT3G22230.1	0.155	0	0	0	0.999	0.792	0.9	0.129	0.999
LOS2	PGK	MA_10428568g0010	MA_10429354g0010	125383	122236	AT2G36530.1	AT1G79550.1	0.642	0	0.298	0	0.991	0.851	0	0.692	0.999
AT3G24830	AT2G34480	MA_186340g0010	MA_12029g0010	129238	125164	AT3G24830.1	AT2G34480.1	0	0	0	0	0.999	0.873	0.9	0.58	0.999
TT4	TT5	MA_10426264g0020	MA_118809g0010	137480	131178	AT5G13930.1	AT3G55120.1	0	0	0	0	0.891	0.787	0.9	0.956	0.999
AT3G60245	AT1G57660	MA_320643g0010	MA_186351g0010	131702	120074	AT3G60245.1	AT1G57860.1	0.185	0	0	0	0.992	0.928	0.9	0.271	0.999
AT5G52650	RPSAb	MA_111018g0010	MA_112104g0010	140892	127051	AT5G52650.1	AT3G04770.1	0	0	0	0	0.87	0.928	0.9	0.08	0.999
EMB3010	AT2G37600	MA_10426804g0010	MA_69756g0010	137148	125503	AT5G10360.1	AT2G37600.1	0	0	0	0	0.978	0.864	0.9	0.124	0.999
AT4G18100	AT2G19740	MA_10434621g0010	MA_14317g0010	133806	123594	AT4G18100.1	AT2G19740.1	0	0	0	0	0.999	0.93	0.9	0.084	0.999
AT3G02080	AT1G34030	MA_10427917g0010	MA_10429265g0010	126757	118660	AT3G02080.1	AT1G34030.1	0	0	0	0	0.999	0.879	0	0.556	0.999
AT5G39850	RPL18	MA_10431745g0020	MA_5630845g0010	139484	127146	AT5G39850.1	AT3G05590.1	0.642	0	0	0	0.999	0.383	0	0.178	0.999
AT4G16720	RPS15AD	MA_19619g0010	MA_82191g0010	133654	130210	AT4G16720.1	AT3G46040.1	0	0	0	0	0.999	0.834	0.9	0.29	0.999
AT3G60245	AT2G09990	MA_320643g0010	MA_32670g0010	131702	122960	AT3G60245.1	AT2G09990.1	0	0	0	0	0.999	0.286	0.9	0	0.999
AT5G04800	AT2G19740	MA_184894g0010	MA_14317g0010	136594	123594	AT5G04800.1	AT2G19740.1	0.086	0	0	0	0.999	0.832	0.9	0.593	0.999
AT5G52650	AT2G09990	MA_111018g0010	MA_32670g0010	140892	122960	AT5G52650.1	AT2G09990.1	0	0	0	0	0.993	0.928	0.9	0.62	0.999
AT4G34555	AT3G02080	MA_10430279g0010	MA_10427917g0010	135603	126757	AT4G34555.1	AT3G02080.1	0	0	0	0	0.999	0.902	0.9	0.189	0.999
AT5G52650	AT3G45030	MA_111018g0010	MA_10429759g0010	140892	130105	AT5G52650.1	AT3G45030.1	0	0	0	0	0.991	0.902	0	0.576	0.999
AT5G52650	AT3G24830	MA_111018g0010	MA_186340g0010	140892	129238	AT5G52650.1	AT3G24830.1	0	0	0	0	0.998	0	0.9	0	0.999
AT5G39850	AT3G52580	MA_10431745g0020	MA_113075g0010	139484	130909	AT5G39850.1	AT3G52580.1	0.642	0	0	0	0.999	0.928	0	0.552	0.999
AT5G52650	AT3G02080	MA_111018g0010	MA_10427917g0010	140892	126757	AT5G52650.1	AT3G02080.1	0	0	0	0	0.998	0.928	0.9	0.573	0.999
At1g43170	AT1G27400	MA_124178g0010	MA_10430182g0010	118908	118020	AT1G43170.1	AT1G27400.1	0.642	0	0	0	0.999	0.943	0.9	0.552	0.999
AT5G39850	RPL23AB	MA_10431745g0020	MA_10430928g0010	139484	131196	AT5G39850.1	AT3G55280.1	0.642	0	0	0	0.989	0.573	0	0.552	0.999
RS27A	AT1G74270	MA_87055g0010	MA_79041g0010	131793	121699	AT3G61110.1	AT1G74270.1	0	0	0	0	0.999	0	0.9	0.132	0.999
AT3G57490	EMB1080	MA_158470g0010	MA_19350g0010	131426	130510	AT3G57490.1	AT3G48930.1	0.642	0	0	0	0.998	0.849	0.9	0.561	0.999
RPSAb	AT2G32060	MA_112104g0010	MA_119564g0010	127051	124901	AT3G04770.1	AT2G32060.1	0.253	0	0	0	0.999	0.93	0.9	0.552	0.999
RPT2a	PBE1	MA_10431395g0010	MA_2177g0010	134998	116600	AT4G29040.1	AT1G13060.2	0	0	0	0	0.459	0.935	0.9	0.787	0.999
AT3G23390	AT1G74050	MA_10427098g0010	MA_108607g0010	129077	121675	AT3G23390.1	AT1G74050.1	0	0	0	0	0.972	0.93	0.9	0.175	0.999
AT5G28060	AT3G45030	MA_119894g0010	MA_10429759g0010	138878	130105	AT5G28060.1	AT3G45030.1	0	0	0	0	0.999	0.928	0	0.13	0.999
AT4G36130	AT2G01250	MA_219740g0010	MA_47548g0010	135774	122405	AT4G36130.1	AT2G01250.1	0.642	0	0	0	0.986	0.873	0	0.552	0.999
AT3G23390	AT1G70600	MA_10427098g0010	MA_10436259g0020	129077	121323	AT3G23390.1	AT1G70600.1	0	0	0	0	0.998	0.93	0.9	0	0.999
AT5G28060	AT5G04800	MA_119894g0010	MA_184894g0010	138878	136594	AT5G28060.1	AT5G04800.1	0.068	0	0	0	0.999	0.928	0.9	0.62	0.999
AT5G52650	AT2G32060	MA_111018g0010	MA_119564g0010	140892	124901	AT5G52650.1	AT2G32060.1	0	0	0	0	0.981	0.93	0.9	0.189	0.999
AT4G29410	AT1G57660	MA_10428490g0010	MA_186351g0010	135039	120074	AT4G29410.1	AT1G57860.1	0	0	0	0	0.999	0.921	0.9	0.958	0.999
RPL24A	AT1G74050	MA_6199g0020	MA_108607g0010	125392	121675	AT2G36620.1	AT1G74050.1	0	0	0	0	0.997	0.93	0.9	0.178	0.999
AT4G34555	AT1G70600	MA_10430279g0010	MA_10436259g0020	135603	121323	AT4G34555.1	AT1G70600.1	0	0	0	0	0.997	0.494	0.9	0	0.999
RPL5B	AT2G43460	MA_70965g0010	MA_20588g0010	139473	126133	AT5G39740.1	AT2G43460.1	0	0	0	0	0.999	0.943	0	0.646	0.999
AT5G58420	AT3G57490	MA_127596g0010	MA_158470g0010	141525	131426	AT5G58420.1	AT3G57490.1	0.642	0	0.219	0	0.999	0.849	0.9	0	0.999
AT2G40010	AT2G19740	MA_10433058g0020	MA_14317g0010	125758	123594	AT2G40010.1	AT2G19740.1	0.281	0	0	0	0.999	0.928	0.9	0.168	0.999
RPS6A	emb2386	MA_72828g0010	MA_1839g0010	135287	115491	AT4G31700.1	AT1G02780.1	0	0	0	0	0.999	0.895	0.9	0.191	0.999
AT3G52580	AT1G74270	MA_113075g0010	MA_79041g0010	130909	121699	AT3G52580.1	AT1G74270.1	0	0	0	0	0.999	0.446	0.9	0.586	0.999
AT3G09630	AT1G74270	MA_20299g0010	MA_79041g0010	127537	121699	AT3G09630.1	AT1G74270.1	0	0	0	0	0.999	0.928	0.9	0.124	0.999
AT5G35530	AT4G25740	MA_10436283g0010	MA_314020g0010	139053	134637	AT5G35530.1	AT4G25740.1	0	0	0	0	0.967	0.928	0.9	0.562	0.999
AT3G56340	AT1G57660	MA_114136g0010	MA_186351g0010	131308	120074	AT3G56340.1	AT1G57860.1	0	0	0	0	0.985	0.344	0.9	0.594	0.999
AT4G27090	AT3G56340	MA_10434733g0010	MA_114136g0010	134783	131308	AT4G27090.1	AT3G56340.1	0	0	0	0	0.998	0.451	0.9	0.18	0.999
AT3G09630	AT2G01250	MA_20299g0010	MA_47548g0010	127537	122405	AT3G09630.1	AT2G01250.1	0.642	0	0	0	0.993	0.928	0	0.863	0.999
RPL24A	AT2G34480	MA_6199g0020	MA_12029g0010	125392	125164	AT2G36620.1	AT2G34480.1	0	0	0	0	0.999	0.928	0.9	0.164	0.999
RPS15AD	AT2G32060	MA_82191g0010	MA_119564g0010	130210	124901	AT3G46040.1	AT2G32060.1	0	0	0	0	0.935	0.887	0.9	0.163	0.999
RPSAb	RPL24A	MA_112104g0010	MA_6199g0020	127051	125392	AT3G04770.1	AT2G36620.1	0	0	0	0	0.999	0.904	0.9	0.544	0.999
AT5G58420	AT5G39850	MA_127596g0010	MA_10431745g0020	141525	139484	AT5G58420.1	AT5G39850.1	0	0	0	0	0.985	0.928	0	0.677	0.999
AT4G34555	RPS15AD	MA_10430279g0010	MA_82191g0010	135603	130210	AT4G34555.1	AT3G46040.1	0	0	0	0	0.983	0.804	0.9	0.659	0.999
AT4G27090	AT4G16720	MA_10434733g0010	MA_19619g0010	134783	133654	AT4G27090.1	AT4G16720.1	0	0	0	0	0.999	0.943	0.9	0.838	0.999
EMB3010	AT4G18100	MA_10426804g0010	MA_10434621g0010	137148	133806	AT5G10360.1	AT4G18100.1	0	0	0.277	0	0.999	0.933	0.9	0.613	0.999
PBA1	AT2G05840.1	MA_164900g0010	MA_615509g0010	135242	122821	AT4G31300.2	AT2G05840.1	0	0	0	0	0.62	0.951	0.95	0.865	0.999
RPS13A	At1g43170	MA_141232g0010	MA_124178g0010	132075	118908	AT4G00100.1	AT1G43170.1	0.07	0	0	0	0.997	0.932	0.9	0.706	0.999
AT5G28060	AT2G37600	MA_119894g0010	MA_69756g0010	138878	125503	AT5G28060.1	AT2G37600.1	0	0	0	0	0.912	0.825	0.9	0.565	0.999
AT4G27090	AT1G34030	MA_10434733g0010	MA_10429265g0010	134783	118660	AT4G27090.1	AT1G34030.1	0.101	0	0	0	0.999	0	0	0.079	0.999
RPS15AD	AT2G34480	MA_82191g0010	MA_12029g0010	130210	125164	AT3G46040.1	AT2G34480.1	0	0	0	0	0.999	0.766	0.9	0.188	0.999
AT3G23390	AT1G74270	MA_10427098g0010	MA_79041g0010	129077	121699	AT3G23390.1	AT1G74270.1	0	0	0	0	0.999	0.928	0.9	0.181	0.999
AT4G18100	AT1G27400	MA_10434621g0010	MA_10430182g0010	133806	118020	AT4G18100.1	AT1G27400.1	0.642	0	0	0	0.999	0.943	0.9	0.552	0.999
AT3G24830	RPL18	MA_186340g0010	MA_5630845g0010	129238	127146	AT3G24830.1	AT3G05590.1	0.642	0	0	0	0.999	0.902	0.9	0.073	0.999
AT4G29410	At1g43170	MA_10428490g0010	MA_124178g0010	135039	118908	AT4G29410.1	AT1G43170.1	0	0	0	0	0.961	0.933	0.9	0.075	0.999
AT3G45030	emb2386	MA_10429759g0010	MA_1839g0010	130105	115491	AT3G45030.1	AT1G02780.1	0	0	0	0	0.997	0.539	0	0.596	0.999
AT5G04800	AT4G25740	MA_184894g0010	MA_314020g0010	136594	134637	AT5G04800.1	AT4G25740.1	0	0	0	0	0.941	0.902	0.9	0.631	0.999
AT3G24830	AT2G43460	MA_186340g0010	MA_20588g0010	129238	126133	AT3G24830.1	AT2G43460.1	0	0	0	0	0.994	0.928	0	0	0.999
RPS13A	SAC52	MA_141232g0010	MA_17326g0010	132075	116732	AT4G00100.1	AT1G14320.1	0.069	0	0	0	0.999	0.928	0.9	0.728	0.999
AT5G58420	RS27A	MA_127596g0010	MA_87055g0010	141525	131793	AT5G58420.1	AT3G61110.1	0	0	0.288	0	0.989	0.902	0.9	0.188	0.999
AT4G34670	EMB1080	MA_124901g0010	MA_19350g0010	135616	130510	AT4G34670.1	AT3G48930.1	0	0	0	0	0.995	0.93	0.9	0.635	0.999
RPSAb	AT1G74050	MA_112104g0010	MA_108607g0010	127051	121675	AT3G04770.1	AT1G74050.1	0	0	0	0	0.998	0.153	0.9	0	0.999
AT2G19740	AT1G34030	MA_14317g0010	MA_10429265g0010	123594	118660	AT2G19740.1	AT1G34030.1	0	0	0	0	0.999	0.09	0	0	0.999
AT3G60245	AT3G22230	MA_320643g0010	MA_3390g0010	131702	128943	AT3G60245.1	AT3G22230.1	0	0	0	0	0.999	0.93	0.9	0.084	0.999
RPS15AD	AT2G01250	MA_82191g0010	MA_47548g0010	130210	122405	AT3G46040.1	AT2G01250.1	0.642	0	0	0	0.999	0.692	0	0.566	0.999
AT5G26360	AT3G03960	MA_37504g0010	MA_100776g0010	138716	126964	AT5G26360.1	AT3G03960.1	0	0	0.316	0.763	0.999	0.947	0.915	0.643	0.999
RPS6A	AT4G18100	MA_72828g0010	MA_10434621g0010	135287	133806	AT4G31700.1	AT4G18100.1	0	0	0.254	0	0.999	0.933	0.9	0.613	0.999
AT5G58420	RPS15AD	MA_127596g0010	MA_82191g0010	141525	130210	AT5G58420.1	AT3G46040.1	0.642	0	0	0	0.992	0.848	0.9	0.189	0.999
AT5G58420	RPS13A	MA_127596g0010	MA_141232g0010	141525	132075	AT5G58420.1	AT4G00100.1	0	0	0	0	0.998	0.93	0.9	0	0.999
AT3G60245	AT1G36240	MA_320643g0010	MA_6354g0010	131702	118826	AT3G60245.1	AT1G36240.1	0	0	0	0	0.982	0.928	0.9	0.567	0.999
AT5G35530	LOS1	MA_10436283g0010	MA_10426758g0020	139053	119972	AT5G35530.1	AT1G56070.1	0.642	0	0	0	0.932	0.93	0.9	0.552	0.999
AT5G28060	AT2G43460	MA_119894g0010	MA_20588g0010	138878	126133	AT5G28060.1	AT2G43460.1	0	0	0	0	0.999	0	0	0.18	0.999
AT3G60245	AT2G43460	MA_320643g0010	MA_20588g0010	131702	126133	AT3G60245.1	AT2G43460.1	0	0	0	0	0.999	0.943	0	0.083	0.999
AT2G34480	AT1G36240	MA_12029g0010	MA_6354g0010	125164	118826	AT2G34480.1	AT1G36240.1	0	0	0	0	0.989	0.873	0.9	0.144	0.999
AT3G57490	AT3G09630	MA_158470g0010	MA_20299g0010	131426	127537	AT3G57490.1	AT3G09630.1	0.642	0	0	0	0.999	0.394	0.9	0.552	0.999
RPS15AD	AT1G67430	MA_82191g0010	MA_64923g0010	130210	120985	AT3G46040.1	AT1G67430.1	0.642	0	0	0	0.998	0.82	0.9	0.552	0.999
AT4G25740	AT3G52580	MA_314020g0010	MA_113075g0010	134637	130909	AT4G25740.1	AT3G52580.1	0	0	0	0	0.964	0.928	0.9	0.589	0.999
AT4G34670	AT2G32060	MA_124901g0010	MA_119564g0010	135616	124901	AT4G34670.1	AT2G32060.1	0	0	0	0	0.999	0.943	0.9	0.179	0.999
RPS15AD	AT2G19740	MA_82191g0010	MA_14317g0010	130210	123594	AT3G46040.1	AT2G19740.1	0	0	0	0	0.998	0.784	0.9	0.131	0.999
AT1G74270	At1g43170	MA_79041g0010	MA_124178g0010	121699	118908	AT1G74270.1	AT1G43170.1	0	0	0	0	0.979	0.928	0.9	0.181	0.999
AT5G52650	RPS6A	MA_111018g0010	MA_72828g0010	140892	135287	AT5G52650.1	AT4G31700.1	0	0	0	0	0.984	0.93	0.9	0.611	0.999
AT4G29410	RPL24A	MA_10428490g0010	MA_6199g0020	135039	125392	AT4G29410.1	AT2G36620.1	0	0	0	0	0.999	0.936	0.9	0.123	0.999
PBA1	RPT2a	MA_164900g0010	MA_10431395g0010	135242	134998	AT4G31300.2	AT4G29040.1	0	0	0	0	0.675	0.999	0.9	0.508	0.999
AT5G58420	RPL23AB	MA_127596g0010	MA_10430928g0010	141525	131196	AT5G58420.1	AT3G55280.1	0.642	0	0	0	0.995	0.895	0	0	0.999
AT5G02960	AT4G16720	MA_9043057g0010	MA_19619g0010	136398	133654	AT5G02960.1	AT4G16720.1	0	0	0	0	0.999	0.773	0.9	0.552	0.999
AT2G34590	mtLPD1	MA_118815g0010	MA_4137775g0010	125176	119132	AT2G34590.1	AT1G48030.1	0.642	0	0	0	0.809	0.755	0.954	0.647	0.999
AT4G27090	AT2G01250	MA_10434733g0010	MA_47548g0010	134783	122405	AT4G27090.1	AT2G01250.1	0.259	0	0	0	0.978	0.928	0	0.777	0.999
AT2G43460	AT2G32060	MA_20588g0010	MA_119564g0010	126133	124901	AT2G43460.1	AT2G32060.1	0	0	0	0	0.999	0.762	0	0.141	0.999
AT2G34480	emb2386	MA_12029g0010	MA_1839g0010	125164	115491	AT2G34480.1	AT1G02780.1	0	0	0	0	0.999	0.873	0.9	0.192	0.999
AT4G27090	AT2G09990	MA_10434733g0010	MA_32670g0010	134783	122960	AT4G27090.1	AT2G09990.1	0.065	0	0	0	0.999	0.928	0.9	0.644	0.999
AT5G58420	EMB1080	MA_127596g0010	MA_19350g0010	141525	130510	AT5G58420.1	AT3G48930.1	0.642	0	0	0	0.981	0.928	0.9	0.554	0.999
AT5G02960	RPSAb	MA_9043057g0010	MA_112104g0010	136398	127051	AT5G02960.1	AT3G04770.1	0.099	0	0	0	0.982	0.93	0.9	0.552	0.999
AT5G35530	AT4G34670	MA_10436283g0010	MA_124901g0010	139053	135616	AT5G35530.1	AT4G34670.1	0	0	0	0	0.999	0.93	0.9	0.625	0.999
AT3G02080	AT1G36240	MA_10427917g0010	MA_6354g0010	126757	118826	AT3G02080.1	AT1G36240.1	0	0	0	0	0.976	0	0.9	0.643	0.999
RPS6A	AT2G34480	MA_72828g0010	MA_12029g0010	135287	125164	AT4G31700.1	AT2G34480.1	0	0	0	0	0.999	0.907	0.9	0.083	0.999
AT2G19740	emb2386	MA_14317g0010	MA_1839g0010	123594	115491	AT2G19740.1	AT1G02780.1	0	0	0	0	0.996	0.902	0.9	0.188	0.999
RS27A	AT3G45030	MA_87055g0010	MA_10429759g0010	131793	130105	AT3G61110.1	AT3G45030.1	0	0	0	0	0.999	0.873	0	0.552	0.999
AT5G58420	AT4G27090	MA_127596g0010	MA_10434733g0010	141525	134783	AT5G58420.1	AT4G27090.1	0.102	0	0	0	0.997	0.888	0.9	0.073	0.999
AT4G18100	At1g43170	MA_10434621g0010	MA_124178g0010	133806	118908	AT4G18100.1	AT1G43170.1	0.642	0	0	0	0.997	0.943	0.9	0.552	0.999
EMB3010	emb2386	MA_10426804g0010	MA_1839g0010	137148	115491	AT5G10360.1	AT1G02780.1	0	0	0	0	0.999	0.895	0.9	0.191	0.999
AT4G36130	AT1G34030	MA_219740g0010	MA_10429265g0010	135774	118660	AT4G36130.1	AT1G34030.1	0.642	0	0	0	0.997	0.372	0	0.552	0.999
AT3G45030	AT1G36240	MA_10429759g0010	MA_6354g0010	130105	118826	AT3G45030.1	AT1G36240.1	0.17	0	0	0	0.999	0	0	0.564	0.999
AT3G52580	AT1G33120	MA_113075g0010	MA_38141g0010	130909	118585	AT3G52580.1	AT1G33120.1	0.642	0	0	0	0.998	0.868	0	0.552	0.999
AT4G29410	AT1G74050	MA_10428490g0010	MA_108607g0010	135039	121675	AT4G29410.1	AT1G74050.1	0	0	0	0	0.982	0.929	0.9	0.582	0.999
AT4G25740	AT3G56340	MA_314020g0010	MA_114136g0010	134637	131308	AT4G25740.1	AT3G56340.1	0	0	0	0	0.966	0.928	0.9	0.642	0.999
AT4G16720	AT3G57490	MA_19619g0010	MA_158470g0010	133654	131426	AT4G16720.1	AT3G57490.1	0	0	0	0	0.999	0.572	0.9	0.532	0.999
RPL5B	AT2G32060	MA_70965g0010	MA_119564g0010	139473	124901	AT5G39740.1	AT2G32060.1	0	0	0	0	0.999	0.723	0.9	0.552	0.999
AT3G57490	AT3G02080	MA_158470g0010	MA_10427917g0010	131426	126757	AT3G57490.1	AT3G02080.1	0	0	0	0	0.954	0.849	0.9	0.552	0.999
AT5G04800	AT3G57490	MA_184894g0010	MA_158470g0010	136594	131426	AT5G04800.1	AT3G57490.1	0	0	0	0	0.986	0.808	0.9	0.552	0.999
AT4G18100	RPL18	MA_10434621g0010	MA_5630845g0010	133806	127146	AT4G18100.1	AT3G05590.1	0	0	0	0	0.998	0.93	0.9	0.552	0.999
AT5G39850	RPL5B	MA_10431745g0020	MA_70965g0010	139484	139473	AT5G39850.1	AT5G39740.1	0.642	0	0	0	0.996	0.573	0	0.552	0.999
RPS6A	RPL24A	MA_72828g0010	MA_6199g0020	135287	125392	AT4G31700.1	AT2G36620.1	0.3	0	0	0	0.999	0.931	0.9	0.575	0.999
AT3G23390	AT3G02080	MA_10427098g0010	MA_10427917g0010	129077	126757	AT3G23390.1	AT3G02080.1	0	0	0	0	0.999	0.588	0.9	0.17	0.999
AT5G35530	AT3G52580	MA_10436283g0010	MA_113075g0010	139053	130909	AT5G35530.1	AT3G52580.1	0.642	0	0	0	0.999	0.928	0.9	0.603	0.999
AT1G70600	SAC52	MA_10436259g0020	MA_17326g0010	121323	116732	AT1G70600.1	AT1G14320.1	0.642	0	0	0	0.999	0.928	0.9	0.552	0.999
AT2G32060	AT2G09990	MA_119564g0010	MA_32670g0010	124901	122960	AT2G32060.1	AT2G09990.1	0.079	0	0	0	0.999	0.93	0.9	0.125	0.999
AT1G36240	SAC52	MA_6354g0010	MA_17326g0010	118826	116732	AT1G36240.1	AT1G14320.1	0	0	0	0	0.98	0.902	0.9	0.14	0.999
AT1G67430	AT1G34030	MA_64923g0010	MA_10429265g0010	120985	118660	AT1G67430.1	AT1G34030.1	0.642	0	0	0	0.999	0.463	0	0.552	0.999
RPS6A	RS27A	MA_72828g0010	MA_87055g0010	135287	131793	AT4G31700.1	AT3G61110.1	0	0	0	0	0.993	0.928	0.9	0.189	0.999
AT4G16720	AT2G09990	MA_19619g0010	MA_32670g0010	133654	122960	AT4G16720.1	AT2G09990.1	0	0	0	0	0.999	0.923	0.9	0.193	0.999
RPL5B	AT4G18100	MA_70965g0010	MA_10434621g0010	139473	133806	AT5G39740.1	AT4G18100.1	0.642	0	0	0	0.999	0.943	0.9	0.552	0.999
AT5G23540	RPT1A	MA_10429431g0020	MA_10435556g0010	138424	119727	AT5G23540.1	AT1G53750.1	0	0	0	0	0.664	0.928	0.911	0.647	0.999
EMB3010	AT3G60245	MA_10426804g0010	MA_320643g0010	137148	131702	AT5G10360.1	AT3G60245.1	0	0	0	0	0.978	0.764	0.9	0.184	0.999
AT4G29410	RPSAb	MA_10428490g0010	MA_112104g0010	135039	127051	AT4G29410.1	AT3G04770.1	0	0	0	0	0.999	0	0.9	0	0.999
AT4G27090	AT1G33120	MA_10434733g0010	MA_38141g0010	134783	118585	AT4G27090.1	AT1G33120.1	0.17	0	0	0	0.998	0.93	0	0.189	0.999
SAC52	emb2386	MA_17326g0010	MA_1839g0010	116732	115491	AT1G14320.1	AT1G02780.1	0	0	0	0	0.999	0.902	0.9	0.497	0.999
AT4G16720	AT2G40010	MA_19619g0010	MA_10433058g0020	133654	125758	AT4G16720.1	AT2G40010.1	0	0	0	0	0.999	0.93	0.9	0.084	0.999
AT5G04800	AT3G22230	MA_184894g0010	MA_3390g0010	136594	128943	AT5G04800.1	AT3G22230.1	0	0	0	0	0.999	0.839	0.9	0.132	0.999
AT2G43460	AT1G74270	MA_20588g0010	MA_79041g0010	126133	121699	AT2G43460.1	AT1G74270.1	0	0	0	0	0.999	0.928	0	0.169	0.999
AT4G36130	AT1G33120	MA_219740g0010	MA_38141g0010	135774	118585	AT4G36130.1	AT1G33120.1	0.642	0	0.203	0	0.999	0.902	0	0.552	0.999
AT5G28060	AT1G36240	MA_119894g0010	MA_6354g0010	138878	118826	AT5G28060.1	AT1G36240.1	0	0	0	0	0.839	0.917	0.9	0.56	0.999
RPL23AB	RPL24A	MA_10430928g0010	MA_6199g0020	131196	125392	AT3G55280.1	AT2G36620.1	0	0	0	0	0.998	0.943	0	0.187	0.999
AT3G57490	SAC52	MA_158470g0010	MA_17326g0010	131426	116732	AT3G57490.1	AT1G14320.1	0.642	0	0	0	0.999	0.297	0.9	0.552	0.999
AT1G34030	AT1G27400	MA_10429265g0010	MA_10430182g0010	118660	118020	AT1G34030.1	AT1G27400.1	0.642	0	0	0	0.999	0.463	0	0.552	0.999
AT3G22230	RPSAb	MA_3390g0010	MA_112104g0010	128943	127051	AT3G22230.1	AT3G04770.1	0	0	0	0	0.999	0.491	0.9	0	0.999
RPS6A	RPS13A	MA_72828g0010	MA_141232g0010	135287	132075	AT4G31700.1	AT4G00100.1	0	0	0	0	0.999	0.943	0.9	0.364	0.999
AT5G35530	RPL23AB	MA_10436283g0010	MA_10430928g0010	139053	131196	AT5G35530.1	AT3G55280.1	0.642	0	0.221	0	0.999	0.929	0	0.564	0.999
AT5G39850	emb2386	MA_10431745g0020	MA_1839g0010	139484	115491	AT5G39850.1	AT1G02780.1	0.065	0	0	0	0.999	0	0	0.188	0.999
RS27A	AT1G34030	MA_87055g0010	MA_10429265g0010	131793	118660	AT3G61110.1	AT1G34030.1	0	0	0	0	0.999	0.853	0	0.131	0.999
AT2G37600	AT2G32060	MA_69756g0010	MA_119564g0010	125503	124901	AT2G37600.1	AT2G32060.1	0	0	0	0	0.999	0.718	0.9	0.558	0.999
AT3G09630	At1g43170	MA_20299g0010	MA_124178g0010	127537	118908	AT3G09630.1	AT1G43170.1	0.642	0	0.314	0	0.999	0.943	0.9	0.771	0.999
AT5G39850	RPL24A	MA_10431745g0020	MA_6199g0020	139484	125392	AT5G39850.1	AT2G36620.1	0	0	0	0	0.999	0.361	0	0.579	0.999
AT4G18100	RPS15AD	MA_10434621g0010	MA_82191g0010	133806	130210	AT4G18100.1	AT3G46040.1	0.642	0	0	0	0.985	0.619	0.9	0	0.999
AT4G34670	AT2G34480	MA_124901g0010	MA_12029g0010	135616	125164	AT4G34670.1	AT2G34480.1	0	0	0	0	0.999	0.903	0.9	0.08	0.999
AT5G02960	AT4G27090	MA_9043057g0010	MA_10434733g0010	136398	134783	AT5G02960.1	AT4G27090.1	0	0	0	0	0.998	0.774	0.9	0.08	0.999
AT5G58420	AT1G36240	MA_127596g0010	MA_6354g0010	141525	118826	AT5G58420.1	AT1G36240.1	0	0	0.215	0	0.992	0.848	0.9	0.083	0.999
AT5G28060	AT3G56340	MA_119894g0010	MA_114136g0010	138878	131308	AT5G28060.1	AT3G56340.1	0	0	0	0	0.918	0.93	0.9	0.613	0.999
AT2G09990	AT1G33120	MA_32670g0010	MA_38141g0010	122960	118585	AT2G09990.1	AT1G33120.1	0.304	0	0	0	0.999	0.894	0	0.552	0.999
AT4G34555	AT4G27090	MA_10430279g0010	MA_10434733g0010	135603	134783	AT4G34555.1	AT4G27090.1	0	0	0	0	0.987	0.529	0.9	0.14	0.999
AT4G27090	AT4G18100	MA_10434733g0010	MA_10434621g0010	134783	133806	AT4G27090.1	AT4G18100.1	0.162	0	0	0	0.999	0.943	0.9	0.184	0.999
AT4G34670	AT3G56340	MA_124901g0010	MA_114136g0010	135616	131308	AT4G34670.1	AT3G56340.1	0	0	0	0	0.999	0.93	0.9	0.079	0.999
RPS13A	AT3G60245	MA_141232g0010	MA_320643g0010	132075	131702	AT4G00100.1	AT3G60245.1	0	0	0	0	0.998	0.93	0.9	0.552	0.999
RPS15AD	At1g43170	MA_82191g0010	MA_124178g0010	130210	118908	AT3G46040.1	AT1G43170.1	0.642	0	0	0	0.989	0.834	0.9	0.552	0.999
MFP2	ACX3	MA_134292g0010	MA_4442g0010	127293	115869	AT3G06860.1	AT1G06290.1	0.643	0	0	0	0.414	0	0.971	0.936	0.999
AT4G18100	AT4G16720	MA_10434621g0010	MA_19619g0010	133806	133654	AT4G18100.1	AT4G16720.1	0	0	0	0	0.999	0.943	0.9	0.564	0.999
AT5G04800	AT3G60245	MA_184894g0010	MA_320643g0010	136594	131702	AT5G04800.1	AT3G60245.1	0	0	0	0	0.995	0.373	0.9	0.552	0.999
RPS13A	AT2G19740	MA_141232g0010	MA_14317g0010	132075	123594	AT4G00100.1	AT2G19740.1	0	0	0	0	0.999	0.928	0.9	0.073	0.999
AT3G02080	AT1G27400	MA_10427917g0010	MA_10430182g0010	126757	118020	AT3G02080.1	AT1G27400.1	0	0	0	0	0.999	0.911	0.9	0.552	0.999
RS27A	RPS15AD	MA_87055g0010	MA_82191g0010	131793	130210	AT3G61110.1	AT3G46040.1	0	0	0	0	0.994	0.808	0.9	0.59	0.999
AT3G52580	AT2G19740	MA_113075g0010	MA_14317g0010	130909	123594	AT3G52580.1	AT2G19740.1	0	0	0	0	0.99	0.886	0.9	0.188	0.999
AT3G56340	AT1G74270	MA_114136g0010	MA_79041g0010	131308	121699	AT3G56340.1	AT1G74270.1	0	0	0	0	0.999	0	0.9	0.58	0.999
RPL24A	AT1G74270	MA_6199g0020	MA_79041g0010	125392	121699	AT2G36620.1	AT1G74270.1	0	0	0	0	0.999	0.928	0.9	0	0.999
PBD2	PAC1	MA_119122g0010	MA_474079g0010	133418	128931	AT4G14800.2	AT3G22110.1	0	0	0	0.665	0.893	0.943	0.867	0.877	0.999
AT4G16720	RPL23AB	MA_19619g0010	MA_10430928g0010	133654	131196	AT4G16720.1	AT3G55280.1	0	0	0	0	0.988	0.943	0	0.072	0.999
AT3G18190	CPN10	MA_18588g0010	MA_10429427g0010	128499	116807	AT3G18190.1	AT1G14980.1	0.642	0	0	0	0.978	0.565	0.156	0.87	0.999
RPT3	PBG1	MA_13350g0010	MA_10427481g0010	141510	120016	AT5G58290.1	AT1G56450.1	0	0	0	0	0.775	0.958	0.922	0.553	0.999
AT3G22230	AT3G02080	MA_3390g0010	MA_10427917g0010	128943	126757	AT3G22230.1	AT3G02080.1	0	0	0	0	0.999	0.281	0.9	0.187	0.999
AT2G19740	AT1G57660	MA_14317g0010	MA_186351g0010	123594	120074	AT2G19740.1	AT1G57860.1	0.17	0	0	0	0.999	0.902	0.9	0.189	0.999
AT5G28060	AT4G34670	MA_119894g0010	MA_124901g0010	138878	135616	AT5G28060.1	AT4G34670.1	0.065	0	0	0	0.898	0.943	0.9	0	0.999
AT4G29410	AT3G09630	MA_10428490g0010	MA_20299g0010	135039	127537	AT4G29410.1	AT3G09630.1	0	0	0	0	0.969	0.936	0.9	0.589	0.999
ACLB-2	c-NAD-MDH1	MA_160810g0010	MA_10436068g0010	140550	115659	AT5G49460.1	AT1G04410.1	0.643	0	0	0	0.659	0.27	0.984	0.647	0.999
AT3G60245	AT3G56340	MA_320643g0010	MA_114136g0010	131702	131308	AT3G60245.1	AT3G56340.1	0	0	0	0	0.997	0.223	0.9	0.553	0.999
RPL5B	SAC52	MA_70965g0010	MA_17326g0010	139473	116732	AT5G39740.1	AT1G14320.1	0.642	0	0	0	0.999	0.93	0.9	0.552	0.999
AT5G35530	AT3G23390	MA_10436283g0010	MA_10427098g0010	139053	129077	AT5G35530.1	AT3G23390.1	0	0	0	0	0.999	0	0.9	0.075	0.999
RS27A	AT3G22230	MA_87055g0010	MA_3390g0010	131793	128943	AT3G61110.1	AT3G22230.1	0	0	0	0	0.999	0.222	0.9	0.135	0.999
AT5G04800	AT2G32060	MA_184894g0010	MA_119564g0010	136594	124901	AT5G04800.1	AT2G32060.1	0	0	0	0	0.999	0.928	0.9	0.495	0.999
RS27A	AT2G09990	MA_87055g0010	MA_32670g0010	131793	122960	AT3G61110.1	AT2G09990.1	0	0	0	0	0.999	0.902	0.9	0.123	0.999
AT3G45030	AT1G27400	MA_10429759g0010	MA_10430182g0010	130105	118020	AT3G45030.1	AT1G27400.1	0.642	0	0	0	0.999	0.907	0	0.552	0.999
AT3G24830	AT1G57660	MA_186340g0010	MA_186351g0010	129238	120074	AT3G24830.1	AT1G57860.1	0	0	0	0	0.987	0.873	0.9	0.128	0.999
AT5G58420	AT1G27400	MA_127596g0010	MA_10430182g0010	141525	118020	AT5G58420.1	AT1G27400.1	0.642	0	0.247	0	0.999	0.874	0.9	0	0.999
AT4G27090	RPS13A	MA_10434733g0010	MA_141232g0010	134783	132075	AT4G27090.1	AT4G00100.1	0	0	0	0	0.999	0.932	0.9	0.641	0.999
AT4G34670	AT2G19740	MA_124901g0010	MA_14317g0010	135616	123594	AT4G34670.1	AT2G19740.1	0	0	0	0	0.999	0.928	0.9	0.627	0.999
PBA1	PAC1	MA_164900g0010	MA_474079g0010	135242	128931	AT4G31300.2	AT3G22110.1	0	0	0	0.664	0.787	0.951	0.95	0.736	0.999
RPS15AD	AT1G36240	MA_82191g0010	MA_6354g0010	130210	118826	AT3G46040.1	AT1G36240.1	0	0	0	0	0.981	0.769	0.9	0.137	0.999
AT4G34670	At1g43170	MA_124901g0010	MA_124178g0010	135616	118908	AT4G34670.1	AT1G43170.1	0	0	0	0	0.999	0.929	0.9	0.142	0.999
EMB1080	AT1G27400	MA_19350g0010	MA_10430182g0010	130510	118020	AT3G48930.1	AT1G27400.1	0.642	0	0	0	0.999	0.901	0.9	0.552	0.999
AT2G32060	AT1G67430	MA_119564g0010	MA_64923g0010	124901	120985	AT2G32060.1	AT1G67430.1	0.07	0	0	0	0.973	0.647	0.9	0.552	0.999
AT2G32060	AT1G27400	MA_119564g0010	MA_10430182g0010	124901	118020	AT2G32060.1	AT1G27400.1	0.07	0	0	0	0.993	0.647	0.9	0.552	0.999
AT3G57490	RPS15AD	MA_158470g0010	MA_82191g0010	131426	130210	AT3G57490.1	AT3G46040.1	0.642	0	0	0	0.999	0.757	0.9	0.552	0.999
AT5G52650	AT4G29410	MA_111018g0010	MA_10428490g0010	140892	135039	AT5G52650.1	AT4G29410.1	0	0	0	0	0.996	0.089	0.9	0.187	0.999
PAG1	ATS9	MA_77810g0010	MA_10429714g0010	124364	118182	AT2G27020.1	AT1G29150.1	0	0	0	0	0.23	0.959	0.979	0.552	0.999
EMB3010	LOS1	MA_10426804g0010	MA_10426758g0020	137148	119972	AT5G10360.1	AT1G56070.1	0	0	0	0	0.885	0.93	0.9	0.193	0.999
AT5G35530	RPL24A	MA_10436283g0010	MA_6199g0020	139053	125392	AT5G35530.1	AT2G36620.1	0	0	0	0	0.999	0.752	0.9	0.553	0.999
AT1G67430	LOS1	MA_64923g0010	MA_10426758g0020	120985	119972	AT1G67430.1	AT1G56070.1	0.642	0	0	0	0.934	0.647	0.9	0.354	0.999
AT3G22230	AT1G36240	MA_3390g0010	MA_6354g0010	128943	118826	AT3G22230.1	AT1G36240.1	0.065	0	0	0	0.993	0.902	0.9	0.579	0.999
RPS13A	AT3G02080	MA_141232g0010	MA_10427917g0010	132075	126757	AT4G00100.1	AT3G02080.1	0	0	0	0	0.999	0.93	0.9	0.568	0.999
AT3G24830	RPL24A	MA_186340g0010	MA_6199g0020	129238	125392	AT3G24830.1	AT2G36620.1	0	0	0	0	0.999	0.928	0.9	0.559	0.999
AT2G01250	AT1G27400	MA_47548g0010	MA_10430182g0010	122405	118020	AT2G01250.1	AT1G27400.1	0.642	0	0	0	0.999	0.928	0	0.552	0.999
RPL24A	AT2G19740	MA_6199g0020	MA_14317g0010	125392	123594	AT2G36620.1	AT2G19740.1	0	0	0	0	0.998	0.93	0.9	0.576	0.999
EMB3010	AT3G62870	MA_10426804g0010	MA_109678g0010	137148	131989	AT5G10360.1	AT3G62870.1	0.259	0	0	0	0.994	0.929	0	0.492	0.999
AT4G34555	emb2386	MA_10430279g0010	MA_1839g0010	135603	115491	AT4G34555.1	AT1G02780.1	0	0	0	0	0.997	0.415	0.9	0.287	0.999
RPL5B	AT3G09630	MA_70965g0010	MA_20299g0010	139473	127537	AT5G39740.1	AT3G09630.1	0.642	0	0	0	0.999	0.943	0.9	0.694	0.999
RPL5B	AT2G19740	MA_70965g0010	MA_14317g0010	139473	123594	AT5G39740.1	AT2G19740.1	0	0	0	0	0.985	0.93	0.9	0.083	0.999
AT3G62870	AT3G24830	MA_109678g0010	MA_186340g0010	131989	129238	AT3G62870.1	AT3G24830.1	0.079	0	0	0	0.978	0.928	0	0.556	0.999
PAC1	RPT1A	MA_474079g0010	MA_10435556g0010	128931	119727	AT3G22110.1	AT1G53750.1	0	0	0	0	0.809	0.93	0.922	0.257	0.999
AT2G09990	AT1G57660	MA_32670g0010	MA_186351g0010	122960	120074	AT2G09990.1	AT1G57860.1	0	0	0	0	0.999	0.863	0.9	0.084	0.999
AT4G34670	RPL18	MA_124901g0010	MA_5630845g0010	135616	127146	AT4G34670.1	AT3G05590.1	0	0	0	0	0.999	0.928	0.9	0	0.999
RPSAb	LOS1	MA_112104g0010	MA_10426758g0020	127051	119972	AT3G04770.1	AT1G56070.1	0.094	0	0.225	0	0.795	0.929	0.9	0.552	0.999
RPL18	At1g43170	MA_5630845g0010	MA_124178g0010	127146	118908	AT3G05590.1	AT1G43170.1	0	0	0	0	0.999	0.93	0.9	0.696	0.999
AT4G16720	AT1G33120	MA_19619g0010	MA_38141g0010	133654	118585	AT4G16720.1	AT1G33120.1	0	0	0.312	0	0.999	0.93	0	0.563	0.999
AT5G58420	RPSAb	MA_127596g0010	MA_112104g0010	141525	127051	AT5G58420.1	AT3G04770.1	0	0	0	0	0.999	0.928	0.9	0	0.999
AT4G25740	AT4G16720	MA_314020g0010	MA_19619g0010	134637	133654	AT4G25740.1	AT4G16720.1	0	0	0	0	0.999	0	0.9	0.079	0.999
AT4G34670	RPL24A	MA_124901g0010	MA_6199g0020	135616	125392	AT4G34670.1	AT2G36620.1	0	0	0	0	0.999	0.933	0.9	0.075	0.999
AT2G37600	emb2386	MA_69756g0010	MA_1839g0010	125503	115491	AT2G37600.1	AT1G02780.1	0	0	0	0	0.998	0.902	0.9	0.111	0.999
AT4G27090	AT3G52580	MA_10434733g0010	MA_113075g0010	134783	130909	AT4G27090.1	AT3G52580.1	0.099	0	0	0	0.99	0.565	0.9	0.629	0.999
AT4G34555	AT2G32060	MA_10430279g0010	MA_119564g0010	135603	124901	AT4G34555.1	AT2G32060.1	0	0	0	0	0.999	0.928	0.9	0.112	0.999
AT2G34480	AT1G67430	MA_12029g0010	MA_64923g0010	125164	120985	AT2G34480.1	AT1G67430.1	0	0	0	0	0.999	0.928	0.9	0.136	0.999
PBA1	PAG1	MA_164900g0010	MA_77810g0010	135242	124364	AT4G31300.2	AT2G27020.1	0	0	0	0	0.909	0.959	0.95	0.837	0.999
AT5G35530	AT5G04800	MA_10436283g0010	MA_184894g0010	139053	136594	AT5G35530.1	AT5G04800.1	0	0	0	0	0.999	0.902	0.9	0.566	0.999
AT5G28060	AT3G52580	MA_119894g0010	MA_113075g0010	138878	130909	AT5G28060.1	AT3G52580.1	0	0	0	0	0.795	0.93	0.9	0.556	0.999
AT3G45030	RPL18	MA_10429759g0010	MA_5630845g0010	130105	127146	AT3G45030.1	AT3G05590.1	0	0	0	0	0.999	0.557	0	0.257	0.999
AT3G45030	AT3G24830	MA_10429759g0010	MA_186340g0010	130105	129238	AT3G45030.1	AT3G24830.1	0.254	0	0	0	0.999	0	0	0.552	0.999
AT5G39850	RPS6A	MA_10431745g0020	MA_72828g0010	139484	135287	AT5G39850.1	AT4G31700.1	0	0	0	0	0.999	0.93	0	0.598	0.999
RS27A	AT2G32060	MA_87055g0010	MA_119564g0010	131793	124901	AT3G61110.1	AT2G32060.1	0	0	0	0	0.998	0.928	0.9	0.552	0.999
AT2G32060	SAC52	MA_119564g0010	MA_17326g0010	124901	116732	AT2G32060.1	AT1G14320.1	0.071	0	0	0	0.999	0.647	0.9	0.557	0.999
AT5G04800	AT1G33120	MA_184894g0010	MA_38141g0010	136594	118585	AT5G04800.1	AT1G33120.1	0	0	0	0	0.999	0.833	0	0.585	0.999
AT3G09630	RPSAb	MA_20299g0010	MA_112104g0010	127537	127051	AT3G09630.1	AT3G04770.1	0.098	0	0	0	0.999	0.202	0.9	0.552	0.999
AT4G34555	AT1G67430	MA_10430279g0010	MA_64923g0010	135603	120985	AT4G34555.1	AT1G67430.1	0	0	0	0	0.995	0.865	0.9	0.179	0.999
AT4G34670	RPS6A	MA_124901g0010	MA_72828g0010	135616	135287	AT4G34670.1	AT4G31700.1	0	0	0	0	0.999	0.943	0.9	0.624	0.999
AT3G24830	AT1G70600	MA_186340g0010	MA_10436259g0020	129238	121323	AT3G24830.1	AT1G70600.1	0.31	0	0	0	0.995	0.902	0.9	0.552	0.999
EMB3010	AT2G01250	MA_10426804g0010	MA_47548g0010	137148	122405	AT5G10360.1	AT2G01250.1	0	0	0	0	0.994	0.858	0	0.181	0.999
AT4G34670	AT3G60245	MA_124901g0010	MA_320643g0010	135616	131702	AT4G34670.1	AT3G60245.1	0	0	0	0	0.993	0.726	0.9	0.179	0.999
RPS6A	AT2G32060	MA_72828g0010	MA_119564g0010	135287	124901	AT4G31700.1	AT2G32060.1	0.259	0	0	0	0.998	0.943	0.9	0.492	0.999
AT4G18100	AT3G22230	MA_10434621g0010	MA_3390g0010	133806	128943	AT4G18100.1	AT3G22230.1	0.162	0	0	0	0.999	0.93	0.9	0.083	0.999
AT3G09630	AT1G70600	MA_20299g0010	MA_10436259g0020	127537	121323	AT3G09630.1	AT1G70600.1	0.642	0	0	0	0.98	0.93	0.9	0.6	0.999
RPL5B	AT1G36240	MA_70965g0010	MA_6354g0010	139473	118826	AT5G39740.1	AT1G36240.1	0	0	0	0	0.982	0.928	0.9	0.647	0.999
AT2G43460	AT1G74050	MA_20588g0010	MA_108607g0010	126133	121675	AT2G43460.1	AT1G74050.1	0	0	0	0	0.981	0.93	0	0.596	0.999
AT5G28060	AT4G34555	MA_119894g0010	MA_10430279g0010	138878	135603	AT5G28060.1	AT4G34555.1	0	0	0	0	0.834	0.928	0.9	0.62	0.999
AT4G25740	AT2G32060	MA_314020g0010	MA_119564g0010	134637	124901	AT4G25740.1	AT2G32060.1	0	0	0	0	0.975	0.93	0.9	0.189	0.999
RPL18	AT2G19740	MA_5630845g0010	MA_14317g0010	127146	123594	AT3G05590.1	AT2G19740.1	0	0	0	0	0.998	0.928	0.9	0.261	0.999
AT3G23390	AT3G22230	MA_10427098g0010	MA_3390g0010	129077	128943	AT3G23390.1	AT3G22230.1	0	0	0	0	0.999	0.93	0.9	0.083	0.999
AT2G01250	AT1G33120	MA_47548g0010	MA_38141g0010	122405	118585	AT2G01250.1	AT1G33120.1	0.642	0	0	0	0.999	0.902	0	0.581	0.999
AT4G36130	At1g43170	MA_219740g0010	MA_124178g0010	135774	118908	AT4G36130.1	AT1G43170.1	0.642	0	0.205	0	0.999	0.928	0.9	0.645	0.999
AT3G02080	At1g43170	MA_10427917g0010	MA_124178g0010	126757	118908	AT3G02080.1	AT1G43170.1	0	0	0	0	0.992	0	0.9	0.552	0.999
AT3G60245	AT2G40010	MA_320643g0010	MA_10433058g0020	131702	125758	AT3G60245.1	AT2G40010.1	0	0	0	0	0.982	0.929	0.9	0.073	0.999
RPL24A	AT2G01250	MA_6199g0020	MA_47548g0010	125392	122405	AT2G36620.1	AT2G01250.1	0	0	0	0	0.998	0.928	0	0.623	0.999
AT4G25740	RS27A	MA_314020g0010	MA_87055g0010	134637	131793	AT4G25740.1	AT3G61110.1	0	0	0	0	0.915	0.902	0.9	0.167	0.999
ACLB-2	MDH	MA_160810g0010	MA_10431009g0010	140550	130358	AT5G49460.1	AT3G47520.1	0.643	0	0	0	0.659	0.27	0.984	0.647	0.999
AT5G35530	AT4G18100	MA_10436283g0010	MA_10434621g0010	139053	133806	AT5G35530.1	AT4G18100.1	0.642	0	0	0	0.999	0.696	0.9	0.552	0.999
AT5G23540	ATS9	MA_10429431g0020	MA_10429714g0010	138424	118182	AT5G23540.1	AT1G29150.1	0	0	0	0	0.406	0.947	0.973	0.639	0.999
AT4G29410	AT4G25740	MA_10428490g0010	MA_314020g0010	135039	134637	AT4G29410.1	AT4G25740.1	0	0	0	0	0.993	0.089	0.9	0.187	0.999
AT3G09630	AT1G57660	MA_20299g0010	MA_186351g0010	127537	120074	AT3G09630.1	AT1G57860.1	0	0	0	0	0.957	0.928	0.9	0.645	0.999
AT4G27090	RPS15AD	MA_10434733g0010	MA_82191g0010	134783	130210	AT4G27090.1	AT3G46040.1	0.155	0	0	0	0.993	0.844	0.9	0.09	0.999
AT4G34555	RS27A	MA_10430279g0010	MA_87055g0010	135603	131793	AT4G34555.1	AT3G61110.1	0	0	0	0	0.999	0.873	0.9	0.612	0.999
PBA1	PBE1	MA_164900g0010	MA_2177g0010	135242	116600	AT4G31300.2	AT1G13060.2	0	0	0.379	0.747	0.831	0.951	0.9	0.964	0.999
AT3G57490	AT1G33120	MA_158470g0010	MA_38141g0010	131426	118585	AT3G57490.1	AT1G33120.1	0.642	0	0	0	0.999	0.33	0	0.552	0.999
AT5G04800	AT4G36130	MA_184894g0010	MA_219740g0010	136594	135774	AT5G04800.1	AT4G36130.1	0.063	0	0	0	0.987	0.778	0.9	0.552	0.999
AT4G36130	AT2G40010	MA_219740g0010	MA_10433058g0020	135774	125758	AT4G36130.1	AT2G40010.1	0.31	0	0	0	0.999	0.899	0.9	0.552	0.999
AT3G09630	emb2386	MA_20299g0010	MA_1839g0010	127537	115491	AT3G09630.1	AT1G02780.1	0.642	0	0	0	0.999	0.928	0.9	0.181	0.999
RPS15AD	AT2G40010	MA_82191g0010	MA_10433058g0020	130210	125758	AT3G46040.1	AT2G40010.1	0.263	0	0	0	0.938	0.778	0.9	0.552	0.999
RPL5B	AT2G01250	MA_70965g0010	MA_47548g0010	139473	122405	AT5G39740.1	AT2G01250.1	0.642	0	0	0	0.999	0.928	0	0.621	0.999
AT3G09630	AT1G27400	MA_20299g0010	MA_10430182g0010	127537	118020	AT3G09630.1	AT1G27400.1	0.642	0	0	0	0.999	0.943	0.9	0.779	0.999
AT2G19740	AT1G74050	MA_14317g0010	MA_108607g0010	123594	121675	AT2G19740.1	AT1G74050.1	0	0	0	0	0.981	0.928	0.9	0.186	0.999
AT4G34670	AT3G62870	MA_124901g0010	MA_109678g0010	135616	131989	AT4G34670.1	AT3G62870.1	0	0	0	0	0.997	0.929	0	0.185	0.999
AT3G60245	RPL18	MA_320643g0010	MA_5630845g0010	131702	127146	AT3G60245.1	AT3G05590.1	0	0	0	0	0.999	0.93	0.9	0.552	0.999
RPL5B	AT1G27400	MA_70965g0010	MA_10430182g0010	139473	118020	AT5G39740.1	AT1G27400.1	0.642	0	0	0	0.999	0.943	0.9	0.552	0.999
AT5G58420	emb2386	MA_127596g0010	MA_1839g0010	141525	115491	AT5G58420.1	AT1G02780.1	0.642	0	0	0	0.998	0.297	0.9	0	0.999
AT3G57490	AT2G32060	MA_158470g0010	MA_119564g0010	131426	124901	AT3G57490.1	AT2G32060.1	0	0	0	0	0.999	0.887	0.9	0.552	0.999
EMB1080	AT3G24830	MA_19350g0010	MA_186340g0010	130510	129238	AT3G48930.1	AT3G24830.1	0.286	0	0	0	0.99	0.483	0.9	0.552	0.999
AT2G43460	AT1G33120	MA_20588g0010	MA_38141g0010	126133	118585	AT2G43460.1	AT1G33120.1	0	0	0	0	0.998	0.93	0	0.083	0.999
EMB3010	AT1G57660	MA_10426804g0010	MA_186351g0010	137148	120074	AT5G10360.1	AT1G57860.1	0	0	0	0	0.999	0.896	0.9	0.294	0.999
AT4G29410	AT3G24830	MA_10428490g0010	MA_186340g0010	135039	129238	AT4G29410.1	AT3G24830.1	0	0	0	0	0.962	0.922	0.9	0.083	0.999
AT1G57660	At1g43170	MA_186351g0010	MA_124178g0010	120074	118908	AT1G57860.1	AT1G43170.1	0	0	0	0	0.939	0.928	0.9	0.646	0.999
AT4G25740	RPL24A	MA_314020g0010	MA_6199g0020	134637	125392	AT4G25740.1	AT2G36620.1	0	0	0	0	0.974	0	0.9	0.776	0.999
AT1G36240	emb2386	MA_6354g0010	MA_1839g0010	118826	115491	AT1G36240.1	AT1G02780.1	0	0	0	0	0.98	0.873	0.9	0.621	0.999
AT3G57490	AT1G34030	MA_158470g0010	MA_10429265g0010	131426	118660	AT3G57490.1	AT1G34030.1	0.642	0	0	0	0.997	0.772	0	0.552	0.999
AT5G26360	CPN20	MA_37504g0010	MA_31325g0010	138716	138200	AT5G26360.1	AT5G20720.1	0.642	0	0	0	0.978	0.565	0.156	0.87	0.999
AT5G04800	RPSAb	MA_184894g0010	MA_112104g0010	136594	127051	AT5G04800.1	AT3G04770.1	0	0	0	0	0.987	0.902	0.9	0.552	0.999
AT5G35530	AT1G27400	MA_10436283g0010	MA_10430182g0010	139053	118020	AT5G35530.1	AT1G27400.1	0.642	0	0	0	0.999	0.928	0.9	0.552	0.999
AT2G01250	AT1G57660	MA_47548g0010	MA_186351g0010	122405	120074	AT2G01250.1	AT1G57860.1	0	0	0	0	0.99	0.872	0	0.625	0.999
AT5G28060	AT5G02960	MA_119894g0010	MA_9043057g0010	138878	136398	AT5G28060.1	AT5G02960.1	0	0	0	0	0.967	0.943	0.9	0.584	0.999
AT4G18100	AT2G32060	MA_10434621g0010	MA_119564g0010	133806	124901	AT4G18100.1	AT2G32060.1	0	0	0	0	0.999	0.764	0.9	0.568	0.999
AT2G43460	AT1G27400	MA_20588g0010	MA_10430182g0010	126133	118020	AT2G43460.1	AT1G27400.1	0	0	0	0	0.996	0.943	0	0	0.999
AT4G27090	AT3G45030	MA_10434733g0010	MA_10429759g0010	134783	130105	AT4G27090.1	AT3G45030.1	0	0	0	0	0.999	0.714	0	0.083	0.999
AT2G09990	emb2386	MA_32670g0010	MA_1839g0010	122960	115491	AT2G09990.1	AT1G02780.1	0	0	0	0	0.999	0.856	0.9	0.179	0.999
AT3G22230	AT3G09630	MA_3390g0010	MA_20299g0010	128943	127537	AT3G22230.1	AT3G09630.1	0.069	0	0	0	0.998	0.93	0.9	0.583	0.999
AT4G36130	AT4G18100	MA_219740g0010	MA_10434621g0010	135774	133806	AT4G36130.1	AT4G18100.1	0.642	0	0	0	0.998	0.928	0.9	0.552	0.999
RPL24A	At1g43170	MA_6199g0020	MA_124178g0010	125392	118908	AT2G36620.1	AT1G43170.1	0	0	0	0	0.993	0.943	0.9	0.644	0.999
RPL23AB	AT1G33120	MA_10430928g0010	MA_38141g0010	131196	118585	AT3G55280.1	AT1G33120.1	0.642	0	0	0	0.992	0.93	0	0.552	0.999
AT1G67430	AT1G57660	MA_64923g0010	MA_186351g0010	120985	120074	AT1G67430.1	AT1G57860.1	0	0	0	0	0.994	0.928	0.9	0.464	0.999
AT4G27090	At1g43170	MA_10434733g0010	MA_124178g0010	134783	118908	AT4G27090.1	AT1G43170.1	0.069	0	0	0	0.992	0.943	0.9	0.564	0.999
CPN20	AT3G11830	MA_31325g0010	MA_20110g0010	138200	127782	AT5G20720.1	AT3G11830.1	0.642	0	0	0	0.98	0.565	0.156	0.87	0.999
AT4G36130	AT3G09630	MA_219740g0010	MA_20299g0010	135774	127537	AT4G36130.1	AT3G09630.1	0.642	0	0	0	0.999	0.928	0.9	0.647	0.999
AT5G52650	AT5G04800	MA_111018g0010	MA_184894g0010	140892	136594	AT5G52650.1	AT5G04800.1	0	0	0	0	0.98	0.902	0.9	0.631	0.999
KASI	EMB3147	MA_24476g0010	MA_10428989g0010	140202	124692	AT5G46290.3	AT2G30200.1	0.642	0	0.501	0	0.776	0.552	0.97	0.258	0.999
AT5G28060	AT4G18100	MA_119894g0010	MA_10434621g0010	138878	133806	AT5G28060.1	AT4G18100.1	0	0	0	0	0.98	0.904	0.9	0.083	0.999
RPL5B	AT1G33120	MA_70965g0010	MA_38141g0010	139473	118585	AT5G39740.1	AT1G33120.1	0.642	0	0	0	0.999	0.93	0	0.593	0.999
AT4G27090	AT3G22230	MA_10434733g0010	MA_3390g0010	134783	128943	AT4G27090.1	AT3G22230.1	0	0	0	0	0.999	0.93	0.9	0.191	0.999
RPT3	AT2G05840.1	MA_13350g0010	MA_615509g0010	141510	122821	AT5G58290.1	AT2G05840.1	0	0	0	0	0.492	0.951	0.922	0.716	0.999
AT3G52580	At1g43170	MA_113075g0010	MA_124178g0010	130909	118908	AT3G52580.1	AT1G43170.1	0.642	0	0	0	0.999	0.604	0.9	0.566	0.999
AT3G23390	AT2G43460	MA_10427098g0010	MA_20588g0010	129077	126133	AT3G23390.1	AT2G43460.1	0	0	0	0	0.999	0.942	0	0.185	0.999
EMB3010	AT4G25740	MA_10426804g0010	MA_314020g0010	137148	134637	AT5G10360.1	AT4G25740.1	0	0	0	0	0.92	0.93	0.9	0.611	0.999
AT3G11830	CPN10	MA_20110g0010	MA_10429427g0010	127782	116807	AT3G11830.1	AT1G14980.1	0.642	0	0	0	0.978	0.565	0.156	0.87	0.999
AT3G09630	AT2G09990	MA_20299g0010	MA_32670g0010	127537	122960	AT3G09630.1	AT2G09990.1	0.259	0	0	0	0.999	0.926	0.9	0.552	0.999
RPS6A	At1g43170	MA_72828g0010	MA_124178g0010	135287	118908	AT4G31700.1	AT1G43170.1	0	0	0	0	0.999	0.929	0.9	0.178	0.999
CPN20	AT3G18190	MA_31325g0010	MA_18588g0010	138200	128499	AT5G20720.1	AT3G18190.1	0.642	0	0	0	0.979	0.565	0.156	0.87	0.999
EMB1080	AT2G01250	MA_19350g0010	MA_47548g0010	130510	122405	AT3G48930.1	AT2G01250.1	0.642	0	0	0	0.998	0.78	0	0.552	0.999
EIF3A	F20D22.6	MA_88184g0010	MA_6993g0010	133032	115635	AT4G11420.1	AT1G04170.1	0	0	0	0	0.396	0.946	0.977	0.599	0.999
AT4G16720	AT3G23390	MA_19619g0010	MA_10427098g0010	133654	129077	AT4G16720.1	AT3G23390.1	0	0	0	0	0.999	0.943	0.9	0.142	0.999
AT4G29410	AT1G67430	MA_10428490g0010	MA_64923g0010	135039	120985	AT4G29410.1	AT1G67430.1	0	0	0	0	0.998	0.933	0.9	0.833	0.999
RPL23AB	AT2G43030	MA_10430928g0010	MA_10432831g0010	131196	126087	AT3G55280.1	AT2G43030.1	0.642	0	0	0	0.998	0.769	0	0.552	0.999
AT5G28060	RPL18	MA_119894g0010	MA_5630845g0010	138878	127146	AT5G28060.1	AT3G05590.1	0	0	0	0	0.904	0.897	0.9	0.181	0.999
AT3G56340	AT3G09630	MA_114136g0010	MA_20299g0010	131308	127537	AT3G56340.1	AT3G09630.1	0	0	0	0	0.988	0.288	0.9	0.554	0.999
AT1G57660	emb2386	MA_186351g0010	MA_1839g0010	120074	115491	AT1G57860.1	AT1G02780.1	0	0	0.333	0	0.993	0.873	0.9	0.558	0.999
AT2G34480	AT1G27400	MA_12029g0010	MA_10430182g0010	125164	118020	AT2G34480.1	AT1G27400.1	0	0	0	0	0.999	0.928	0.9	0.627	0.999
RPL24A	AT2G09990	MA_6199g0020	MA_32670g0010	125392	122960	AT2G36620.1	AT2G09990.1	0	0	0	0	0.999	0.928	0.9	0.083	0.999
AT4G34670	AT4G34555	MA_124901g0010	MA_10430279g0010	135616	135603	AT4G34670.1	AT4G34555.1	0	0	0	0	0.999	0.928	0.9	0	0.999
RPL5B	RPL24A	MA_70965g0010	MA_6199g0020	139473	125392	AT5G39740.1	AT2G36620.1	0	0	0	0	0.999	0.943	0.9	0.614	0.999
AT4G27090	RPSAb	MA_10434733g0010	MA_112104g0010	134783	127051	AT4G27090.1	AT3G04770.1	0	0	0	0	0.992	0.338	0.9	0	0.999
AT3G56340	AT3G22230	MA_114136g0010	MA_3390g0010	131308	128943	AT3G56340.1	AT3G22230.1	0	0	0	0	0.999	0.365	0.9	0.17	0.999
AT3G23390	AT1G33120	MA_10427098g0010	MA_38141g0010	129077	118585	AT3G23390.1	AT1G33120.1	0	0	0	0	0.997	0.93	0	0.124	0.999
AT2G37600	AT1G70600	MA_69756g0010	MA_10436259g0020	125503	121323	AT2G37600.1	AT1G70600.1	0	0	0	0	0.992	0.928	0.9	0.586	0.999
RPSAb	AT1G70600	MA_112104g0010	MA_10436259g0020	127051	121323	AT3G04770.1	AT1G70600.1	0.076	0	0	0	0.994	0	0.9	0.552	0.999
AT3G09630	RPL18	MA_20299g0010	MA_5630845g0010	127537	127146	AT3G09630.1	AT3G05590.1	0	0	0	0	0.999	0.93	0.9	0.676	0.999
GLT1	GDH1	MA_14068g0010	MA_95356g0010	140981	137923	AT5G53460.1	AT5G18170.1	0.295	0	0	0	0.659	0.959	0.9	0.807	0.999
AT4G34670	AT2G09990	MA_124901g0010	MA_32670g0010	135616	122960	AT4G34670.1	AT2G09990.1	0	0	0	0	0.999	0.93	0.9	0.187	0.999
AT4G36130	AT1G57660	MA_219740g0010	MA_186351g0010	135774	120074	AT4G36130.1	AT1G57860.1	0	0	0	0	0.95	0.873	0.9	0.641	0.999
AT5G02960	RS27A	MA_9043057g0010	MA_87055g0010	136398	131793	AT5G02960.1	AT3G61110.1	0	0	0	0	0.994	0.928	0.9	0.646	0.999
AT5G04800	AT3G24830	MA_184894g0010	MA_186340g0010	136594	129238	AT5G04800.1	AT3G24830.1	0	0	0	0	0.999	0.394	0.9	0	0.999
EMB3010	AT1G27400	MA_10426804g0010	MA_10430182g0010	137148	118020	AT5G10360.1	AT1G27400.1	0	0	0	0	0.999	0.929	0.9	0.178	0.999
EMB1467	AT3G03100	MA_10434974g0010	MA_10434929g0010	139239	126867	AT5G37510.2	AT3G03100.1	0	0	0	0	0.084	0.929	0.922	0.83	0.999
AT3G56340	EMB1080	MA_114136g0010	MA_19350g0010	131308	130510	AT3G56340.1	AT3G48930.1	0	0	0	0	0.998	0.928	0.9	0.179	0.999
AT4G18100	RS27A	MA_10434621g0010	MA_87055g0010	133806	131793	AT4G18100.1	AT3G61110.1	0	0	0	0	0.999	0	0.9	0.552	0.999
AT4G34555	RPL18	MA_10430279g0010	MA_5630845g0010	135603	127146	AT4G34555.1	AT3G05590.1	0	0	0	0	0.989	0.485	0.9	0.559	0.999
RPS6A	AT3G24830	MA_72828g0010	MA_186340g0010	135287	129238	AT4G31700.1	AT3G24830.1	0	0	0	0	0.998	0.536	0.9	0.063	0.999
AT4G16720	RPL18	MA_19619g0010	MA_5630845g0010	133654	127146	AT4G16720.1	AT3G05590.1	0	0	0	0	0.999	0.93	0.9	0.869	0.999
AT4G36130	AT3G62870	MA_219740g0010	MA_109678g0010	135774	131989	AT4G36130.1	AT3G62870.1	0.097	0	0	0	0.999	0.928	0	0.495	0.999
AT5G28060	AT2G32060	MA_119894g0010	MA_119564g0010	138878	124901	AT5G28060.1	AT2G32060.1	0.07	0	0	0	0.925	0.943	0.9	0.167	0.999
RPL18	RPSAb	MA_5630845g0010	MA_112104g0010	127146	127051	AT3G05590.1	AT3G04770.1	0.642	0	0	0	0.999	0.115	0.9	0.244	0.999
RPS15AD	AT3G24830	MA_82191g0010	MA_186340g0010	130210	129238	AT3G46040.1	AT3G24830.1	0.302	0	0	0	0.993	0.344	0.9	0.552	0.999
AT1G74050	AT1G33120	MA_108607g0010	MA_38141g0010	121675	118585	AT1G74050.1	AT1G33120.1	0.17	0	0	0	0.999	0.928	0	0.583	0.999
AT3G23390	AT1G27400	MA_10427098g0010	MA_10430182g0010	129077	118020	AT3G23390.1	AT1G27400.1	0	0	0	0	0.999	0.943	0.9	0	0.999
AT4G16720	RS27A	MA_19619g0010	MA_87055g0010	133654	131793	AT4G16720.1	AT3G61110.1	0	0	0	0	0.999	0.566	0.9	0.552	0.999
RPS6A	AT2G09990	MA_72828g0010	MA_32670g0010	135287	122960	AT4G31700.1	AT2G09990.1	0	0	0	0	0.999	0.93	0.9	0.572	0.999
RPL18	SAC52	MA_5630845g0010	MA_17326g0010	127146	116732	AT3G05590.1	AT1G14320.1	0	0	0	0	0.999	0.928	0.9	0.498	0.999
AT4G34670	AT1G74050	MA_124901g0010	MA_108607g0010	135616	121675	AT4G34670.1	AT1G74050.1	0	0	0	0	0.991	0.865	0.9	0.114	0.999
AT5G58420	AT1G70600	MA_127596g0010	MA_10436259g0020	141525	121323	AT5G58420.1	AT1G70600.1	0.642	0	0.223	0	0.965	0.874	0.9	0.211	0.999
AT5G39850	AT5G02960	MA_10431745g0020	MA_9043057g0010	139484	136398	AT5G39850.1	AT5G02960.1	0.323	0	0	0	0.997	0.93	0	0.582	0.999
PGK1	GAPA-2	MA_92421g0010	MA_63231g0010	127883	116584	AT3G12780.1	AT1G12900.1	0.642	0	0.236	0	0.869	0.797	0.734	0.645	0.999
AT4G34555	AT2G43460	MA_10430279g0010	MA_20588g0010	135603	126133	AT4G34555.1	AT2G43460.1	0	0	0	0	0.999	0.338	0	0.218	0.999
AT5G39850	SAC52	MA_10431745g0020	MA_17326g0010	139484	116732	AT5G39850.1	AT1G14320.1	0.642	0	0.268	0	0.994	0.584	0	0.552	0.999
AT2G40010	AT1G33120	MA_10433058g0020	MA_38141g0010	125758	118585	AT2G40010.1	AT1G33120.1	0.26	0	0	0	0.993	0.928	0	0.552	0.999
DFR	TT4	MA_79460g0010	MA_10426264g0020	139807	137480	AT5G42800.1	AT5G13930.1	0	0	0	0	0.431	0.956	0	0.994	0.999
RPS13A	AT1G74050	MA_141232g0010	MA_108607g0010	132075	121675	AT4G00100.1	AT1G74050.1	0	0	0	0	0.995	0.911	0.9	0.773	0.999
AT4G27090	AT1G27400	MA_10434733g0010	MA_10430182g0010	134783	118020	AT4G27090.1	AT1G27400.1	0.095	0	0	0	0.995	0.942	0.9	0.118	0.999
AT5G20890	AT3G03960	MA_10434959g0010	MA_100776g0010	138213	126964	AT5G20890.1	AT3G03960.1	0	0	0	0.734	0.962	0.946	0.915	0.642	0.999
EMB3010	RS27A	MA_10426804g0010	MA_87055g0010	137148	131793	AT5G10360.1	AT3G61110.1	0	0	0	0	0.992	0.928	0.9	0.851	0.999
AT5G04800	AT1G36240	MA_184894g0010	MA_6354g0010	136594	118826	AT5G04800.1	AT1G36240.1	0	0	0	0	0.999	0.587	0.9	0.186	0.999
AT3G62870	AT2G34480	MA_109678g0010	MA_12029g0010	131989	125164	AT3G62870.1	AT2G34480.1	0	0	0	0	0.998	0.928	0	0.648	0.999
AT2G09990	SAC52	MA_32670g0010	MA_17326g0010	122960	116732	AT2G09990.1	AT1G14320.1	0.26	0	0	0	0.999	0.886	0.9	0.552	0.999
AT5G35530	AT1G74050	MA_10436283g0010	MA_108607g0010	139053	121675	AT5G35530.1	AT1G74050.1	0.095	0	0	0	0.999	0.851	0.9	0.586	0.999
RPL23AB	AT1G70600	MA_10430928g0010	MA_10436259g0020	131196	121323	AT3G55280.1	AT1G70600.1	0.642	0	0	0	0.989	0.93	0	0.669	0.999
AT1G57660	AT1G36240	MA_186351g0010	MA_6354g0010	120074	118826	AT1G57860.1	AT1G36240.1	0	0	0	0	0.953	0.873	0.9	0.645	0.999
AT5G35530	AT3G24830	MA_10436283g0010	MA_186340g0010	139053	129238	AT5G35530.1	AT3G24830.1	0.266	0	0	0	0.999	0.738	0.9	0.552	0.999
RPL23AB	AT3G22230	MA_10430928g0010	MA_3390g0010	131196	128943	AT3G55280.1	AT3G22230.1	0.069	0	0	0	0.998	0.93	0	0.083	0.999
AT4G27090	AT3G09630	MA_10434733g0010	MA_20299g0010	134783	127537	AT4G27090.1	AT3G09630.1	0.069	0	0	0	0.999	0.943	0.9	0.583	0.999
AT5G35530	AT1G70600	MA_10436283g0010	MA_10436259g0020	139053	121323	AT5G35530.1	AT1G70600.1	0.642	0	0	0	0.999	0.923	0.9	0.614	0.999
RPSAb	AT1G57660	MA_112104g0010	MA_186351g0010	127051	120074	AT3G04770.1	AT1G57860.1	0	0	0	0	0.999	0.322	0.9	0.276	0.999
AT3G62870	RPL18	MA_109678g0010	MA_5630845g0010	131989	127146	AT3G62870.1	AT3G05590.1	0.075	0	0	0	0.995	0.93	0	0.552	0.999
AT3G45030	RPSAb	MA_10429759g0010	MA_112104g0010	130105	127051	AT3G45030.1	AT3G04770.1	0.102	0	0	0	0.994	0.902	0	0.552	0.999
RPL18	AT1G67430	MA_5630845g0010	MA_64923g0010	127146	120985	AT3G05590.1	AT1G67430.1	0	0	0	0	0.999	0.93	0.9	0.263	0.999
AT3G60245	emb2386	MA_320643g0010	MA_1839g0010	131702	115491	AT3G60245.1	AT1G02780.1	0	0	0	0	0.999	0.928	0.9	0.552	0.999
AT4G34555	AT3G60245	MA_10430279g0010	MA_320643g0010	135603	131702	AT4G34555.1	AT3G60245.1	0	0	0	0	0.998	0.526	0.9	0.123	0.999
AT3G57490	RPL23AB	MA_158470g0010	MA_10430928g0010	131426	131196	AT3G57490.1	AT3G55280.1	0.642	0	0	0	0.996	0.619	0	0.552	0.999
AT1G70600	At1g43170	MA_10436259g0020	MA_124178g0010	121323	118908	AT1G70600.1	AT1G43170.1	0.642	0	0	0	0.997	0.93	0.9	0.636	0.999
AT2G43460	RPL24A	MA_20588g0010	MA_6199g0020	126133	125392	AT2G43460.1	AT2G36620.1	0	0	0	0	0.999	0.943	0	0.136	0.999
AT4G16720	AT3G60245	MA_19619g0010	MA_320643g0010	133654	131702	AT4G16720.1	AT3G60245.1	0.311	0	0	0	0.999	0.943	0.9	0.577	0.999
RPL18	AT1G57660	MA_5630845g0010	MA_186351g0010	127146	120074	AT3G05590.1	AT1G57860.1	0	0	0	0	0.999	0.902	0.9	0.553	0.999
RPL5B	AT3G02080	MA_70965g0010	MA_10427917g0010	139473	126757	AT5G39740.1	AT3G02080.1	0	0	0	0	0.987	0.302	0.9	0.643	0.999
RPL18	AT2G01250	MA_5630845g0010	MA_47548g0010	127146	122405	AT3G05590.1	AT2G01250.1	0	0	0	0	0.997	0.902	0	0.851	0.999
RPS15AD	RPL24A	MA_82191g0010	MA_6199g0020	130210	125392	AT3G46040.1	AT2G36620.1	0	0	0	0	0.995	0.619	0.9	0.613	0.999
AT4G34555	AT3G09630	MA_10430279g0010	MA_20299g0010	135603	127537	AT4G34555.1	AT3G09630.1	0	0	0	0	0.991	0.552	0.9	0.479	0.999
AT4G16720	AT1G74270	MA_19619g0010	MA_79041g0010	133654	121699	AT4G16720.1	AT1G74270.1	0	0	0	0	0.999	0.928	0.9	0.152	0.999
AT3G62870	At1g43170	MA_109678g0010	MA_124178g0010	131989	118908	AT3G62870.1	AT1G43170.1	0.107	0	0	0	0.994	0.943	0	0.575	0.999
AT3G60245	AT1G27400	MA_320643g0010	MA_10430182g0010	131702	118020	AT3G60245.1	AT1G27400.1	0	0	0	0	0.998	0.943	0.9	0.552	0.999
AT2G32060	AT2G19740	MA_119564g0010	MA_14317g0010	124901	123594	AT2G32060.1	AT2G19740.1	0	0	0	0	0.992	0.723	0.9	0.073	0.999
AT3G22230	RPL24A	MA_3390g0010	MA_6199g0020	128943	125392	AT3G22230.1	AT2G36620.1	0	0	0	0	0.999	0.93	0.9	0.125	0.999
PBG1	ATS9	MA_10427481g0010	MA_10429714g0010	120016	118182	AT1G56450.1	AT1G29150.1	0	0	0	0	0.429	0.959	0.979	0.082	0.999
AT4G16720	AT2G01250	MA_19619g0010	MA_47548g0010	133654	122405	AT4G16720.1	AT2G01250.1	0	0	0	0	0.999	0.928	0	0.762	0.999
AT1G74270	AT1G74050	MA_79041g0010	MA_108607g0010	121699	121675	AT1G74270.1	AT1G74050.1	0	0	0	0	0.992	0.902	0.9	0.85	0.999
AT5G58420	AT3G23390	MA_127596g0010	MA_10427098g0010	141525	129077	AT5G58420.1	AT3G23390.1	0	0	0	0	0.999	0	0.9	0.083	0.999
AT5G35530	AT4G27090	MA_10436283g0010	MA_10434733g0010	139053	134783	AT5G35530.1	AT4G27090.1	0.095	0	0	0	0.999	0.926	0.9	0.625	0.999
AT4G16720	RPL24A	MA_19619g0010	MA_6199g0020	133654	125392	AT4G16720.1	AT2G36620.1	0	0	0	0	0.999	0.943	0.9	0.553	0.999
AT4G34670	AT2G43460	MA_124901g0010	MA_20588g0010	135616	126133	AT4G34670.1	AT2G43460.1	0	0	0	0	0.999	0	0	0.128	0.999
AT3G56340	AT3G45030	MA_114136g0010	MA_10429759g0010	131308	130105	AT3G56340.1	AT3G45030.1	0	0	0	0	0.989	0.902	0	0.639	0.999
T6J19.6	HMA5	MA_45640g0010	MA_10428640g0010	120861	120566	AT1G66240.1	AT1G63440.1	0.642	0	0	0	0	0.878	0.102	0.984	0.999
AT2G05840.1	PBG1	MA_615509g0010	MA_10427481g0010	122821	120016	AT2G05840.1	AT1G56450.1	0	0	0	0	0.821	0.951	0.979	0.836	0.999
AT3G52580	AT3G24830	MA_113075g0010	MA_186340g0010	130909	129238	AT3G52580.1	AT3G24830.1	0.642	0	0	0	0.969	0.464	0.9	0.552	0.999
AT5G04800	RPL18	MA_184894g0010	MA_5630845g0010	136594	127146	AT5G04800.1	AT3G05590.1	0	0	0	0	0.999	0.834	0.9	0.488	0.999
AT5G02960	AT3G02080	MA_9043057g0010	MA_10427917g0010	136398	126757	AT5G02960.1	AT3G02080.1	0	0	0	0	0.998	0.93	0.9	0.595	0.999
AT3G23390	RPL24A	MA_10427098g0010	MA_6199g0020	129077	125392	AT3G23390.1	AT2G36620.1	0	0	0	0	0.999	0.943	0.9	0.553	0.999
AT4G18100	RPL24A	MA_10434621g0010	MA_6199g0020	133806	125392	AT4G18100.1	AT2G36620.1	0	0	0	0	0.999	0.943	0.9	0.552	0.999
RPL5B	AT1G70600	MA_70965g0010	MA_10436259g0020	139473	121323	AT5G39740.1	AT1G70600.1	0.642	0	0	0	0.999	0.93	0.9	0.662	0.999
AT1G70600	AT1G27400	MA_10436259g0020	MA_10430182g0010	121323	118020	AT1G70600.1	AT1G27400.1	0.642	0	0	0	0.999	0.93	0.9	0.552	0.999
AT1G74270	AT1G33120	MA_79041g0010	MA_38141g0010	121699	118585	AT1G74270.1	AT1G33120.1	0	0	0	0	0.998	0.902	0	0.152	0.999
RPS13A	AT1G74270	MA_141232g0010	MA_79041g0010	132075	121699	AT4G00100.1	AT1G74270.1	0	0	0	0	0.999	0	0.9	0.376	0.999
AT5G04800	AT1G57660	MA_184894g0010	MA_186351g0010	136594	120074	AT5G04800.1	AT1G57860.1	0	0	0	0	0.997	0.783	0.9	0.515	0.999
AT5G02960	SAC52	MA_9043057g0010	MA_17326g0010	136398	116732	AT5G02960.1	AT1G14320.1	0.642	0	0	0	0.991	0.581	0.9	0.552	0.999
EMB3010	AT3G57490	MA_10426804g0010	MA_158470g0010	137148	131426	AT5G10360.1	AT3G57490.1	0	0	0	0	0.999	0.887	0.9	0.188	0.999
AT2G37600	AT1G74050	MA_69756g0010	MA_108607g0010	125503	121675	AT2G37600.1	AT1G74050.1	0	0	0	0	0.99	0.928	0.9	0.639	0.999
AT5G39850	RPS13A	MA_10431745g0020	MA_141232g0010	139484	132075	AT5G39850.1	AT4G00100.1	0.068	0	0	0	0.998	0.93	0	0.582	0.999
RPS13A	RPSAb	MA_141232g0010	MA_112104g0010	132075	127051	AT4G00100.1	AT3G04770.1	0.099	0	0	0	0.999	0.93	0.9	0.552	0.999
AT4G18100	AT3G09630	MA_10434621g0010	MA_20299g0010	133806	127537	AT4G18100.1	AT3G09630.1	0.642	0	0	0	0.996	0.943	0.9	0.18	0.999
AT4G27090	AT3G02080	MA_10434733g0010	MA_10427917g0010	134783	126757	AT4G27090.1	AT3G02080.1	0	0	0	0	0.996	0.576	0.9	0.605	0.999
AT3G02080	SAC52	MA_10427917g0010	MA_17326g0010	126757	116732	AT3G02080.1	AT1G14320.1	0	0	0.27	0	0.999	0.358	0.9	0.488	0.999
AT3G22230	AT2G40010	MA_3390g0010	MA_10433058g0020	128943	125758	AT3G22230.1	AT2G40010.1	0	0	0	0	0.981	0.926	0.9	0.08	0.999
RPSAb	AT2G09990	MA_112104g0010	MA_32670g0010	127051	122960	AT3G04770.1	AT2G09990.1	0.642	0	0	0	0.999	0.928	0.9	0.552	0.999
AT5G39850	AT3G57490	MA_10431745g0020	MA_158470g0010	139484	131426	AT5G39850.1	AT3G57490.1	0.642	0	0	0	0.998	0.849	0	0.623	0.999
AT5G58420	AT3G56340	MA_127596g0010	MA_114136g0010	141525	131308	AT5G58420.1	AT3G56340.1	0	0	0	0	0.997	0.928	0.9	0.083	0.999
AT5G28060	AT1G34030	MA_119894g0010	MA_10429265g0010	138878	118660	AT5G28060.1	AT1G34030.1	0	0	0	0	0.99	0.921	0	0.083	0.999
AT4G34555	AT1G34030	MA_10430279g0010	MA_10429265g0010	135603	118660	AT4G34555.1	AT1G34030.1	0	0	0	0	0.999	0.852	0	0	0.999
AT4G16720	AT1G74050	MA_19619g0010	MA_108607g0010	133654	121675	AT4G16720.1	AT1G74050.1	0	0	0	0	0.997	0.93	0.9	0.188	0.999
AT4G34670	AT2G37600	MA_124901g0010	MA_69756g0010	135616	125503	AT4G34670.1	AT2G37600.1	0	0	0	0	0.989	0.57	0.9	0.179	0.999
AT3G23390	RPL18	MA_10427098g0010	MA_5630845g0010	129077	127146	AT3G23390.1	AT3G05590.1	0	0	0	0	0.999	0.93	0.9	0.319	0.999
RPL5B	AT4G34670	MA_70965g0010	MA_124901g0010	139473	135616	AT5G39740.1	AT4G34670.1	0	0	0	0	0.999	0.211	0.9	0.182	0.999
AT1G74270	AT1G36240	MA_79041g0010	MA_6354g0010	121699	118826	AT1G74270.1	AT1G36240.1	0	0	0	0	0.999	0.873	0.9	0.573	0.999
AT4G18100	AT2G34480	MA_10434621g0010	MA_12029g0010	133806	125164	AT4G18100.1	AT2G34480.1	0	0	0	0	0.999	0.928	0.9	0.185	0.999
AT2G32730	PAG1	MA_10427364g0010	MA_77810g0010	124969	124364	AT2G32730.1	AT2G27020.1	0	0	0	0	0.14	0.951	0.922	0.833	0.999
EMB3010	AT1G70600	MA_10426804g0010	MA_10436259g0020	137148	121323	AT5G10360.1	AT1G70600.1	0	0	0	0	0.983	0.929	0.9	0.177	0.999
AT5G35530	AT4G34555	MA_10436283g0010	MA_10430279g0010	139053	135603	AT5G35530.1	AT4G34555.1	0	0	0	0	0.999	0.902	0.9	0.078	0.999
AT3G24830	AT3G09630	MA_186340g0010	MA_20299g0010	129238	127537	AT3G24830.1	AT3G09630.1	0.261	0	0	0	0.999	0.928	0.9	0.6	0.999
RPS6A	AT1G57660	MA_72828g0010	MA_186351g0010	135287	120074	AT4G31700.1	AT1G57860.1	0	0	0	0	0.999	0.896	0.9	0.294	0.999
AT4G34555	AT3G57490	MA_10430279g0010	MA_158470g0010	135603	131426	AT4G34555.1	AT3G57490.1	0	0	0	0	0.985	0.807	0.9	0.087	0.999
AT3G57490	RPL24A	MA_158470g0010	MA_6199g0020	131426	125392	AT3G57490.1	AT2G36620.1	0	0	0	0	0.997	0.63	0.9	0.549	0.999
RPSAb	AT1G67430	MA_112104g0010	MA_64923g0010	127051	120985	AT3G04770.1	AT1G67430.1	0.095	0	0	0	0.999	0.57	0.9	0.552	0.999
RPS6A	AT3G57490	MA_72828g0010	MA_158470g0010	135287	131426	AT4G31700.1	AT3G57490.1	0	0	0	0	0.999	0.887	0.9	0.188	0.999
AT2G37600	SAC52	MA_69756g0010	MA_17326g0010	125503	116732	AT2G37600.1	AT1G14320.1	0	0	0	0	0.986	0.928	0.9	0.063	0.999
EMB3010	AT3G02080	MA_10426804g0010	MA_10427917g0010	137148	126757	AT5G10360.1	AT3G02080.1	0	0	0	0	0.999	0.93	0.9	0.594	0.999
AT3G57490	AT3G56340	MA_158470g0010	MA_114136g0010	131426	131308	AT3G57490.1	AT3G56340.1	0	0	0	0	0.963	0.849	0.9	0.181	0.999
AT3G57490	AT1G36240	MA_158470g0010	MA_6354g0010	131426	118826	AT3G57490.1	AT1G36240.1	0	0	0	0	0.999	0.487	0.9	0.228	0.999
AT2G43460	AT2G09990	MA_20588g0010	MA_32670g0010	126133	122960	AT2G43460.1	AT2G09990.1	0	0	0	0	0.999	0	0	0	0.999
AT4G34670	AT3G09630	MA_124901g0010	MA_20299g0010	135616	127537	AT4G34670.1	AT3G09630.1	0	0	0	0	0.999	0.93	0.9	0.589	0.999
RPL5B	RPS13A	MA_70965g0010	MA_141232g0010	139473	132075	AT5G39740.1	AT4G00100.1	0.067	0	0	0	0.999	0.929	0.9	0.799	0.999
AT4G34670	AT3G52580	MA_124901g0010	MA_113075g0010	135616	130909	AT4G34670.1	AT3G52580.1	0	0	0	0	0.999	0.93	0.9	0.181	0.999
RPL18	AT2G37600	MA_5630845g0010	MA_69756g0010	127146	125503	AT3G05590.1	AT2G37600.1	0	0	0	0	0.998	0.928	0.9	0.111	0.999
AT4G25740	RPS13A	MA_314020g0010	MA_141232g0010	134637	132075	AT4G25740.1	AT4G00100.1	0	0	0	0	0.962	0.93	0.9	0.125	0.999
AT3G24830	AT2G40010	MA_186340g0010	MA_10433058g0020	129238	125758	AT3G24830.1	AT2G40010.1	0	0	0	0	0.998	0.891	0.9	0.552	0.999
AT3G02080	AT2G43460	MA_10427917g0010	MA_20588g0010	126757	126133	AT3G02080.1	AT2G43460.1	0	0	0	0	0.999	0.651	0	0.186	0.999
AT4G18100	AT3G45030	MA_10434621g0010	MA_10429759g0010	133806	130105	AT4G18100.1	AT3G45030.1	0	0	0	0	0.999	0.734	0	0.552	0.999
RPS13A	AT1G27400	MA_141232g0010	MA_10430182g0010	132075	118020	AT4G00100.1	AT1G27400.1	0.069	0	0	0	0.999	0.929	0.9	0.552	0.999
AT4G25740	AT3G45030	MA_314020g0010	MA_10429759g0010	134637	130105	AT4G25740.1	AT3G45030.1	0	0	0	0	0.982	0.902	0	0.576	0.999
AT5G04800	RS27A	MA_184894g0010	MA_87055g0010	136594	131793	AT5G04800.1	AT3G61110.1	0	0	0	0	0.999	0.873	0.9	0.569	0.999
AT4G36130	AT4G27090	MA_219740g0010	MA_10434733g0010	135774	134783	AT4G36130.1	AT4G27090.1	0.07	0	0	0	0.998	0.928	0.9	0.12	0.999
AT3G45030	AT2G09990	MA_10429759g0010	MA_32670g0010	130105	122960	AT3G45030.1	AT2G09990.1	0.251	0	0	0	0.999	0.902	0	0.552	0.999
AT4G18100	AT3G52580	MA_10434621g0010	MA_113075g0010	133806	130909	AT4G18100.1	AT3G52580.1	0.063	0	0	0	0.999	0	0.9	0.184	0.999
AT1G36240	AT1G27400	MA_6354g0010	MA_10430182g0010	118826	118020	AT1G36240.1	AT1G27400.1	0	0	0	0	0.98	0.928	0.9	0.187	0.999
AT4G18100	emb2386	MA_10434621g0010	MA_1839g0010	133806	115491	AT4G18100.1	AT1G02780.1	0.642	0	0	0	0.999	0.928	0.9	0.643	0.999
AT3G60245	AT2G37600	MA_320643g0010	MA_69756g0010	131702	125503	AT3G60245.1	AT2G37600.1	0	0	0	0	0.999	0.93	0.9	0.081	0.999
AT4G36130	AT3G02080	MA_219740g0010	MA_10427917g0010	135774	126757	AT4G36130.1	AT3G02080.1	0	0	0	0	0.989	0.452	0.9	0.552	0.999
RPS13A	emb2386	MA_141232g0010	MA_1839g0010	132075	115491	AT4G00100.1	AT1G02780.1	0	0	0	0	0.999	0.902	0.9	0.638	0.999
AT1G67430	AT1G33120	MA_64923g0010	MA_38141g0010	120985	118585	AT1G67430.1	AT1G33120.1	0.642	0	0	0	0.999	0.93	0	0.552	0.999
RPL5B	AT3G62870	MA_70965g0010	MA_109678g0010	139473	131989	AT5G39740.1	AT3G62870.1	0	0	0.271	0	0.98	0.943	0	0.639	0.999
RPL18	AT2G09990	MA_5630845g0010	MA_32670g0010	127146	122960	AT3G05590.1	AT2G09990.1	0.642	0	0	0	0.999	0.89	0.9	0.083	0.999
AT5G02960	AT4G18100	MA_9043057g0010	MA_10434621g0010	136398	133806	AT5G02960.1	AT4G18100.1	0	0	0	0	0.998	0.937	0.9	0.552	0.999
AT5G58420	RPL24A	MA_127596g0010	MA_6199g0020	141525	125392	AT5G58420.1	AT2G36620.1	0	0	0	0	0.999	0.354	0.9	0.8	0.999
AT5G52650	EMB3010	MA_111018g0010	MA_10426804g0010	140892	137148	AT5G52650.1	AT5G10360.1	0	0	0	0	0.97	0.93	0.9	0.611	0.999
AT5G04800	AT1G74050	MA_184894g0010	MA_108607g0010	136594	121675	AT5G04800.1	AT1G74050.1	0	0	0	0	0.98	0.821	0.9	0.178	0.999
AT5G02960	AT2G32060	MA_9043057g0010	MA_119564g0010	136398	124901	AT5G02960.1	AT2G32060.1	0.642	0	0	0	0.993	0.943	0.9	0.552	0.999
AT5G58420	AT4G34670	MA_127596g0010	MA_124901g0010	141525	135616	AT5G58420.1	AT4G34670.1	0	0	0.203	0	0.999	0.93	0.9	0.584	0.999
RPS6A	AT4G29410	MA_72828g0010	MA_10428490g0010	135287	135039	AT4G31700.1	AT4G29410.1	0	0	0	0	0.999	0	0.9	0	0.999
AT4G34555	RPS13A	MA_10430279g0010	MA_141232g0010	135603	132075	AT4G34555.1	AT4G00100.1	0	0	0	0	0.999	0.928	0.9	0.142	0.999
AT4G29410	AT3G22230	MA_10428490g0010	MA_3390g0010	135039	128943	AT4G29410.1	AT3G22230.1	0	0	0	0	0.999	0.929	0.9	0.126	0.999
RPL5B	AT3G45030	MA_70965g0010	MA_10429759g0010	139473	130105	AT5G39740.1	AT3G45030.1	0.642	0	0	0	0.997	0.145	0	0.637	0.999
AT3G62870	AT3G22230	MA_109678g0010	MA_3390g0010	131989	128943	AT3G62870.1	AT3G22230.1	0	0	0	0	0.982	0.93	0	0.597	0.999
AT2G40010	RPL24A	MA_10433058g0020	MA_6199g0020	125758	125392	AT2G40010.1	AT2G36620.1	0	0	0	0	0.985	0.93	0.9	0.142	0.999
AT1G70600	AT1G34030	MA_10436259g0020	MA_10429265g0010	121323	118660	AT1G70600.1	AT1G34030.1	0.642	0	0	0	0.997	0	0	0.552	0.999
EMB3010	RPSAb	MA_10426804g0010	MA_112104g0010	137148	127051	AT5G10360.1	AT3G04770.1	0	0	0	0	0.999	0.93	0.9	0.495	0.999
AT5G58420	AT5G35530	MA_127596g0010	MA_10436283g0010	141525	139053	AT5G58420.1	AT5G35530.1	0.642	0	0	0	0.999	0.928	0.9	0.643	0.999
AT4G29410	AT2G34480	MA_10428490g0010	MA_12029g0010	135039	125164	AT4G29410.1	AT2G34480.1	0	0	0	0	0.999	0.914	0.9	0.083	0.999
AT4G27090	AT1G70600	MA_10434733g0010	MA_10436259g0020	134783	121323	AT4G27090.1	AT1G70600.1	0.271	0	0	0	0.996	0.93	0.9	0.083	0.999
AT3G62870	AT1G67430	MA_109678g0010	MA_64923g0010	131989	120985	AT3G62870.1	AT1G67430.1	0.07	0	0	0	0.992	0.943	0	0.552	0.999
RPT2a	RPT1A	MA_10431395g0010	MA_10435556g0010	134998	119727	AT4G29040.1	AT1G53750.1	0	0	0.487	0.91	0.905	0.999	0.922	0.843	0.999
AT2G34480	AT1G74050	MA_12029g0010	MA_108607g0010	125164	121675	AT2G34480.1	AT1G74050.1	0	0	0	0	0.999	0.902	0.9	0.099	0.999
AT5G35530	AT4G29410	MA_10436283g0010	MA_10428490g0010	139053	135039	AT5G35530.1	AT4G29410.1	0	0	0	0	0.999	0.088	0.9	0.072	0.999
AT3G09630	AT1G33120	MA_20299g0010	MA_38141g0010	127537	118585	AT3G09630.1	AT1G33120.1	0.642	0	0	0	0.999	0.93	0	0.567	0.999
AT2G43030	AT1G33120	MA_10432831g0010	MA_38141g0010	126087	118585	AT2G43030.1	AT1G33120.1	0.642	0	0	0	0.992	0.759	0	0.552	0.999
AT5G58420	RPL18	MA_127596g0010	MA_5630845g0010	141525	127146	AT5G58420.1	AT3G05590.1	0	0	0	0	0.999	0.852	0.9	0.083	0.999
EMB1080	AT2G09990	MA_19350g0010	MA_32670g0010	130510	122960	AT3G48930.1	AT2G09990.1	0.279	0	0	0	0.994	0.928	0.9	0.572	0.999
EMB3010	EMB1080	MA_10426804g0010	MA_19350g0010	137148	130510	AT5G10360.1	AT3G48930.1	0	0	0	0	0.988	0.93	0.9	0.627	0.999
RS27A	AT2G19740	MA_87055g0010	MA_14317g0010	131793	123594	AT3G61110.1	AT2G19740.1	0	0	0	0	0.999	0.44	0.9	0.185	0.999
AT3G09630	AT2G40010	MA_20299g0010	MA_10433058g0020	127537	125758	AT3G09630.1	AT2G40010.1	0.31	0	0	0	0.999	0.93	0.9	0.552	0.999
AT4G34670	SAC52	MA_124901g0010	MA_17326g0010	135616	116732	AT4G34670.1	AT1G14320.1	0.063	0	0	0	0.999	0.926	0.9	0	0.999
AT4G16720	AT1G36240	MA_19619g0010	MA_6354g0010	133654	118826	AT4G16720.1	AT1G36240.1	0	0	0	0	0.986	0.928	0.9	0.61	0.999
At1g43170	AT1G33120	MA_124178g0010	MA_38141g0010	118908	118585	AT1G43170.1	AT1G33120.1	0.642	0	0.49	0	0.994	0.93	0	0.552	0.999
AT3G45030	AT1G70600	MA_10429759g0010	MA_10436259g0020	130105	121323	AT3G45030.1	AT1G70600.1	0.642	0	0	0	0.999	0.894	0	0.552	0.999
AT3G62870	AT3G09630	MA_109678g0010	MA_20299g0010	131989	127537	AT3G62870.1	AT3G09630.1	0.101	0	0	0	0.999	0.943	0	0.808	0.999
AT4G29410	RS27A	MA_10428490g0010	MA_87055g0010	135039	131793	AT4G29410.1	AT3G61110.1	0	0	0	0	0.999	0	0.9	0.427	0.999
AT3G60245	AT1G74270	MA_320643g0010	MA_79041g0010	131702	121699	AT3G60245.1	AT1G74270.1	0	0	0.327	0	0.997	0.928	0.9	0.131	0.999
AT5G58420	AT4G16720	MA_127596g0010	MA_19619g0010	141525	133654	AT5G58420.1	AT4G16720.1	0	0	0	0	0.999	0.887	0.9	0.646	0.999
AT4G36130	AT3G52580	MA_219740g0010	MA_113075g0010	135774	130909	AT4G36130.1	AT3G52580.1	0.642	0	0.213	0	0.994	0.486	0.9	0.552	0.999
PAC1	PBG1	MA_474079g0010	MA_10427481g0010	128931	120016	AT3G22110.1	AT1G56450.1	0	0	0	0	0.892	0.951	0.979	0.724	0.999
AT5G20890	CPN20	MA_10434959g0010	MA_31325g0010	138213	138200	AT5G20890.1	AT5G20720.1	0.642	0	0	0	0.979	0.565	0.156	0.87	0.999
AT3G22230	AT2G37600	MA_3390g0010	MA_69756g0010	128943	125503	AT3G22230.1	AT2G37600.1	0	0	0	0	0.999	0.928	0.9	0.189	0.999
RPS13A	AT3G62870	MA_141232g0010	MA_109678g0010	132075	131989	AT4G00100.1	AT3G62870.1	0.306	0	0	0	0.981	0.929	0	0.552	0.999
AT4G18100	AT2G09990	MA_10434621g0010	MA_32670g0010	133806	122960	AT4G18100.1	AT2G09990.1	0	0	0	0	0.999	0.929	0.9	0.189	0.999
RPL23AB	AT3G24830	MA_10430928g0010	MA_186340g0010	131196	129238	AT3G55280.1	AT3G24830.1	0.259	0	0	0	0.992	0.928	0	0.552	0.999
AT4G36130	SAC52	MA_219740g0010	MA_17326g0010	135774	116732	AT4G36130.1	AT1G14320.1	0.642	0	0	0	0.999	0.902	0.9	0.552	0.999
AT5G28060	AT2G09990	MA_119894g0010	MA_32670g0010	138878	122960	AT5G28060.1	AT2G09990.1	0	0	0	0	0.896	0.93	0.9	0.089	0.999
AT5G28060	AT4G16720	MA_119894g0010	MA_19619g0010	138878	133654	AT5G28060.1	AT4G16720.1	0	0	0	0	0.999	0.929	0.9	0	0.999
AT4G16720	AT3G02080	MA_19619g0010	MA_10427917g0010	133654	126757	AT4G16720.1	AT3G02080.1	0	0	0	0	0.999	0.691	0.9	0.552	0.999
RPT6A	RPT2a	MA_10427013g0010	MA_10431395g0010	138124	134998	AT5G19990.1	AT4G29040.1	0	0	0.46	0.922	0.7	0.999	0.922	0.647	0.999
AT5G28060	AT3G09630	MA_119894g0010	MA_20299g0010	138878	127537	AT5G28060.1	AT3G09630.1	0	0	0	0	0.999	0.928	0.9	0	0.999
AT4G16155	AT2G34590	MA_10437264g0010	MA_118815g0010	133587	125176	AT4G16155.1	AT2G34590.1	0.642	0	0	0	0.829	0.755	0.954	0.647	0.999
AT3G60245	AT2G34480	MA_320643g0010	MA_12029g0010	131702	125164	AT3G60245.1	AT2G34480.1	0.069	0	0	0	0.998	0.928	0.9	0.187	0.999
AT5G02960	AT1G57660	MA_9043057g0010	MA_186351g0010	136398	120074	AT5G02960.1	AT1G57860.1	0	0	0	0	0.998	0.692	0.9	0	0.999
AT5G04800	AT3G02080	MA_184894g0010	MA_10427917g0010	136594	126757	AT5G04800.1	AT3G02080.1	0.069	0	0	0	0.988	0.902	0.9	0.638	0.999
AT3G57490	emb2386	MA_158470g0010	MA_1839g0010	131426	115491	AT3G57490.1	AT1G02780.1	0.642	0	0	0	0.999	0.76	0.9	0.552	0.999
AT5G02960	AT3G23390	MA_9043057g0010	MA_10427098g0010	136398	129077	AT5G02960.1	AT3G23390.1	0	0	0	0	0.999	0	0.9	0.084	0.999
AT4G16720	AT2G32060	MA_19619g0010	MA_119564g0010	133654	124901	AT4G16720.1	AT2G32060.1	0	0	0	0	0.999	0.764	0.9	0.552	0.999
RPL5B	AT2G37600	MA_70965g0010	MA_69756g0010	139473	125503	AT5G39740.1	AT2G37600.1	0	0	0	0	0.991	0.93	0.9	0.184	0.999
RPT3	AT2G32730	MA_13350g0010	MA_10427364g0010	141510	124969	AT5G58290.1	AT2G32730.1	0	0	0	0	0.29	0.951	0.922	0.841	0.999
RPL5B	AT4G36130	MA_70965g0010	MA_219740g0010	139473	135774	AT5G39740.1	AT4G36130.1	0.642	0	0	0	0.999	0.928	0.9	0.615	0.999
AT5G28060	RPS13A	MA_119894g0010	MA_141232g0010	138878	132075	AT5G28060.1	AT4G00100.1	0.118	0	0	0	0.991	0.943	0.9	0.077	0.999
RPL18	AT3G02080	MA_5630845g0010	MA_10427917g0010	127146	126757	AT3G05590.1	AT3G02080.1	0	0	0	0	0.999	0.388	0.9	0.552	0.999
RPL18	AT2G34480	MA_5630845g0010	MA_12029g0010	127146	125164	AT3G05590.1	AT2G34480.1	0	0	0	0	0.999	0.902	0.9	0.698	0.999
RS27A	AT2G34480	MA_87055g0010	MA_12029g0010	131793	125164	AT3G61110.1	AT2G34480.1	0	0	0	0	0.999	0	0.9	0.124	0.999
ACLB-2	PMDH2	MA_160810g0010	MA_10431776g0020	140550	137070	AT5G49460.1	AT5G09660.4	0.643	0	0	0	0.659	0.27	0.984	0.647	0.999
AT3G62870	RPL23AB	MA_109678g0010	MA_10430928g0010	131989	131196	AT3G62870.1	AT3G55280.1	0.101	0	0	0	0.988	0.943	0	0.083	0.999
EMB1080	AT1G33120	MA_19350g0010	MA_38141g0010	130510	118585	AT3G48930.1	AT1G33120.1	0.642	0	0	0	0.999	0.567	0	0.552	0.999
AT5G39850	AT3G02080	MA_10431745g0020	MA_10427917g0010	139484	126757	AT5G39850.1	AT3G02080.1	0	0	0	0	0.992	0.928	0	0.616	0.999
AT4G29410	emb2386	MA_10428490g0010	MA_1839g0010	135039	115491	AT4G29410.1	AT1G02780.1	0	0	0	0	0.999	0.921	0.9	0.074	0.999
AT3G22230	emb2386	MA_3390g0010	MA_1839g0010	128943	115491	AT3G22230.1	AT1G02780.1	0.204	0	0	0	0.999	0.902	0.9	0.083	0.999
AT5G39850	AT4G16720	MA_10431745g0020	MA_19619g0010	139484	133654	AT5G39850.1	AT4G16720.1	0	0	0	0	0.999	0.361	0	0.66	0.999
AT4G29410	AT2G37600	MA_10428490g0010	MA_69756g0010	135039	125503	AT4G29410.1	AT2G37600.1	0	0	0	0	0.999	0.929	0.9	0.172	0.999
AT3G22230	AT2G09990	MA_3390g0010	MA_32670g0010	128943	122960	AT3G22230.1	AT2G09990.1	0.065	0	0	0	0.999	0.894	0.9	0.179	0.999
RPL23AB	SAC52	MA_10430928g0010	MA_17326g0010	131196	116732	AT3G55280.1	AT1G14320.1	0.642	0	0	0	0.996	0.93	0	0.918	0.999
RPL23AB	emb2386	MA_10430928g0010	MA_1839g0010	131196	115491	AT3G55280.1	AT1G02780.1	0.642	0	0	0	0.969	0.928	0	0.191	0.999
EMB1080	RPL24A	MA_19350g0010	MA_6199g0020	130510	125392	AT3G48930.1	AT2G36620.1	0	0	0	0	0.997	0.73	0.9	0.085	0.999
AT4G29410	AT3G60245	MA_10428490g0010	MA_320643g0010	135039	131702	AT4G29410.1	AT3G60245.1	0	0	0	0	0.999	0.936	0.9	0.073	0.999
AT2G19740	AT1G36240	MA_14317g0010	MA_6354g0010	123594	118826	AT2G19740.1	AT1G36240.1	0	0	0	0	0.987	0.902	0.9	0.627	0.999
AT5G35530	AT3G57490	MA_10436283g0010	MA_158470g0010	139053	131426	AT5G35530.1	AT3G57490.1	0.642	0	0	0	0.999	0.849	0.9	0.642	0.999
PGK1	TIM	MA_92421g0010	MA_98979g0010	127883	123755	AT3G12780.1	AT2G21170.1	0.642	0.528	0	0	0.993	0.335	0.8	0.647	0.999
AT5G28060	AT1G27400	MA_119894g0010	MA_10430182g0010	138878	118020	AT5G28060.1	AT1G27400.1	0	0	0	0	0.953	0.928	0.9	0	0.999
RPL5B	RS27A	MA_70965g0010	MA_87055g0010	139473	131793	AT5G39740.1	AT3G61110.1	0	0	0	0	0.987	0.485	0.9	0.552	0.999
AT4G16720	AT1G27400	MA_19619g0010	MA_10430182g0010	133654	118020	AT4G16720.1	AT1G27400.1	0	0	0	0	0.999	0.943	0.9	0.525	0.999
RPS6A	AT1G34030	MA_72828g0010	MA_10429265g0010	135287	118660	AT4G31700.1	AT1G34030.1	0	0	0	0	0.999	0.921	0	0.083	0.999
AT4G36130	RPS15AD	MA_219740g0010	MA_82191g0010	135774	130210	AT4G36130.1	AT3G46040.1	0.642	0	0	0	0.994	0.323	0.9	0.552	0.999
AT4G29410	AT3G52580	MA_10428490g0010	MA_113075g0010	135039	130909	AT4G29410.1	AT3G52580.1	0	0	0	0	0.999	0	0.9	0.08	0.999
AT3G45030	AT1G74270	MA_10429759g0010	MA_79041g0010	130105	121699	AT3G45030.1	AT1G74270.1	0	0	0	0	0.999	0	0	0.141	0.999
AT3G24830	AT1G33120	MA_186340g0010	MA_38141g0010	129238	118585	AT3G24830.1	AT1G33120.1	0.307	0	0	0	0.999	0.902	0	0.61	0.999
RPL5B	emb2386	MA_70965g0010	MA_1839g0010	139473	115491	AT5G39740.1	AT1G02780.1	0.642	0	0	0	0.999	0.928	0.9	0.558	0.999
RPS6A	AT1G67430	MA_72828g0010	MA_64923g0010	135287	120985	AT4G31700.1	AT1G67430.1	0	0	0	0	0.999	0.929	0.9	0.178	0.999
AT5G23540	PBG1	MA_10429431g0020	MA_10427481g0010	138424	120016	AT5G23540.1	AT1G56450.1	0	0	0	0	0.705	0.947	0.973	0.582	0.999
AT5G02960	AT3G57490	MA_9043057g0010	MA_158470g0010	136398	131426	AT5G02960.1	AT3G57490.1	0.642	0	0	0	0.98	0.887	0.9	0.583	0.999
AT5G28060	AT4G25740	MA_119894g0010	MA_314020g0010	138878	134637	AT5G28060.1	AT4G25740.1	0	0	0	0	0.828	0.93	0.9	0.632	0.999
AT3G60245	AT3G02080	MA_320643g0010	MA_10427917g0010	131702	126757	AT3G60245.1	AT3G02080.1	0	0	0	0	0.999	0.426	0.9	0.552	0.999
AT3G24830	SAC52	MA_186340g0010	MA_17326g0010	129238	116732	AT3G24830.1	AT1G14320.1	0.263	0	0.323	0	0.987	0.902	0.9	0.552	0.999
AT3G23390	AT2G34480	MA_10427098g0010	MA_12029g0010	129077	125164	AT3G23390.1	AT2G34480.1	0	0	0	0	0.999	0.928	0.9	0.072	0.999
AT5G35530	AT4G36130	MA_10436283g0010	MA_219740g0010	139053	135774	AT5G35530.1	AT4G36130.1	0.642	0	0	0	0.999	0.858	0.9	0.552	0.999
AT5G04800	AT4G18100	MA_184894g0010	MA_10434621g0010	136594	133806	AT5G04800.1	AT4G18100.1	0	0	0	0	0.999	0.685	0.9	0.552	0.999
AT4G16720	AT3G62870	MA_19619g0010	MA_109678g0010	133654	131989	AT4G16720.1	AT3G62870.1	0	0	0	0	0.995	0.943	0	0.552	0.999
EMB1080	AT3G22230	MA_19350g0010	MA_3390g0010	130510	128943	AT3G48930.1	AT3G22230.1	0.101	0	0	0	0.996	0.408	0.9	0.176	0.999
AT3G57490	AT2G43030	MA_158470g0010	MA_10432831g0010	131426	126087	AT3G57490.1	AT2G43030.1	0.642	0	0	0	0.995	0.572	0	0.552	0.999
AT4G34555	AT1G36240	MA_10430279g0010	MA_6354g0010	135603	118826	AT4G34555.1	AT1G36240.1	0	0	0	0	0.977	0.582	0.9	0.137	0.999
IDH-V	IDH1	MA_119966g0010	MA_381155g0010	136432	135677	AT5G03290.1	AT4G35260.1	0	0	0.527	0.944	0.488	0.979	0.923	0.963	0.999
AT3G09630	AT2G37600	MA_20299g0010	MA_69756g0010	127537	125503	AT3G09630.1	AT2G37600.1	0	0	0	0	0.961	0.93	0.9	0.08	0.999
AT4G16155	AT3G13930	MA_10437264g0010	MA_39057g0020	133587	128031	AT4G16155.1	AT3G13930.1	0.642	0.007	0.216	0	0.425	0.844	0.948	0.803	0.999
AT3G09630	AT2G19740	MA_20299g0010	MA_14317g0010	127537	123594	AT3G09630.1	AT2G19740.1	0	0	0	0	0.999	0.93	0.9	0.567	0.999
AT5G08680	ATP3	MA_11179g0010	MA_10427963g0010	137008	125007	AT5G08680.1	AT2G33040.1	0.642	0	0.518	0	0.989	0.902	0.93	0.647	0.999
AT4G34555	AT2G37600	MA_10430279g0010	MA_69756g0010	135603	125503	AT4G34555.1	AT2G37600.1	0	0	0	0	0.999	0.506	0.9	0.192	0.999
AT5G28060	AT3G60245	MA_119894g0010	MA_320643g0010	138878	131702	AT5G28060.1	AT3G60245.1	0	0	0	0	0.98	0.897	0.9	0.083	0.999
AT2G40010	AT1G67430	MA_10433058g0020	MA_64923g0010	125758	120985	AT2G40010.1	AT1G67430.1	0.308	0	0	0	0.999	0.929	0.9	0.552	0.999
AT2G32060	AT1G57660	MA_119564g0010	MA_186351g0010	124901	120074	AT2G32060.1	AT1G57860.1	0	0	0	0	0.999	0.657	0.9	0.274	0.999
RPL5B	AT4G34555	MA_70965g0010	MA_10430279g0010	139473	135603	AT5G39740.1	AT4G34555.1	0	0	0	0	0.999	0.239	0.9	0.645	0.999
AT1G70600	emb2386	MA_10436259g0020	MA_1839g0010	121323	115491	AT1G70600.1	AT1G02780.1	0.642	0	0	0	0.991	0.902	0.9	0.552	0.999
ACP4	AT3G18410	MA_10429573g0020	MA_852g0010	134561	128526	AT4G25050.2	AT3G18410.1	0	0	0	0	0.999	0.86	0.255	0.18	0.999
AT3G57490	RPL18	MA_158470g0010	MA_5630845g0010	131426	127146	AT3G57490.1	AT3G05590.1	0	0	0	0	0.999	0.568	0.9	0.246	0.999
EMB1080	AT2G34480	MA_19350g0010	MA_12029g0010	130510	125164	AT3G48930.1	AT2G34480.1	0	0	0	0	0.998	0.864	0.9	0.081	0.999
AT3G57490	AT2G01250	MA_158470g0010	MA_47548g0010	131426	122405	AT3G57490.1	AT2G01250.1	0.642	0	0	0	0.999	0.461	0	0.552	0.999
AT4G34555	AT3G45030	MA_10430279g0010	MA_10429759g0010	135603	130105	AT4G34555.1	AT3G45030.1	0	0	0	0	0.998	0.873	0	0.072	0.999
AT5G35530	AT3G62870	MA_10436283g0010	MA_109678g0010	139053	131989	AT5G35530.1	AT3G62870.1	0.07	0	0	0	0.998	0.924	0	0.545	0.999
RPS6A	RPSAb	MA_72828g0010	MA_112104g0010	135287	127051	AT4G31700.1	AT3G04770.1	0	0	0	0	0.999	0.93	0.9	0.55	0.999
AT5G35530	RPSAb	MA_10436283g0010	MA_112104g0010	139053	127051	AT5G35530.1	AT3G04770.1	0.091	0	0.258	0	0.999	0.928	0.9	0.561	0.999
RPS6A	AT1G27400	MA_72828g0010	MA_10430182g0010	135287	118020	AT4G31700.1	AT1G27400.1	0	0	0	0	0.999	0.929	0.9	0.178	0.999
AT3G56340	AT3G52580	MA_114136g0010	MA_113075g0010	131308	130909	AT3G56340.1	AT3G52580.1	0	0	0	0	0.999	0.928	0.9	0.64	0.999
AT3G24830	AT1G36240	MA_186340g0010	MA_6354g0010	129238	118826	AT3G24830.1	AT1G36240.1	0.093	0	0	0	0.994	0.873	0.9	0.184	0.999
AT5G35530	RPS13A	MA_10436283g0010	MA_141232g0010	139053	132075	AT5G35530.1	AT4G00100.1	0.069	0	0	0	0.999	0.93	0.9	0.631	0.999
AT2G19740	AT1G27400	MA_14317g0010	MA_10430182g0010	123594	118020	AT2G19740.1	AT1G27400.1	0	0	0	0	0.999	0.93	0.9	0.694	0.999
AT4G18100	AT1G70600	MA_10434621g0010	MA_10436259g0020	133806	121323	AT4G18100.1	AT1G70600.1	0.642	0	0	0	0.999	0.93	0.9	0.552	0.999
AT2G40010	At1g43170	MA_10433058g0020	MA_124178g0010	125758	118908	AT2G40010.1	AT1G43170.1	0.31	0	0	0	0.998	0.929	0.9	0.552	0.999
AT3G56340	RPL24A	MA_114136g0010	MA_6199g0020	131308	125392	AT3G56340.1	AT2G36620.1	0	0	0	0	0.998	0.426	0.9	0.61	0.999
AT2G19740	AT1G70600	MA_14317g0010	MA_10436259g0020	123594	121323	AT2G19740.1	AT1G70600.1	0	0	0	0	0.995	0.928	0.9	0	0.999
RPSAb	AT1G74270	MA_112104g0010	MA_79041g0010	127051	121699	AT3G04770.1	AT1G74270.1	0	0	0	0	0.999	0	0.9	0.08	0.999
AT2G43460	AT1G57660	MA_20588g0010	MA_186351g0010	126133	120074	AT2G43460.1	AT1G57860.1	0	0	0	0	0.999	0.928	0	0.083	0.999
PBA1	PBD2	MA_164900g0010	MA_119122g0010	135242	133418	AT4G31300.2	AT4G14800.2	0	0	0	0.665	0.945	0.951	0.684	0.186	0.999
AT3G52580	RPSAb	MA_113075g0010	MA_112104g0010	130909	127051	AT3G52580.1	AT3G04770.1	0.562	0	0	0	0.999	0.928	0.9	0.552	0.999
AT2G40010	AT1G70600	MA_10433058g0020	MA_10436259g0020	125758	121323	AT2G40010.1	AT1G70600.1	0.248	0	0	0	0.987	0.928	0.9	0.552	0.999
AT5G35530	At1g43170	MA_10436283g0010	MA_124178g0010	139053	118908	AT5G35530.1	AT1G43170.1	0.642	0	0	0	0.999	0.926	0.9	0.585	0.999
AT4G18100	RPS13A	MA_10434621g0010	MA_141232g0010	133806	132075	AT4G18100.1	AT4G00100.1	0	0	0	0	0.999	0.781	0.9	0.552	0.999
AT5G04800	AT2G37600	MA_184894g0010	MA_69756g0010	136594	125503	AT5G04800.1	AT2G37600.1	0	0	0	0	0.999	0.458	0.9	0.56	0.999
AT4G16720	AT1G34030	MA_19619g0010	MA_10429265g0010	133654	118660	AT4G16720.1	AT1G34030.1	0	0	0	0	0.999	0.357	0	0	0.999
AT5G02960	RPS6A	MA_9043057g0010	MA_72828g0010	136398	135287	AT5G02960.1	AT4G31700.1	0	0	0	0	0.995	0.943	0.9	0.614	0.999
AT5G35530	AT1G74270	MA_10436283g0010	MA_79041g0010	139053	121699	AT5G35530.1	AT1G74270.1	0	0	0	0	0.999	0	0.9	0.186	0.999
AT3G02080	AT2G19740	MA_10427917g0010	MA_14317g0010	126757	123594	AT3G02080.1	AT2G19740.1	0.642	0	0	0	0.997	0.578	0.9	0.186	0.999
AT5G04800	AT1G74270	MA_184894g0010	MA_79041g0010	136594	121699	AT5G04800.1	AT1G74270.1	0	0	0	0	0.999	0.378	0.9	0.604	0.999
AT1G36240	AT1G33120	MA_6354g0010	MA_38141g0010	118826	118585	AT1G36240.1	AT1G33120.1	0	0	0	0	0.992	0.902	0	0.578	0.999
AT3G45030	AT1G67430	MA_10429759g0010	MA_64923g0010	130105	120985	AT3G45030.1	AT1G67430.1	0.642	0	0	0	0.999	0.907	0	0.552	0.999
PAC1	PBE1	MA_474079g0010	MA_2177g0010	128931	116600	AT3G22110.1	AT1G13060.2	0	0	0	0	0.458	0.943	0.946	0.655	0.999
RS27A	AT3G60245	MA_87055g0010	MA_320643g0010	131793	131702	AT3G61110.1	AT3G60245.1	0	0	0	0	0.999	0.567	0.9	0.552	0.999
AT3G24830	AT2G01250	MA_186340g0010	MA_47548g0010	129238	122405	AT3G24830.1	AT2G01250.1	0.277	0	0	0	0.999	0.872	0	0.497	0.999
AT5G35530	AT3G02080	MA_10436283g0010	MA_10427917g0010	139053	126757	AT5G35530.1	AT3G02080.1	0	0	0	0	0.999	0.928	0.9	0.578	0.999
AT3G56340	AT2G34480	MA_114136g0010	MA_12029g0010	131308	125164	AT3G56340.1	AT2G34480.1	0	0	0	0	0.999	0.326	0.9	0.083	0.999
AT2G34480	AT1G34030	MA_12029g0010	MA_10429265g0010	125164	118660	AT2G34480.1	AT1G34030.1	0	0	0	0	0.999	0.318	0	0	0.999
AT2G05840.1	ATS9	MA_615509g0010	MA_10429714g0010	122821	118182	AT2G05840.1	AT1G29150.1	0	0	0	0	0.234	0.951	0.979	0.542	0.999
AT4G34555	AT2G34480	MA_10430279g0010	MA_12029g0010	135603	125164	AT4G34555.1	AT2G34480.1	0	0	0	0	0.999	0	0.9	0.568	0.999
AT3G57490	AT1G70600	MA_158470g0010	MA_10436259g0020	131426	121323	AT3G57490.1	AT1G70600.1	0.642	0	0	0	0.999	0.841	0.9	0.552	0.999
AT3G56340	RPS15AD	MA_114136g0010	MA_82191g0010	131308	130210	AT3G56340.1	AT3G46040.1	0	0	0	0	0.993	0.849	0.9	0.081	0.999
AT1G36240	AT1G34030	MA_6354g0010	MA_10429265g0010	118826	118660	AT1G36240.1	AT1G34030.1	0	0	0	0	0.999	0	0	0.084	0.999
AT3G22230	AT1G33120	MA_3390g0010	MA_38141g0010	128943	118585	AT3G22230.1	AT1G33120.1	0.17	0	0	0	0.997	0.928	0	0.632	0.999
AT2G34480	AT2G01250	MA_12029g0010	MA_47548g0010	125164	122405	AT2G34480.1	AT2G01250.1	0	0	0	0	0.996	0.872	0	0.721	0.999
EMB1080	AT3G09630	MA_19350g0010	MA_20299g0010	130510	127537	AT3G48930.1	AT3G09630.1	0.642	0	0	0	0.998	0.912	0.9	0.589	0.999
AT3G56340	AT1G67430	MA_114136g0010	MA_64923g0010	131308	120985	AT3G56340.1	AT1G67430.1	0	0	0	0	0.998	0.307	0.9	0.828	0.999
RPL5B	AT1G74050	MA_70965g0010	MA_108607g0010	139473	121675	AT5G39740.1	AT1G74050.1	0.25	0	0	0	0.999	0.93	0.9	0.555	0.999
RPL24A	AT1G33120	MA_6199g0020	MA_38141g0010	125392	118585	AT2G36620.1	AT1G33120.1	0	0	0	0	0.999	0.93	0	0.563	0.999
AT3G60245	RPL24A	MA_320643g0010	MA_6199g0020	131702	125392	AT3G60245.1	AT2G36620.1	0	0	0	0	0.998	0.943	0.9	0.552	0.999
AT5G02960	AT3G22230	MA_9043057g0010	MA_3390g0010	136398	128943	AT5G02960.1	AT3G22230.1	0	0	0	0	0.994	0.757	0.9	0	0.999
AT4G27090	SAC52	MA_10434733g0010	MA_17326g0010	134783	116732	AT4G27090.1	AT1G14320.1	0	0	0	0	0.992	0.93	0.9	0.156	0.999
AT4G29410	SAC52	MA_10428490g0010	MA_17326g0010	135039	116732	AT4G29410.1	AT1G14320.1	0	0	0	0	0.992	0.928	0.9	0.073	0.999
AT3G24830	AT1G74050	MA_186340g0010	MA_108607g0010	129238	121675	AT3G24830.1	AT1G74050.1	0.065	0	0	0	0.983	0.902	0.9	0.142	0.999
AT2G43460	AT1G36240	MA_20588g0010	MA_6354g0010	126133	118826	AT2G43460.1	AT1G36240.1	0	0	0	0	0.999	0.928	0	0.555	0.999
PBD2	AT2G05840.1	MA_119122g0010	MA_615509g0010	133418	122821	AT4G14800.2	AT2G05840.1	0	0	0	0	0.863	0.943	0.867	0.187	0.999
AT3G56340	AT1G27400	MA_114136g0010	MA_10430182g0010	131308	118020	AT3G56340.1	AT1G27400.1	0	0	0	0	0.998	0.307	0.9	0	0.999
RPS6A	AT4G27090	MA_72828g0010	MA_10434733g0010	135287	134783	AT4G31700.1	AT4G27090.1	0	0	0	0	0.993	0.929	0.9	0.557	0.999
RPT6A	RPT1A	MA_10427013g0010	MA_10435556g0010	138124	119727	AT5G19990.1	AT1G53750.1	0	0	0.402	0.93	0.824	0.93	0.922	0.647	0.999
AT2G19740	AT1G33120	MA_14317g0010	MA_38141g0010	123594	118585	AT2G19740.1	AT1G33120.1	0	0	0	0	0.997	0.928	0	0.627	0.999
RPL24A	AT1G36240	MA_6199g0020	MA_6354g0010	125392	118826	AT2G36620.1	AT1G36240.1	0	0	0	0	0.991	0.928	0.9	0.64	0.999
AT5G04800	AT2G34480	MA_184894g0010	MA_12029g0010	136594	125164	AT5G04800.1	AT2G34480.1	0	0	0	0	0.999	0.394	0.9	0.089	0.999
AT5G58420	AT4G18100	MA_127596g0010	MA_10434621g0010	141525	133806	AT5G58420.1	AT4G18100.1	0.642	0	0	0	0.997	0.216	0.9	0	0.999
AT5G58420	AT3G02080	MA_127596g0010	MA_10427917g0010	141525	126757	AT5G58420.1	AT3G02080.1	0	0	0	0	0.998	0.928	0.9	0.138	0.999
AT4G34555	AT3G23390	MA_10430279g0010	MA_10427098g0010	135603	129077	AT4G34555.1	AT3G23390.1	0	0	0	0	0.999	0	0.9	0.123	0.999
AT2G19740	AT1G74270	MA_14317g0010	MA_79041g0010	123594	121699	AT2G19740.1	AT1G74270.1	0	0	0	0	0.999	0.902	0.9	0.158	0.999
AGT	HPR	MA_18142g0010	MA_36305g0010	123036	121051	AT2G13360.1	AT1G68010.2	0.171	0	0	0	0.818	0	0.934	0.962	0.999
EMB3010	AT1G33120	MA_10426804g0010	MA_38141g0010	137148	118585	AT5G10360.1	AT1G33120.1	0	0	0	0	0.998	0.916	0	0.189	0.999
AT2G40010	AT2G09990	MA_10433058g0020	MA_32670g0010	125758	122960	AT2G40010.1	AT2G09990.1	0	0	0	0	0.98	0.886	0.9	0.552	0.999
RPS13A	AT3G23390	MA_141232g0010	MA_10427098g0010	132075	129077	AT4G00100.1	AT3G23390.1	0	0	0	0	0.999	0.624	0.9	0.072	0.999
AT1G67430	AT1G36240	MA_64923g0010	MA_6354g0010	120985	118826	AT1G67430.1	AT1G36240.1	0	0	0	0	0.979	0.928	0.9	0.187	0.999
AT4G29410	AT2G09990	MA_10428490g0010	MA_32670g0010	135039	122960	AT4G29410.1	AT2G09990.1	0	0	0	0	0.999	0	0.9	0.075	0.999
AT3G45030	AT2G01250	MA_10429759g0010	MA_47548g0010	130105	122405	AT3G45030.1	AT2G01250.1	0.642	0	0	0	0.996	0.578	0	0.594	0.999
AT2G19740	SAC52	MA_14317g0010	MA_17326g0010	123594	116732	AT2G19740.1	AT1G14320.1	0	0	0	0	0.946	0.928	0.9	0.125	0.999
AT3G45030	AT3G09630	MA_10429759g0010	MA_20299g0010	130105	127537	AT3G45030.1	AT3G09630.1	0.642	0	0	0	0.999	0.578	0	0.552	0.999
EMB3010	RPL24A	MA_10426804g0010	MA_6199g0020	137148	125392	AT5G10360.1	AT2G36620.1	0.3	0	0	0	0.999	0.931	0.9	0.575	0.999
RPS13A	AT2G43460	MA_141232g0010	MA_20588g0010	132075	126133	AT4G00100.1	AT2G43460.1	0	0	0	0	0.999	0.236	0	0	0.999
AT5G58420	AT1G74050	MA_127596g0010	MA_108607g0010	141525	121675	AT5G58420.1	AT1G74050.1	0.102	0	0	0	0.995	0.831	0.9	0.142	0.999
AT5G35530	AT1G33120	MA_10436283g0010	MA_38141g0010	139053	118585	AT5G35530.1	AT1G33120.1	0.642	0	0	0	0.999	0.893	0	0.552	0.999
AT3G22230	AT2G01250	MA_3390g0010	MA_47548g0010	128943	122405	AT3G22230.1	AT2G01250.1	0.259	0	0	0	0.996	0.901	0	0.188	0.999
AT4G36130	AT2G43030	MA_219740g0010	MA_10432831g0010	135774	126087	AT4G36130.1	AT2G43030.1	0.642	0	0	0	0.999	0.687	0	0.552	0.999
AT3G60245	AT1G70600	MA_320643g0010	MA_10436259g0020	131702	121323	AT3G60245.1	AT1G70600.1	0	0	0	0	0.924	0.93	0.9	0.552	0.999
EMB3010	AT1G34030	MA_10426804g0010	MA_10429265g0010	137148	118660	AT5G10360.1	AT1G34030.1	0	0	0	0	0.999	0.921	0	0.083	0.999
RPS13A	AT1G70600	MA_141232g0010	MA_10436259g0020	132075	121323	AT4G00100.1	AT1G70600.1	0.065	0	0	0	0.999	0.758	0.9	0.724	0.999
AT2G43460	AT2G37600	MA_20588g0010	MA_69756g0010	126133	125503	AT2G43460.1	AT2G37600.1	0	0	0	0	0.999	0.93	0	0.602	0.999
EMB3010	AT3G23390	MA_10426804g0010	MA_10427098g0010	137148	129077	AT5G10360.1	AT3G23390.1	0	0	0	0	0.998	0.579	0.9	0.079	0.999
AT2G40010	AT1G36240	MA_10433058g0020	MA_6354g0010	125758	118826	AT2G40010.1	AT1G36240.1	0	0	0	0	0.994	0.9	0.9	0.588	0.999
AT5G39850	RPSAb	MA_10431745g0020	MA_112104g0010	139484	127051	AT5G39850.1	AT3G04770.1	0.425	0	0	0	0.999	0.928	0	0.552	0.999
AT3G24830	AT2G32060	MA_186340g0010	MA_119564g0010	129238	124901	AT3G24830.1	AT2G32060.1	0.079	0	0	0	0.978	0.599	0.9	0.18	0.999
AT3G60245	AT1G67430	MA_320643g0010	MA_64923g0010	131702	120985	AT3G60245.1	AT1G67430.1	0	0	0	0	0.999	0.943	0.9	0.552	0.999
AT5G58420	AT1G67430	MA_127596g0010	MA_64923g0010	141525	120985	AT5G58420.1	AT1G67430.1	0.642	0	0.241	0	0.998	0.874	0.9	0	0.999
AT4G16720	AT3G45030	MA_19619g0010	MA_10429759g0010	133654	130105	AT4G16720.1	AT3G45030.1	0	0	0	0	0.999	0.714	0	0.614	0.999
AT5G04800	AT4G34670	MA_184894g0010	MA_124901g0010	136594	135616	AT5G04800.1	AT4G34670.1	0	0	0	0	0.997	0.928	0.9	0.605	0.999
AT3G02080	AT1G74270	MA_10427917g0010	MA_79041g0010	126757	121699	AT3G02080.1	AT1G74270.1	0	0	0	0	0.999	0	0.9	0.594	0.999
RPSAb	AT2G43460	MA_112104g0010	MA_20588g0010	127051	126133	AT3G04770.1	AT2G43460.1	0	0	0	0	0.999	0	0	0	0.999
RS27A	AT3G23390	MA_87055g0010	MA_10427098g0010	131793	129077	AT3G61110.1	AT3G23390.1	0.642	0	0	0	0.999	0	0.9	0.184	0.999
AT4G18100	RPL23AB	MA_10434621g0010	MA_10430928g0010	133806	131196	AT4G18100.1	AT3G55280.1	0.642	0	0.207	0	0.999	0.943	0	0.13	0.999
AT5G23540	RPT2a	MA_10429431g0020	MA_10431395g0010	138424	134998	AT5G23540.1	AT4G29040.1	0	0	0	0	0.802	0.999	0.911	0.867	0.999
AT5G39850	AT4G29410	MA_10431745g0020	MA_10428490g0010	139484	135039	AT5G39850.1	AT4G29410.1	0	0	0	0	0.999	0	0	0.181	0.999
AT3G56340	AT2G43460	MA_114136g0010	MA_20588g0010	131308	126133	AT3G56340.1	AT2G43460.1	0	0	0	0	0.999	0	0	0.583	0.999
RPS15AD	AT2G37600	MA_82191g0010	MA_69756g0010	130210	125503	AT3G46040.1	AT2G37600.1	0	0	0	0	0.996	0.323	0.9	0.142	0.999
AT2G01250	AT1G70600	MA_47548g0010	MA_10436259g0020	122405	121323	AT2G01250.1	AT1G70600.1	0.642	0	0	0	0.994	0.902	0	0.552	0.999
AT3G02080	emb2386	MA_10427917g0010	MA_1839g0010	126757	115491	AT3G02080.1	AT1G02780.1	0	0	0	0	0.996	0.135	0.9	0.557	0.999
AT3G22230	AT1G70600	MA_3390g0010	MA_10436259g0020	128943	121323	AT3G22230.1	AT1G70600.1	0.271	0	0	0	0.998	0.928	0.9	0.083	0.999
RPT3	AT5G23540	MA_13350g0010	MA_10429431g0020	141510	138424	AT5G58290.1	AT5G23540.1	0	0	0	0	0.825	0.947	0.911	0.626	0.999
RPT2a	AT2G05840.1	MA_10431395g0010	MA_615509g0010	134998	122821	AT4G29040.1	AT2G05840.1	0	0	0	0	0.574	0.999	0.922	0.124	0.999
AT2G34480	AT2G32060	MA_12029g0010	MA_119564g0010	125164	124901	AT2G34480.1	AT2G32060.1	0	0	0	0	0.999	0.656	0.9	0.139	0.999
AT4G36130	AT1G36240	MA_219740g0010	MA_6354g0010	135774	118826	AT4G36130.1	AT1G36240.1	0	0	0	0	0.981	0.873	0.9	0.643	0.999
AT4G34670	AT1G34030	MA_124901g0010	MA_10429265g0010	135616	118660	AT4G34670.1	AT1G34030.1	0	0	0	0	0.999	0.921	0	0.179	0.999
RPS15AD	AT1G33120	MA_82191g0010	MA_38141g0010	130210	118585	AT3G46040.1	AT1G33120.1	0.642	0	0	0	0.999	0.785	0	0.552	0.999
AT4G36130	AT1G74050	MA_219740g0010	MA_108607g0010	135774	121675	AT4G36130.1	AT1G74050.1	0.07	0	0	0	0.999	0.902	0.9	0.12	0.999
AT4G36130	AT3G45030	MA_219740g0010	MA_10429759g0010	135774	130105	AT4G36130.1	AT3G45030.1	0.642	0	0	0	0.999	0.58	0	0.552	0.999
AT5G02960	AT4G29410	MA_9043057g0010	MA_10428490g0010	136398	135039	AT5G02960.1	AT4G29410.1	0	0	0	0	0.996	0.089	0.9	0	0.999
RPS6A	AT4G16720	MA_72828g0010	MA_19619g0010	135287	133654	AT4G31700.1	AT4G16720.1	0	0	0	0	0.999	0.931	0.9	0.383	0.999
AT2G09990	AT1G74270	MA_32670g0010	MA_79041g0010	122960	121699	AT2G09990.1	AT1G74270.1	0	0	0	0	0.999	0	0.9	0.083	0.999
EMB1080	AT1G67430	MA_19350g0010	MA_64923g0010	130510	120985	AT3G48930.1	AT1G67430.1	0.642	0	0	0	0.999	0.901	0.9	0.552	0.999
AT5G58420	AT2G37600	MA_127596g0010	MA_69756g0010	141525	125503	AT5G58420.1	AT2G37600.1	0	0	0	0	0.994	0.717	0.9	0.073	0.999
RPT3	ATS9	MA_13350g0010	MA_10429714g0010	141510	118182	AT5G58290.1	AT1G29150.1	0	0	0	0	0.84	0.959	0.922	0.631	0.999
AT4G34555	AT2G09990	MA_10430279g0010	MA_32670g0010	135603	122960	AT4G34555.1	AT2G09990.1	0	0	0	0	0.999	0.902	0.9	0.184	0.999
AT4G29410	AT3G23390	MA_10428490g0010	MA_10427098g0010	135039	129077	AT4G29410.1	AT3G23390.1	0	0	0	0	0.999	0.93	0.9	0.83	0.999
AT4G29410	RPS15AD	MA_10428490g0010	MA_82191g0010	135039	130210	AT4G29410.1	AT3G46040.1	0	0	0	0	0.999	0	0.9	0.187	0.999
AT2G34480	SAC52	MA_12029g0010	MA_17326g0010	125164	116732	AT2G34480.1	AT1G14320.1	0	0	0	0	0.999	0.902	0.9	0.67	0.999
AT3G56340	AT2G32060	MA_114136g0010	MA_119564g0010	131308	124901	AT3G56340.1	AT2G32060.1	0	0	0	0	0.992	0.93	0.9	0.083	0.999
AT5G02960	AT4G34670	MA_9043057g0010	MA_124901g0010	136398	135616	AT5G02960.1	AT4G34670.1	0	0	0	0	0.997	0.943	0.9	0.189	0.999
AT3G60245	At1g43170	MA_320643g0010	MA_124178g0010	131702	118908	AT3G60245.1	AT1G43170.1	0	0	0	0	0.895	0.943	0.9	0.552	0.999
AT2G34480	At1g43170	MA_12029g0010	MA_124178g0010	125164	118908	AT2G34480.1	AT1G43170.1	0	0	0	0	0.999	0.928	0.9	0.485	0.999
AT3G22230	AT2G34480	MA_3390g0010	MA_12029g0010	128943	125164	AT3G22230.1	AT2G34480.1	0	0	0	0	0.999	0.902	0.9	0.136	0.999
AT4G34670	AT1G74270	MA_124901g0010	MA_79041g0010	135616	121699	AT4G34670.1	AT1G74270.1	0	0	0	0	0.999	0	0.9	0.123	0.999
AT5G02960	EMB1080	MA_9043057g0010	MA_19350g0010	136398	130510	AT5G02960.1	AT3G48930.1	0.642	0	0	0	0.998	0.93	0.9	0.554	0.999
AT4G36130	AT3G57490	MA_219740g0010	MA_158470g0010	135774	131426	AT4G36130.1	AT3G57490.1	0.642	0	0	0	0.999	0.747	0.9	0.552	0.999
AT4G34670	AT3G23390	MA_124901g0010	MA_10427098g0010	135616	129077	AT4G34670.1	AT3G23390.1	0	0	0	0	0.999	0.582	0.9	0.185	0.999
AT4G27090	AT1G74270	MA_10434733g0010	MA_79041g0010	134783	121699	AT4G27090.1	AT1G74270.1	0	0	0	0	0.999	0.928	0.9	0.619	0.999
AT5G04800	RPS13A	MA_184894g0010	MA_141232g0010	136594	132075	AT5G04800.1	AT4G00100.1	0	0	0	0	0.999	0.928	0.9	0.552	0.999
AT4G18100	AT1G74050	MA_10434621g0010	MA_108607g0010	133806	121675	AT4G18100.1	AT1G74050.1	0.162	0	0	0	0.998	0.93	0.9	0.082	0.999
AT3G52580	RPL18	MA_113075g0010	MA_5630845g0010	130909	127146	AT3G52580.1	AT3G05590.1	0.642	0	0	0	0.999	0.862	0.9	0.081	0.999
AT3G02080	RPL24A	MA_10427917g0010	MA_6199g0020	126757	125392	AT3G02080.1	AT2G36620.1	0	0	0	0	0.999	0.766	0.9	0.552	0.999
RPSAb	AT2G19740	MA_112104g0010	MA_14317g0010	127051	123594	AT3G04770.1	AT2G19740.1	0	0	0	0	0.999	0.292	0.9	0	0.999
AT1G57660	SAC52	MA_186351g0010	MA_17326g0010	120074	116732	AT1G57860.1	AT1G14320.1	0.07	0	0	0	0.985	0.902	0.9	0.512	0.999
AT2G43460	SAC52	MA_20588g0010	MA_17326g0010	126133	116732	AT2G43460.1	AT1G14320.1	0	0	0	0	0.999	0.93	0	0.073	0.999
EMB3010	At1g43170	MA_10426804g0010	MA_124178g0010	137148	118908	AT5G10360.1	AT1G43170.1	0	0	0	0	0.999	0.929	0.9	0.178	0.999
AT3G60245	AT1G74050	MA_320643g0010	MA_108607g0010	131702	121675	AT3G60245.1	AT1G74050.1	0	0	0	0	0.919	0.93	0.9	0	0.999
RPT3	PBA1	MA_13350g0010	MA_164900g0010	141510	135242	AT5G58290.1	AT4G31300.2	0	0	0	0	0.744	0.959	0.9	0.609	0.999
AT4G27090	AT3G60245	MA_10434733g0010	MA_320643g0010	134783	131702	AT4G27090.1	AT3G60245.1	0	0	0	0	0.996	0.943	0.9	0.084	0.999
AT5G39850	AT3G22230	MA_10431745g0020	MA_3390g0010	139484	128943	AT5G39850.1	AT3G22230.1	0.069	0	0	0	0.999	0.335	0	0.08	0.999
RPSAb	SAC52	MA_112104g0010	MA_17326g0010	127051	116732	AT3G04770.1	AT1G14320.1	0.096	0	0	0	0.999	0.267	0.9	0.552	0.999
EMB3010	AT1G74270	MA_10426804g0010	MA_79041g0010	137148	121699	AT5G10360.1	AT1G74270.1	0	0	0	0	0.997	0	0.9	0.184	0.999
AT4G34670	AT2G40010	MA_124901g0010	MA_10433058g0020	135616	125758	AT4G34670.1	AT2G40010.1	0	0	0	0	0.983	0.928	0.9	0.137	0.999
RPS13A	AT3G24830	MA_141232g0010	MA_186340g0010	132075	129238	AT4G00100.1	AT3G24830.1	0.07	0	0	0	0.999	0.552	0.9	0.552	0.999
AT5G39850	AT4G27090	MA_10431745g0020	MA_10434733g0010	139484	134783	AT5G39850.1	AT4G27090.1	0.069	0	0	0	0.999	0.104	0	0.08	0.999
AT1G67430	emb2386	MA_64923g0010	MA_1839g0010	120985	115491	AT1G67430.1	AT1G02780.1	0.642	0	0	0	0.999	0.928	0.9	0.552	0.999
AT1G74270	AT1G67430	MA_79041g0010	MA_64923g0010	121699	120985	AT1G74270.1	AT1G67430.1	0	0	0	0	0.996	0.928	0.9	0.175	0.999
RPL5B	EMB3010	MA_70965g0010	MA_10426804g0010	139473	137148	AT5G39740.1	AT5G10360.1	0	0	0	0	0.999	0.65	0.9	0.557	0.999
AT3G02080	AT1G57660	MA_10427917g0010	MA_186351g0010	126757	120074	AT3G02080.1	AT1G57860.1	0.102	0	0	0	0.999	0.648	0.9	0.492	0.999
AT2G43030	AT1G67430	MA_10432831g0010	MA_64923g0010	126087	120985	AT2G43030.1	AT1G67430.1	0.642	0	0	0	0.998	0.759	0	0.552	0.999
AT5G58420	RPS6A	MA_127596g0010	MA_72828g0010	141525	135287	AT5G58420.1	AT4G31700.1	0	0	0	0	0.999	0.93	0.9	0.611	0.999
AT1G33120	SAC52	MA_38141g0010	MA_17326g0010	118585	116732	AT1G33120.1	AT1G14320.1	0.642	0	0	0	0.999	0.928	0	0.552	0.999
EMB1080	SAC52	MA_19350g0010	MA_17326g0010	130510	116732	AT3G48930.1	AT1G14320.1	0.642	0	0	0	0.999	0.886	0.9	0.552	0.999
AT5G35530	AT3G45030	MA_10436283g0010	MA_10429759g0010	139053	130105	AT5G35530.1	AT3G45030.1	0.642	0	0	0	0.999	0.902	0	0.637	0.999
AT2G43460	AT1G67430	MA_20588g0010	MA_64923g0010	126133	120985	AT2G43460.1	AT1G67430.1	0	0	0	0	0.996	0.943	0	0	0.999
AT5G39850	AT1G70600	MA_10431745g0020	MA_10436259g0020	139484	121323	AT5G39850.1	AT1G70600.1	0.642	0	0	0	0.997	0.532	0	0.644	0.999
EMB3010	AT3G24830	MA_10426804g0010	MA_186340g0010	137148	129238	AT5G10360.1	AT3G24830.1	0	0	0	0	0.997	0.536	0.9	0.063	0.999
AT5G39850	AT3G09630	MA_10431745g0020	MA_20299g0010	139484	127537	AT5G39850.1	AT3G09630.1	0.642	0	0	0	0.99	0.456	0	0.552	0.999
RPL5B	AT4G27090	MA_70965g0010	MA_10434733g0010	139473	134783	AT5G39740.1	AT4G27090.1	0.25	0	0	0	0.995	0.943	0.9	0.568	0.999
AT5G58420	AT4G25740	MA_127596g0010	MA_314020g0010	141525	134637	AT5G58420.1	AT4G25740.1	0	0	0	0	0.91	0.928	0.9	0.438	0.999
RPS13A	AT2G01250	MA_141232g0010	MA_47548g0010	132075	122405	AT4G00100.1	AT2G01250.1	0	0	0.225	0	0.996	0.86	0	0.569	0.999
AT3G45030	RPL24A	MA_10429759g0010	MA_6199g0020	130105	125392	AT3G45030.1	AT2G36620.1	0	0	0	0	0.998	0.744	0	0.546	0.999
AT3G60245	SAC52	MA_320643g0010	MA_17326g0010	131702	116732	AT3G60245.1	AT1G14320.1	0	0	0	0	0.998	0.93	0.9	0.353	0.999
RPSAb	AT2G37600	MA_112104g0010	MA_69756g0010	127051	125503	AT3G04770.1	AT2G37600.1	0	0	0	0	0.999	0	0.9	0.08	0.999
AT5G58420	AT5G02960	MA_127596g0010	MA_9043057g0010	141525	136398	AT5G58420.1	AT5G02960.1	0	0	0	0	0.994	0.93	0.9	0.083	0.999
AT4G36130	AT2G19740	MA_219740g0010	MA_14317g0010	135774	123594	AT4G36130.1	AT2G19740.1	0	0	0	0	0.987	0.902	0.9	0.627	0.999
AT3G22230	AT1G57660	MA_3390g0010	MA_186351g0010	128943	120074	AT3G22230.1	AT1G57860.1	0	0	0	0	0.997	0.902	0.9	0.179	0.999
AT5G02960	emb2386	MA_9043057g0010	MA_1839g0010	136398	115491	AT5G02960.1	AT1G02780.1	0	0	0	0	0.999	0.653	0.9	0.552	0.999
AT5G28060	EMB3010	MA_119894g0010	MA_10426804g0010	138878	137148	AT5G28060.1	AT5G10360.1	0.242	0	0	0	0.897	0.943	0.9	0.134	0.999
AT5G02960	AT1G34030	MA_9043057g0010	MA_10429265g0010	136398	118660	AT5G02960.1	AT1G34030.1	0.642	0	0	0	0.997	0.921	0	0.552	0.999
AT4G29410	AT2G19740	MA_10428490g0010	MA_14317g0010	135039	123594	AT4G29410.1	AT2G19740.1	0	0	0	0	0.989	0.929	0.9	0.083	0.999
AT1G70600	AT1G33120	MA_10436259g0020	MA_38141g0010	121323	118585	AT1G70600.1	AT1G33120.1	0.642	0	0	0	0.999	0.928	0	0.552	0.999
AT4G16720	SAC52	MA_19619g0010	MA_17326g0010	133654	116732	AT4G16720.1	AT1G14320.1	0	0	0	0	0.999	0.93	0.9	0.179	0.999
AT5G47030	ATP3	MA_10432972g0030	MA_10427963g0010	140283	125007	AT5G47030.1	AT2G33040.1	0.642	0	0	0	0.999	0.989	0.929	0.641	0.999
AT5G02960	LOS1	MA_9043057g0010	MA_10426758g0020	136398	119972	AT5G02960.1	AT1G56070.1	0.642	0	0	0	0.826	0.94	0.9	0.552	0.999
AT5G35530	AT2G19740	MA_10436283g0010	MA_14317g0010	139053	123594	AT5G35530.1	AT2G19740.1	0	0	0	0	0.999	0.355	0.9	0.087	0.999
AT5G28060	AT4G27090	MA_119894g0010	MA_10434733g0010	138878	134783	AT5G28060.1	AT4G27090.1	0	0	0	0	0.973	0.928	0.9	0.18	0.999
AT5G04800	AT3G56340	MA_184894g0010	MA_114136g0010	136594	131308	AT5G04800.1	AT3G56340.1	0	0	0	0	0.995	0.902	0.9	0.642	0.999
AT5G28060	AT2G34480	MA_119894g0010	MA_12029g0010	138878	125164	AT5G28060.1	AT2G34480.1	0	0	0	0	0.965	0.895	0.9	0.142	0.999
AT5G02960	AT1G33120	MA_9043057g0010	MA_38141g0010	136398	118585	AT5G02960.1	AT1G33120.1	0.642	0	0	0	0.995	0.757	0	0.552	0.999
PAC1	ATS9	MA_474079g0010	MA_10429714g0010	128931	118182	AT3G22110.1	AT1G29150.1	0	0	0	0	0.482	0.951	0.979	0.606	0.999
AT5G35530	AT1G34030	MA_10436283g0010	MA_10429265g0010	139053	118660	AT5G35530.1	AT1G34030.1	0.642	0	0	0	0.999	0.88	0	0.552	0.999
AT4G34555	AT1G57660	MA_10430279g0010	MA_186351g0010	135603	120074	AT4G34555.1	AT1G57860.1	0	0	0	0	0.996	0.373	0.9	0.078	0.999
AT5G02960	RPL24A	MA_9043057g0010	MA_6199g0020	136398	125392	AT5G02960.1	AT2G36620.1	0	0	0	0	0.997	0.932	0.9	0.531	0.999
RPS13A	AT2G37600	MA_141232g0010	MA_69756g0010	132075	125503	AT4G00100.1	AT2G37600.1	0	0	0	0	0.999	0.573	0.9	0.178	0.999
AT1G74270	AT1G70600	MA_79041g0010	MA_10436259g0020	121699	121323	AT1G74270.1	AT1G70600.1	0	0	0	0	0.998	0.902	0.9	0.43	0.999
AT4G18100	AT2G01250	MA_10434621g0010	MA_47548g0010	133806	122405	AT4G18100.1	AT2G01250.1	0.642	0	0	0	0.976	0.928	0	0.178	0.999
AT3G52580	AT1G74050	MA_113075g0010	MA_108607g0010	130909	121675	AT3G52580.1	AT1G74050.1	0.099	0	0	0	0.984	0.846	0.9	0.626	0.999
AT3G24830	AT3G02080	MA_186340g0010	MA_10427917g0010	129238	126757	AT3G24830.1	AT3G02080.1	0	0	0	0	0.999	0	0.9	0.085	0.999
AT2G34480	AT1G33120	MA_12029g0010	MA_38141g0010	125164	118585	AT2G34480.1	AT1G33120.1	0	0	0	0	0.999	0.902	0	0.083	0.999
RPL5B	AT5G35530	MA_70965g0010	MA_10436283g0010	139473	139053	AT5G39740.1	AT5G35530.1	0.642	0	0	0	0.999	0.894	0.9	0.646	0.999
AT5G58420	AT1G57660	MA_127596g0010	MA_186351g0010	141525	120074	AT5G58420.1	AT1G57860.1	0	0	0.353	0	0.997	0.277	0.9	0.08	0.999
EMB1080	AT1G34030	MA_19350g0010	MA_10429265g0010	130510	118660	AT3G48930.1	AT1G34030.1	0.642	0	0	0	0.999	0.88	0	0.64	0.999
AT5G35530	EMB3010	MA_10436283g0010	MA_10426804g0010	139053	137148	AT5G35530.1	AT5G10360.1	0	0	0	0	0.999	0.93	0.9	0.611	0.999
RPT2a	ATS9	MA_10431395g0010	MA_10429714g0010	134998	118182	AT4G29040.1	AT1G29150.1	0	0	0	0	0.63	0.999	0.922	0.609	0.999
AT4G18100	AT3G24830	MA_10434621g0010	MA_186340g0010	133806	129238	AT4G18100.1	AT3G24830.1	0	0	0	0	0.998	0.928	0.9	0.613	0.999
AT4G34555	RPSAb	MA_10430279g0010	MA_112104g0010	135603	127051	AT4G34555.1	AT3G04770.1	0	0	0	0	0.999	0.902	0.9	0.296	0.999
AT4G34555	AT4G25740	MA_10430279g0010	MA_314020g0010	135603	134637	AT4G34555.1	AT4G25740.1	0	0	0	0	0.907	0.902	0.9	0.553	0.999
AT4G34555	EMB1080	MA_10430279g0010	MA_19350g0010	135603	130510	AT4G34555.1	AT3G48930.1	0	0	0	0	0.988	0.902	0.9	0.087	0.999
PBG1	RPT1A	MA_10427481g0010	MA_10435556g0010	120016	119727	AT1G56450.1	AT1G53750.1	0	0	0	0	0.742	0.945	0.922	0.637	0.999
AT3G57490	AT3G22230	MA_158470g0010	MA_3390g0010	131426	128943	AT3G57490.1	AT3G22230.1	0.252	0	0	0	0.994	0.372	0.9	0.083	0.999
RS27A	AT3G52580	MA_87055g0010	MA_113075g0010	131793	130909	AT3G61110.1	AT3G52580.1	0	0	0	0	0.999	0.902	0.9	0.601	0.999
AT4G29410	RPS13A	MA_10428490g0010	MA_141232g0010	135039	132075	AT4G29410.1	AT4G00100.1	0	0	0	0	0.999	0	0.9	0.232	0.999
AT3G02080	AT2G34480	MA_10427917g0010	MA_12029g0010	126757	125164	AT3G02080.1	AT2G34480.1	0.642	0	0	0	0.999	0.854	0.9	0.135	0.999
DFR	LDOX	MA_79460g0010	MA_9999795g0010	139807	134328	AT5G42800.1	AT4G22880.1	0	0	0	0	0.667	0	0.9	0.977	0.999
AT4G16720	RPS13A	MA_19619g0010	MA_141232g0010	133654	132075	AT4G16720.1	AT4G00100.1	0	0	0	0	0.999	0.932	0.9	0.552	0.999
AT3G22230	AT2G19740	MA_3390g0010	MA_14317g0010	128943	123594	AT3G22230.1	AT2G19740.1	0	0	0	0	0.999	0.928	0.9	0.189	0.999
AT5G52650	AT3G57490	MA_111018g0010	MA_158470g0010	140892	131426	AT5G52650.1	AT3G57490.1	0	0	0	0	0.969	0.849	0.9	0.174	0.999
EMB1080	RPL18	MA_19350g0010	MA_5630845g0010	130510	127146	AT3G48930.1	AT3G05590.1	0	0	0	0	0.995	0.497	0.9	0.105	0.999
AT4G27090	AT3G23390	MA_10434733g0010	MA_10427098g0010	134783	129077	AT4G27090.1	AT3G23390.1	0	0	0	0	0.999	0.943	0.9	0.124	0.999
AT1G67430	SAC52	MA_64923g0010	MA_17326g0010	120985	116732	AT1G67430.1	AT1G14320.1	0.642	0	0	0	0.999	0.93	0.9	0.552	0.999
AT3G22230	AT1G74270	MA_3390g0010	MA_79041g0010	128943	121699	AT3G22230.1	AT1G74270.1	0	0	0	0	0.999	0.902	0.9	0.137	0.999
AT2G37600	AT1G36240	MA_69756g0010	MA_6354g0010	125503	118826	AT2G37600.1	AT1G36240.1	0	0	0	0	0.998	0.902	0.9	0.187	0.999
PSBO1	PSBP-1	MA_491379g0010	MA_3005g0010	142392	115906	AT5G66570.1	AT1G06680.1	0	0	0.333	0	0.945	0	0.504	0.986	0.999
AT4G34670	RPS15AD	MA_124901g0010	MA_82191g0010	135616	130210	AT4G34670.1	AT3G46040.1	0	0	0	0	0.996	0.887	0.9	0.578	0.999
RPS15AD	LOS1	MA_82191g0010	MA_10426758g0020	130210	119972	AT3G46040.1	AT1G56070.1	0.642	0	0	0	0.824	0.871	0.9	0.552	0.999
AT2G43460	AT2G34480	MA_20588g0010	MA_12029g0010	126133	125164	AT2G43460.1	AT2G34480.1	0	0	0	0	0.999	0.928	0	0	0.999
AT4G34670	AT1G70600	MA_124901g0010	MA_10436259g0020	135616	121323	AT4G34670.1	AT1G70600.1	0	0	0	0	0.992	0.929	0.9	0.124	0.999
RPS13A	AT3G56340	MA_141232g0010	MA_114136g0010	132075	131308	AT4G00100.1	AT3G56340.1	0	0	0	0	0.999	0.93	0.9	0	0.999
EMB3010	AT3G22230	MA_10426804g0010	MA_3390g0010	137148	128943	AT5G10360.1	AT3G22230.1	0	0	0	0	0.999	0.591	0.9	0.179	0.999
AT3G57490	AT1G67430	MA_158470g0010	MA_64923g0010	131426	120985	AT3G57490.1	AT1G67430.1	0.642	0	0	0	0.999	0.85	0.9	0.552	0.999
RPL23AB	AT2G01250	MA_10430928g0010	MA_47548g0010	131196	122405	AT3G55280.1	AT2G01250.1	0.642	0	0	0	0.998	0.928	0	0.593	0.999
AT3G24830	AT1G67430	MA_186340g0010	MA_64923g0010	129238	120985	AT3G24830.1	AT1G67430.1	0.264	0	0	0	0.999	0.928	0.9	0.552	0.999
AT5G35530	AT3G60245	MA_10436283g0010	MA_320643g0010	139053	131702	AT5G35530.1	AT3G60245.1	0	0	0	0	0.995	0.639	0.9	0.552	0.999
AT4G36130	AT3G56340	MA_219740g0010	MA_114136g0010	135774	131308	AT4G36130.1	AT3G56340.1	0	0	0	0	0.985	0.346	0.9	0.554	0.999
AT5G35530	AT2G09990	MA_10436283g0010	MA_32670g0010	139053	122960	AT5G35530.1	AT2G09990.1	0.263	0	0	0	0.999	0.928	0.9	0.604	0.999
RPSAb	AT2G34480	MA_112104g0010	MA_12029g0010	127051	125164	AT3G04770.1	AT2G34480.1	0	0	0	0	0.999	0.134	0.9	0.101	0.999
AT4G29410	EMB1080	MA_10428490g0010	MA_19350g0010	135039	130510	AT4G29410.1	AT3G48930.1	0	0	0	0	0.998	0	0.9	0.074	0.999
AT5G02960	AT1G74270	MA_9043057g0010	MA_79041g0010	136398	121699	AT5G02960.1	AT1G74270.1	0	0	0	0	0.996	0	0.9	0.082	0.999
RPL5B	RPL23AB	MA_70965g0010	MA_10430928g0010	139473	131196	AT5G39740.1	AT3G55280.1	0.642	0	0	0	0.999	0.943	0	0.597	0.999
RPS15AD	RPL18	MA_82191g0010	MA_5630845g0010	130210	127146	AT3G46040.1	AT3G05590.1	0	0	0	0	0.995	0.532	0.9	0.728	0.999
AT4G25740	AT3G24830	MA_314020g0010	MA_186340g0010	134637	129238	AT4G25740.1	AT3G24830.1	0	0	0	0	0.996	0	0.9	0	0.999
RPL5B	AT4G29410	MA_70965g0010	MA_10428490g0010	139473	135039	AT5G39740.1	AT4G29410.1	0	0	0	0	0.999	0.936	0.9	0.563	0.999
AT5G28060	AT2G19740	MA_119894g0010	MA_14317g0010	138878	123594	AT5G28060.1	AT2G19740.1	0	0	0	0	0.997	0.928	0.9	0.642	0.999
AT5G47720	MFP2	MA_181748g0010	MA_134292g0010	140358	127293	AT5G47720.2	AT3G06860.1	0.643	0.02	0.22	0	0.185	0.952	0.986	0.647	0.999
AT4G36130	AT2G34480	MA_219740g0010	MA_12029g0010	135774	125164	AT4G36130.1	AT2G34480.1	0	0	0	0	0.999	0.873	0.9	0.125	0.999
AT4G34670	AT4G16720	MA_124901g0010	MA_19619g0010	135616	133654	AT4G34670.1	AT4G16720.1	0.077	0	0	0	0.999	0.932	0.9	0	0.999
RPS15AD	RPSAb	MA_82191g0010	MA_112104g0010	130210	127051	AT3G46040.1	AT3G04770.1	0.07	0	0	0	0.981	0.849	0.9	0.705	0.999
AT3G18190	AT3G03960	MA_18588g0010	MA_100776g0010	128499	126964	AT3G18190.1	AT3G03960.1	0	0	0	0.797	0.965	0.946	0.915	0.963	0.999
AT4G34670	AT4G27090	MA_124901g0010	MA_10434733g0010	135616	134783	AT4G34670.1	AT4G27090.1	0	0	0	0	0.999	0.931	0.9	0.072	0.999
AT3G52580	EMB1080	MA_113075g0010	MA_19350g0010	130909	130510	AT3G52580.1	AT3G48930.1	0.642	0	0.243	0	0.996	0.928	0.9	0.603	0.999
AT5G52650	AT5G02960	MA_111018g0010	MA_9043057g0010	140892	136398	AT5G52650.1	AT5G02960.1	0	0	0	0	0.882	0.93	0.9	0.192	0.999
AT3G02080	AT1G67430	MA_10427917g0010	MA_64923g0010	126757	120985	AT3G02080.1	AT1G67430.1	0	0	0	0	0.999	0.911	0.9	0.552	0.999
AT4G34670	AT1G33120	MA_124901g0010	MA_38141g0010	135616	118585	AT4G34670.1	AT1G33120.1	0	0	0	0	0.999	0.928	0	0.579	0.999
AT5G02960	AT2G37600	MA_9043057g0010	MA_69756g0010	136398	125503	AT5G02960.1	AT2G37600.1	0	0	0	0	0.99	0.565	0.9	0.184	0.999
AT5G35530	AT3G09630	MA_10436283g0010	MA_20299g0010	139053	127537	AT5G35530.1	AT3G09630.1	0.642	0	0	0	0.999	0.928	0.9	0.56	0.999
AT3G23390	AT1G67430	MA_10427098g0010	MA_64923g0010	129077	120985	AT3G23390.1	AT1G67430.1	0	0	0	0	0.999	0.943	0.9	0	0.999
AT3G56340	AT2G37600	MA_114136g0010	MA_69756g0010	131308	125503	AT3G56340.1	AT2G37600.1	0	0	0	0	0.999	0.348	0.9	0.588	0.999
AT3G45030	AT2G19740	MA_10429759g0010	MA_14317g0010	130105	123594	AT3G45030.1	AT2G19740.1	0	0	0	0	0.999	0	0	0.083	0.999
AT4G34670	RPSAb	MA_124901g0010	MA_112104g0010	135616	127051	AT4G34670.1	AT3G04770.1	0.143	0	0	0	0.999	0.93	0.9	0.579	0.999
AT3G60245	AT3G09630	MA_320643g0010	MA_20299g0010	131702	127537	AT3G60245.1	AT3G09630.1	0	0	0	0	0.944	0.943	0.9	0.567	0.999
AT5G04800	emb2386	MA_184894g0010	MA_1839g0010	136594	115491	AT5G04800.1	AT1G02780.1	0	0	0	0	0.999	0.778	0.9	0.552	0.999
EMB3010	AT3G52580	MA_10426804g0010	MA_113075g0010	137148	130909	AT5G10360.1	AT3G52580.1	0	0	0	0	0.999	0.93	0.9	0.62	0.999
AT3G24830	RPSAb	MA_186340g0010	MA_112104g0010	129238	127051	AT3G24830.1	AT3G04770.1	0.642	0	0	0	0.983	0.253	0.9	0.552	0.999
AT3G52580	AT2G37600	MA_113075g0010	MA_69756g0010	130909	125503	AT3G52580.1	AT2G37600.1	0	0	0	0	0.999	0.512	0.9	0.138	0.999
AT4G34555	AT3G52580	MA_10430279g0010	MA_113075g0010	135603	130909	AT4G34555.1	AT3G52580.1	0	0	0	0	0.999	0.901	0.9	0.083	0.999
AT5G58420	AT3G22230	MA_127596g0010	MA_3390g0010	141525	128943	AT5G58420.1	AT3G22230.1	0.102	0	0	0	0.999	0.789	0.9	0.073	0.999
MLS	ICL	MA_120902g0010	MA_93292g0010	136498	128886	AT5G03860.1	AT3G21720.1	0.642	0	0.352	0	0.735	0	0.971	0.991	0.999
RS27A	AT1G74050	MA_87055g0010	MA_108607g0010	131793	121675	AT3G61110.1	AT1G74050.1	0	0	0	0	0.983	0.374	0.9	0.179	0.999
AT2G32060	AT1G34030	MA_119564g0010	MA_10429265g0010	124901	118660	AT2G32060.1	AT1G34030.1	0.102	0	0	0	0.998	0.921	0	0.154	0.999
AT5G02960	At1g43170	MA_9043057g0010	MA_124178g0010	136398	118908	AT5G02960.1	AT1G43170.1	0.642	0	0	0	0.946	0.588	0.9	0.552	0.999
AT5G04800	AT3G09630	MA_184894g0010	MA_20299g0010	136594	127537	AT5G04800.1	AT3G09630.1	0	0	0	0	0.984	0.87	0.9	0.189	0.999
AT3G52580	AT2G43460	MA_113075g0010	MA_20588g0010	130909	126133	AT3G52580.1	AT2G43460.1	0	0	0	0	0.999	0	0	0.122	0.999
EMB3010	AT4G36130	MA_10426804g0010	MA_219740g0010	137148	135774	AT5G10360.1	AT4G36130.1	0	0	0	0	0.999	0.847	0.9	0.179	0.999
AT1G33120	emb2386	MA_38141g0010	MA_1839g0010	118585	115491	AT1G33120.1	AT1G02780.1	0.642	0	0	0	0.997	0.902	0	0.641	0.999
AT4G36130	RS27A	MA_219740g0010	MA_87055g0010	135774	131793	AT4G36130.1	AT3G61110.1	0	0	0	0	0.983	0	0.9	0.644	0.999
RPL18	AT1G74270	MA_5630845g0010	MA_79041g0010	127146	121699	AT3G05590.1	AT1G74270.1	0	0	0	0	0.999	0.902	0.9	0.621	0.999
AT3G23390	AT1G36240	MA_10427098g0010	MA_6354g0010	129077	118826	AT3G23390.1	AT1G36240.1	0	0	0	0	0.999	0.928	0.9	0.133	0.999
RPS13A	AT1G67430	MA_141232g0010	MA_64923g0010	132075	120985	AT4G00100.1	AT1G67430.1	0.069	0	0	0	0.999	0.929	0.9	0.552	0.999
AT2G32060	AT1G70600	MA_119564g0010	MA_10436259g0020	124901	121323	AT2G32060.1	AT1G70600.1	0.064	0	0	0	0.998	0.647	0.9	0.552	0.999
EMB3010	AT2G32060	MA_10426804g0010	MA_119564g0010	137148	124901	AT5G10360.1	AT2G32060.1	0.259	0	0	0	0.995	0.943	0.9	0.492	0.999
AT2G37600	At1g43170	MA_69756g0010	MA_124178g0010	125503	118908	AT2G37600.1	AT1G43170.1	0	0	0	0	0.864	0.93	0.9	0.178	0.999
AT3G52580	AT2G34480	MA_113075g0010	MA_12029g0010	130909	125164	AT3G52580.1	AT2G34480.1	0	0	0	0	0.999	0.864	0.9	0.181	0.999
AT2G05840.1	PBE1	MA_615509g0010	MA_2177g0010	122821	116600	AT2G05840.1	AT1G13060.2	0	0	0	0	0.704	0.943	0.946	0.807	0.999
AT4G27090	AT1G67430	MA_10434733g0010	MA_64923g0010	134783	120985	AT4G27090.1	AT1G67430.1	0.095	0	0	0	0.997	0.942	0.9	0.118	0.999
AT5G35530	AT2G43460	MA_10436283g0010	MA_20588g0010	139053	126133	AT5G35530.1	AT2G43460.1	0	0	0	0	0.999	0	0	0.083	0.999
AT3G52580	RPS15AD	MA_113075g0010	MA_82191g0010	130909	130210	AT3G52580.1	AT3G46040.1	0.642	0	0	0	0.999	0.849	0.9	0.6	0.999
AT3G56340	AT1G74050	MA_114136g0010	MA_108607g0010	131308	121675	AT3G56340.1	AT1G74050.1	0	0	0	0	0.993	0.208	0.9	0.084	0.999
AT4G34670	RS27A	MA_124901g0010	MA_87055g0010	135616	131793	AT4G34670.1	AT3G61110.1	0	0	0	0	0.999	0.928	0.9	0.182	0.999
AT2G09990	AT1G74050	MA_32670g0010	MA_108607g0010	122960	121675	AT2G09990.1	AT1G74050.1	0.065	0	0	0	0.992	0.848	0.9	0.179	0.999
AT5G23540	PAC1	MA_10429431g0020	MA_474079g0010	138424	128931	AT5G23540.1	AT3G22110.1	0	0	0	0	0.51	0.93	0.973	0.178	0.999
AT2G40010	AT1G74270	MA_10433058g0020	MA_79041g0010	125758	121699	AT2G40010.1	AT1G74270.1	0	0	0	0	0.986	0.866	0.9	0	0.999
EMB3010	AT4G27090	MA_10426804g0010	MA_10434733g0010	137148	134783	AT5G10360.1	AT4G27090.1	0	0	0	0	0.995	0.929	0.9	0.557	0.999
AT4G34670	AT3G57490	MA_124901g0010	MA_158470g0010	135616	131426	AT4G34670.1	AT3G57490.1	0	0	0	0	0.999	0.887	0.9	0.575	0.999
AT3G22230	AT1G27400	MA_3390g0010	MA_10430182g0010	128943	118020	AT3G22230.1	AT1G27400.1	0.095	0	0	0	0.999	0.93	0.9	0.083	0.999
PGK1	GAPCP-1	MA_92421g0010	MA_130835g0010	127883	122234	AT3G12780.1	AT1G79530.1	0.642	0	0	0	0.66	0.797	0.972	0.645	0.999
AT2G09990	AT1G27400	MA_32670g0010	MA_10430182g0010	122960	118020	AT2G09990.1	AT1G27400.1	0.262	0	0	0	0.999	0.91	0.9	0.552	0.999
RPS6A	AT1G70600	MA_72828g0010	MA_10436259g0020	135287	121323	AT4G31700.1	AT1G70600.1	0	0	0	0	0.989	0.929	0.9	0.177	0.999
AT4G34670	AT1G27400	MA_124901g0010	MA_10430182g0010	135616	118020	AT4G34670.1	AT1G27400.1	0	0	0	0	0.999	0.929	0.9	0.14	0.999
AT5G02960	RPS13A	MA_9043057g0010	MA_141232g0010	136398	132075	AT5G02960.1	AT4G00100.1	0.096	0	0	0	0.997	0.943	0.9	0.578	0.999
AT4G29410	AT3G56340	MA_10428490g0010	MA_114136g0010	135039	131308	AT4G29410.1	AT3G56340.1	0	0	0	0	0.999	0	0.9	0.827	0.999
AT5G52650	AT4G18100	MA_111018g0010	MA_10434621g0010	140892	133806	AT5G52650.1	AT4G18100.1	0	0	0	0	0.996	0	0.9	0.073	0.999
AT3G52580	emb2386	MA_113075g0010	MA_1839g0010	130909	115491	AT3G52580.1	AT1G02780.1	0.064	0	0	0	0.999	0.83	0.9	0.18	0.999
AT5G58420	AT2G19740	MA_127596g0010	MA_14317g0010	141525	123594	AT5G58420.1	AT2G19740.1	0	0	0	0	0.998	0.305	0.9	0	0.999
AT5G58420	AT5G28060	MA_127596g0010	MA_119894g0010	141525	138878	AT5G58420.1	AT5G28060.1	0	0	0	0	0.956	0.93	0.9	0.08	0.999
AT2G40010	AT2G34480	MA_10433058g0020	MA_12029g0010	125758	125164	AT2G40010.1	AT2G34480.1	0.31	0	0	0	0.999	0.9	0.9	0	0.999
RPT3	RPT1A	MA_13350g0010	MA_10435556g0010	141510	119727	AT5G58290.1	AT1G53750.1	0	0	0.393	0.915	0.931	0.947	0.922	0.647	0.999
AT5G35530	AT2G01250	MA_10436283g0010	MA_47548g0010	139053	122405	AT5G35530.1	AT2G01250.1	0.642	0	0	0	0.999	0.837	0	0.56	0.999
AT3G23390	SAC52	MA_10427098g0010	MA_17326g0010	129077	116732	AT3G23390.1	AT1G14320.1	0	0	0	0	0.999	0.93	0.9	0.184	0.999
AT4G29410	AT4G16720	MA_10428490g0010	MA_19619g0010	135039	133654	AT4G29410.1	AT4G16720.1	0	0	0	0	0.999	0.936	0.9	0	0.999
AT4G29410	RPL18	MA_10428490g0010	MA_5630845g0010	135039	127146	AT4G29410.1	AT3G05590.1	0	0	0	0	0.999	0.929	0.9	0.154	0.999
AT4G18100	AT1G33120	MA_10434621g0010	MA_38141g0010	133806	118585	AT4G18100.1	AT1G33120.1	0.642	0	0	0	0.999	0.93	0	0.497	0.999
EMB3010	AT1G36240	MA_10426804g0010	MA_6354g0010	137148	118826	AT5G10360.1	AT1G36240.1	0	0	0	0	0.966	0.92	0.9	0.6	0.999
RPS6A	AT3G02080	MA_72828g0010	MA_10427917g0010	135287	126757	AT4G31700.1	AT3G02080.1	0	0	0	0	0.998	0.93	0.9	0.594	0.999
EMB3010	AT4G34555	MA_10426804g0010	MA_10430279g0010	137148	135603	AT5G10360.1	AT4G34555.1	0	0	0	0	0.993	0.928	0.9	0.19	0.999
AT5G02960	RPS15AD	MA_9043057g0010	MA_82191g0010	136398	130210	AT5G02960.1	AT3G46040.1	0.642	0	0	0	0.987	0.887	0.9	0.595	0.999
AT3G56340	SAC52	MA_114136g0010	MA_17326g0010	131308	116732	AT3G56340.1	AT1G14320.1	0	0	0	0	0.999	0.249	0.9	0.084	0.999
AT3G24830	AT1G74270	MA_186340g0010	MA_79041g0010	129238	121699	AT3G24830.1	AT1G74270.1	0	0	0	0	0.995	0.873	0.9	0	0.999
RPS6A	RPS15AD	MA_72828g0010	MA_82191g0010	135287	130210	AT4G31700.1	AT3G46040.1	0	0	0	0	0.999	0.887	0.9	0.404	0.999
RS27A	AT1G67430	MA_87055g0010	MA_64923g0010	131793	120985	AT3G61110.1	AT1G67430.1	0	0	0	0	0.996	0.345	0.9	0.743	0.999
RPL18	RPL24A	MA_5630845g0010	MA_6199g0020	127146	125392	AT3G05590.1	AT2G36620.1	0	0	0	0	0.999	0.93	0.9	0.564	0.999
RS27A	AT1G70600	MA_87055g0010	MA_10436259g0020	131793	121323	AT3G61110.1	AT1G70600.1	0	0	0	0	0.994	0.532	0.9	0.571	0.999
AT5G35530	AT2G37600	MA_10436283g0010	MA_69756g0010	139053	125503	AT5G35530.1	AT2G37600.1	0	0	0	0	0.999	0.666	0.9	0.185	0.999
AT3G62870	RPL24A	MA_109678g0010	MA_6199g0020	131989	125392	AT3G62870.1	AT2G36620.1	0.642	0	0	0	0.991	0.943	0	0.552	0.999
AT4G34670	AT4G25740	MA_124901g0010	MA_314020g0010	135616	134637	AT4G34670.1	AT4G25740.1	0	0	0	0	0.958	0.93	0.9	0.193	0.999
AT3G60245	EMB1080	MA_320643g0010	MA_19350g0010	131702	130510	AT3G60245.1	AT3G48930.1	0	0	0.274	0	0.992	0.744	0.9	0.083	0.999
AT3G22230	AT2G32060	MA_3390g0010	MA_119564g0010	128943	124901	AT3G22230.1	AT2G32060.1	0	0	0	0	0.999	0.577	0.9	0.127	0.999
AT4G34670	AT4G18100	MA_124901g0010	MA_10434621g0010	135616	133806	AT4G34670.1	AT4G18100.1	0	0	0.239	0	0.999	0.935	0.9	0.827	0.999
EMB3010	AT2G19740	MA_10426804g0010	MA_14317g0010	137148	123594	AT5G10360.1	AT2G19740.1	0	0	0	0	0.993	0.925	0.9	0.18	0.999
AT1G74050	AT1G57660	MA_108607g0010	MA_186351g0010	121675	120074	AT1G74050.1	AT1G57860.1	0	0	0	0	0.983	0.902	0.9	0.18	0.999
RPT2a	AT2G32730	MA_10431395g0010	MA_10427364g0010	134998	124969	AT4G29040.1	AT2G32730.1	0	0	0	0	0.588	0.999	0.922	0.908	0.999
CPN60A	CPN10	MA_10436772g0010	MA_10429427g0010	124465	116807	AT2G28000.1	AT1G14980.1	0.642	0	0	0	0.983	0.761	0.156	0.906	0.999
RPS15AD	AT1G57660	MA_82191g0010	MA_186351g0010	130210	120074	AT3G46040.1	AT1G57860.1	0	0	0	0	0.987	0.491	0.9	0	0.999
AT2G34480	AT2G19740	MA_12029g0010	MA_14317g0010	125164	123594	AT2G34480.1	AT2G19740.1	0.642	0	0	0	0.999	0.902	0.9	0.587	0.999
AT1G70600	AT1G36240	MA_10436259g0020	MA_6354g0010	121323	118826	AT1G70600.1	AT1G36240.1	0	0	0	0	0.999	0.902	0.9	0.558	0.999
RPS13A	AT3G57490	MA_141232g0010	MA_158470g0010	132075	131426	AT4G00100.1	AT3G57490.1	0.066	0	0.261	0	0.999	0.887	0.9	0.552	0.999
PGK	GAPCP-1	MA_10429354g0010	MA_130835g0010	122236	122234	AT1G79550.1	AT1G79530.1	0.642	0	0	0	0.66	0.797	0.972	0.719	0.999
AT3G23390	emb2386	MA_10427098g0010	MA_1839g0010	129077	115491	AT3G23390.1	AT1G02780.1	0	0	0	0	0.999	0.928	0.9	0.19	0.999
AT2G37600	AT2G09990	MA_69756g0010	MA_32670g0010	125503	122960	AT2G37600.1	AT2G09990.1	0	0	0	0	0.999	0.861	0.9	0.588	0.999
AT5G02960	AT3G24830	MA_9043057g0010	MA_186340g0010	136398	129238	AT5G02960.1	AT3G24830.1	0.283	0	0	0	0.997	0	0.9	0.552	0.999
AT3G52580	AT2G32060	MA_113075g0010	MA_119564g0010	130909	124901	AT3G52580.1	AT2G32060.1	0.108	0	0	0	0.999	0.93	0.9	0.081	0.999
MFP2	PKT3	MA_134292g0010	MA_10436322g0010	127293	125017	AT3G06860.1	AT2G33150.1	0.643	0.097	0.211	0	0.775	0.952	0.986	0.964	0.999
AT4G27090	AT1G74050	MA_10434733g0010	MA_108607g0010	134783	121675	AT4G27090.1	AT1G74050.1	0	0	0	0	0.994	0.93	0.9	0.647	0.999
RPSAb	AT1G34030	MA_112104g0010	MA_10429265g0010	127051	118660	AT3G04770.1	AT1G34030.1	0.396	0	0	0	0.998	0.88	0	0.552	0.999
AT2G19740	AT2G09990	MA_14317g0010	MA_32670g0010	123594	122960	AT2G19740.1	AT2G09990.1	0	0	0	0	0.999	0.881	0.9	0.142	0.999
RPS6A	AT1G33120	MA_72828g0010	MA_38141g0010	135287	118585	AT4G31700.1	AT1G33120.1	0	0	0	0	0.998	0.916	0	0.189	0.999
AT5G58420	AT4G36130	MA_127596g0010	MA_219740g0010	141525	135774	AT5G58420.1	AT4G36130.1	0.642	0	0	0	0.999	0.776	0.9	0	0.999
AT3G56340	RPL18	MA_114136g0010	MA_5630845g0010	131308	127146	AT3G56340.1	AT3G05590.1	0	0	0	0	0.999	0.246	0.9	0.148	0.999
AT4G36130	AT3G24830	MA_219740g0010	MA_186340g0010	135774	129238	AT4G36130.1	AT3G24830.1	0.263	0	0	0	0.999	0.873	0.9	0.552	0.999
AT1G74270	emb2386	MA_79041g0010	MA_1839g0010	121699	115491	AT1G74270.1	AT1G02780.1	0	0	0.27	0	0.997	0.873	0.9	0.579	0.999
AT4G36130	AT2G32060	MA_219740g0010	MA_119564g0010	135774	124901	AT4G36130.1	AT2G32060.1	0.097	0	0	0	0.956	0.578	0.9	0.495	0.999
EMB3010	AT4G16720	MA_10426804g0010	MA_19619g0010	137148	133654	AT5G10360.1	AT4G16720.1	0	0	0	0	0.999	0.931	0.9	0.383	0.999
AT4G18100	SAC52	MA_10434621g0010	MA_17326g0010	133806	116732	AT4G18100.1	AT1G14320.1	0	0	0	0	0.999	0.93	0.9	0.51	0.999
RPL24A	AT1G27400	MA_6199g0020	MA_10430182g0010	125392	118020	AT2G36620.1	AT1G27400.1	0	0	0	0	0.999	0.943	0.9	0.549	0.999
RPT2a	PAG1	MA_10431395g0010	MA_77810g0010	134998	124364	AT4G29040.1	AT2G27020.1	0	0	0	0	0.703	0.999	0.922	0.567	0.999
RPS15AD	AT1G34030	MA_82191g0010	MA_10429265g0010	130210	118660	AT3G46040.1	AT1G34030.1	0.642	0	0	0	0.999	0.772	0	0.552	0.999
AT4G29410	AT1G70600	MA_10428490g0010	MA_10436259g0020	135039	121323	AT4G29410.1	AT1G70600.1	0	0	0	0	0.964	0.929	0.9	0.611	0.999
AT4G27090	AT3G57490	MA_10434733g0010	MA_158470g0010	134783	131426	AT4G27090.1	AT3G57490.1	0.252	0	0	0	0.983	0.859	0.9	0.557	0.999
RPS6A	AT2G19740	MA_72828g0010	MA_14317g0010	135287	123594	AT4G31700.1	AT2G19740.1	0	0	0	0	0.994	0.925	0.9	0.18	0.999
RPL18	AT1G74050	MA_5630845g0010	MA_108607g0010	127146	121675	AT3G05590.1	AT1G74050.1	0.064	0	0	0	0.998	0.928	0.9	0.683	0.999
AT3G02080	AT2G09990	MA_10427917g0010	MA_32670g0010	126757	122960	AT3G02080.1	AT2G09990.1	0	0	0	0	0.999	0.928	0.9	0.647	0.999
RPS13A	AT3G52580	MA_141232g0010	MA_113075g0010	132075	130909	AT4G00100.1	AT3G52580.1	0.064	0	0	0	0.999	0.93	0.9	0.61	0.999
AT5G02960	AT2G19740	MA_9043057g0010	MA_14317g0010	136398	123594	AT5G02960.1	AT2G19740.1	0	0	0	0	0.997	0.754	0.9	0.619	0.999
AT3G52580	LOS1	MA_113075g0010	MA_10426758g0020	130909	119972	AT3G52580.1	AT1G56070.1	0.321	0	0	0	0.84	0.929	0.9	0.552	0.999
AT5G58420	AT3G09630	MA_127596g0010	MA_20299g0010	141525	127537	AT5G58420.1	AT3G09630.1	0.642	0	0.215	0	0.999	0.886	0.9	0.072	0.999
AT5G23540	PAG1	MA_10429431g0020	MA_77810g0010	138424	124364	AT5G23540.1	AT2G27020.1	0	0	0	0	0.571	0.947	0.973	0.181	0.999
RPS6A	AT3G56340	MA_72828g0010	MA_114136g0010	135287	131308	AT4G31700.1	AT3G56340.1	0	0	0	0	0.998	0.93	0.9	0.563	0.999
AT5G04800	AT5G02960	MA_184894g0010	MA_9043057g0010	136594	136398	AT5G04800.1	AT5G02960.1	0	0	0	0	0.999	0.928	0.9	0.565	0.999
EMB1080	AT3G02080	MA_19350g0010	MA_10427917g0010	130510	126757	AT3G48930.1	AT3G02080.1	0	0	0	0	0.998	0.928	0.9	0.562	0.999
AT3G57490	At1g43170	MA_158470g0010	MA_124178g0010	131426	118908	AT3G57490.1	AT1G43170.1	0.642	0	0	0	0.999	0.851	0.9	0.552	0.999
EMB3010	RPS15AD	MA_10426804g0010	MA_82191g0010	137148	130210	AT5G10360.1	AT3G46040.1	0	0	0	0	0.999	0.887	0.9	0.349	0.999
TT4	F3H	MA_10426264g0020	MA_10435304g0010	137480	130764	AT5G13930.1	AT3G51240.1	0.063	0	0	0	0.965	0.787	0	0.977	0.999
AT3G09630	AT2G32060	MA_20299g0010	MA_119564g0010	127537	124901	AT3G09630.1	AT2G32060.1	0.101	0	0	0	0.999	0.657	0.9	0.125	0.999
EMB1080	AT3G45030	MA_19350g0010	MA_10429759g0010	130510	130105	AT3G48930.1	AT3G45030.1	0.642	0	0	0	0.998	0.902	0	0.59	0.999
AT3G45030	AT2G43030	MA_10429759g0010	MA_10432831g0010	130105	126087	AT3G45030.1	AT2G43030.1	0.642	0	0	0	0.999	0.239	0	0.552	0.999
RPS13A	AT3G09630	MA_141232g0010	MA_20299g0010	132075	127537	AT4G00100.1	AT3G09630.1	0.07	0	0	0	0.999	0.741	0.9	0.574	0.999
RPL23AB	AT1G67430	MA_10430928g0010	MA_64923g0010	131196	120985	AT3G55280.1	AT1G67430.1	0.642	0	0	0	0.999	0.943	0	0.552	0.999
RPS6A	AT4G25740	MA_72828g0010	MA_314020g0010	135287	134637	AT4G31700.1	AT4G25740.1	0	0	0	0	0.913	0.93	0.9	0.611	0.999
RPL5B	AT2G40010	MA_70965g0010	MA_10433058g0020	139473	125758	AT5G39740.1	AT2G40010.1	0.257	0	0	0	0.999	0.93	0.9	0.615	0.999
RPS13A	RS27A	MA_141232g0010	MA_87055g0010	132075	131793	AT4G00100.1	AT3G61110.1	0	0	0	0	0.999	0.928	0.9	0.552	0.999
RPL5B	AT4G16720	MA_70965g0010	MA_19619g0010	139473	133654	AT5G39740.1	AT4G16720.1	0	0	0.225	0	0.999	0.943	0.9	0.529	0.999
AT4G34670	AT3G22230	MA_124901g0010	MA_3390g0010	135616	128943	AT4G34670.1	AT3G22230.1	0	0	0	0	0.999	0.928	0.9	0.073	0.999
RPS6A	AT3G23390	MA_72828g0010	MA_10427098g0010	135287	129077	AT4G31700.1	AT3G23390.1	0	0	0	0	0.999	0.579	0.9	0.079	0.999
RS27A	RPL24A	MA_87055g0010	MA_6199g0020	131793	125392	AT3G61110.1	AT2G36620.1	0	0	0	0	0.998	0.65	0.9	0.552	0.999
RPL5B	AT3G56340	MA_70965g0010	MA_114136g0010	139473	131308	AT5G39740.1	AT3G56340.1	0	0	0	0	0.995	0.102	0.9	0.647	0.999
AT4G18100	AT3G57490	MA_10434621g0010	MA_158470g0010	133806	131426	AT4G18100.1	AT3G57490.1	0.642	0	0	0	0.999	0.55	0.9	0.552	0.999
EMB1080	emb2386	MA_19350g0010	MA_1839g0010	130510	115491	AT3G48930.1	AT1G02780.1	0.642	0	0	0	0.996	0.849	0.9	0.576	0.999
AT5G35530	AT2G40010	MA_10436283g0010	MA_10433058g0020	139053	125758	AT5G35530.1	AT2G40010.1	0.307	0	0	0	0.999	0.902	0.9	0.564	0.999
RPL23AB	AT3G52580	MA_10430928g0010	MA_113075g0010	131196	130909	AT3G55280.1	AT3G52580.1	0.642	0	0	0	0.998	0.928	0	0.615	0.999
AT5G52650	AT4G34670	MA_111018g0010	MA_124901g0010	140892	135616	AT5G52650.1	AT4G34670.1	0	0	0	0	0.967	0.93	0.9	0.193	0.999
RPT3	CDC2	MA_13350g0010	MA_97559g0020	141510	130493	AT5G58290.1	AT3G48750.1	0	0	0	0	0	0.999	0	0.072	0.999
RPL5B	AT2G09990	MA_70965g0010	MA_32670g0010	139473	122960	AT5G39740.1	AT2G09990.1	0.308	0	0	0	0.999	0.847	0.9	0.646	0.999
AT5G02960	AT1G70600	MA_9043057g0010	MA_10436259g0020	136398	121323	AT5G02960.1	AT1G70600.1	0.642	0	0	0	0.997	0.74	0.9	0.552	0.999
RPL18	AT2G32060	MA_5630845g0010	MA_119564g0010	127146	124901	AT3G05590.1	AT2G32060.1	0.075	0	0	0	0.998	0.723	0.9	0.552	0.999
AT3G57490	AT2G40010	MA_158470g0010	MA_10433058g0020	131426	125758	AT3G57490.1	AT2G40010.1	0.254	0	0	0	0.999	0.629	0.9	0.552	0.999
RPL23AB	AT2G37600	MA_10430928g0010	MA_69756g0010	131196	125503	AT3G55280.1	AT2G37600.1	0	0	0	0	0.993	0.93	0	0.189	0.999
RPS15AD	AT1G74050	MA_82191g0010	MA_108607g0010	130210	121675	AT3G46040.1	AT1G74050.1	0.155	0	0	0	0.989	0.672	0.9	0.821	0.999
AT5G58420	RPL5B	MA_127596g0010	MA_70965g0010	141525	139473	AT5G58420.1	AT5G39740.1	0.642	0	0	0	0.999	0.837	0.9	0.085	0.999
RPL5B	AT3G23390	MA_70965g0010	MA_10427098g0010	139473	129077	AT5G39740.1	AT3G23390.1	0	0	0	0	0.994	0.943	0.9	0.083	0.999
RPSAb	AT1G27400	MA_112104g0010	MA_10430182g0010	127051	118020	AT3G04770.1	AT1G27400.1	0.095	0	0	0	0.999	0.57	0.9	0.552	0.999
AT5G52650	RPS15AD	MA_111018g0010	MA_82191g0010	140892	130210	AT5G52650.1	AT3G46040.1	0	0	0	0	0.829	0.849	0.9	0.74	0.999
RPL5B	AT1G57660	MA_70965g0010	MA_186351g0010	139473	120074	AT5G39740.1	AT1G57860.1	0	0	0	0	0.998	0.928	0.9	0.643	0.999
AT4G16720	AT2G19740	MA_19619g0010	MA_14317g0010	133654	123594	AT4G16720.1	AT2G19740.1	0	0	0	0	0.999	0.93	0.9	0.185	0.999
AT4G18100	AT2G37600	MA_10434621g0010	MA_69756g0010	133806	125503	AT4G18100.1	AT2G37600.1	0	0	0	0	0.999	0.93	0.9	0.132	0.999
LOS1	SAC52	MA_10426758g0020	MA_17326g0010	119972	116732	AT1G56070.1	AT1G14320.1	0.642	0	0	0	0.969	0.667	0.9	0.552	0.999
AT3G09630	RPL24A	MA_20299g0010	MA_6199g0020	127537	125392	AT3G09630.1	AT2G36620.1	0	0	0	0	0.999	0.943	0.9	0.631	0.999
AT5G52650	AT4G34555	MA_111018g0010	MA_10430279g0010	140892	135603	AT5G52650.1	AT4G34555.1	0	0	0	0	0.902	0.902	0.9	0.658	0.999
EMB3010	AT2G09990	MA_10426804g0010	MA_32670g0010	137148	122960	AT5G10360.1	AT2G09990.1	0	0	0	0	0.999	0.93	0.9	0.572	0.999
AT4G27090	EMB1080	MA_10434733g0010	MA_19350g0010	134783	130510	AT4G27090.1	AT3G48930.1	0.101	0	0	0	0.982	0.903	0.9	0.577	0.999
AT4G36130	AT3G60245	MA_219740g0010	MA_320643g0010	135774	131702	AT4G36130.1	AT3G60245.1	0	0	0	0	0.87	0.928	0.9	0.552	0.999
AT2G09990	At1g43170	MA_32670g0010	MA_124178g0010	122960	118908	AT2G09990.1	AT1G43170.1	0.257	0	0	0	0.999	0.913	0.9	0.552	0.999
AT3G56340	RPSAb	MA_114136g0010	MA_112104g0010	131308	127051	AT3G56340.1	AT3G04770.1	0	0	0	0	0.992	0.928	0.9	0.083	0.999
AT4G16720	AT3G09630	MA_19619g0010	MA_20299g0010	133654	127537	AT4G16720.1	AT3G09630.1	0	0	0	0	0.999	0.943	0.9	0.802	0.999
EMB1080	AT1G74270	MA_19350g0010	MA_79041g0010	130510	121699	AT3G48930.1	AT1G74270.1	0	0	0	0	0.992	0	0.9	0.586	0.999
RPS13A	AT2G09990	MA_141232g0010	MA_32670g0010	132075	122960	AT4G00100.1	AT2G09990.1	0.07	0	0	0	0.999	0.93	0.9	0.552	0.999
RPL5B	AT5G04800	MA_70965g0010	MA_184894g0010	139473	136594	AT5G39740.1	AT5G04800.1	0	0	0	0	0.99	0.32	0.9	0.641	0.999
AT5G39850	AT4G34670	MA_10431745g0020	MA_124901g0010	139484	135616	AT5G39850.1	AT4G34670.1	0	0	0	0	0.999	0.93	0	0.628	0.999
AT4G36130	RPSAb	MA_219740g0010	MA_112104g0010	135774	127051	AT4G36130.1	AT3G04770.1	0.097	0	0	0	0.999	0.207	0.9	0.552	0.999
AT3G60245	AT3G45030	MA_320643g0010	MA_10429759g0010	131702	130105	AT3G60245.1	AT3G45030.1	0	0	0	0	0.998	0.513	0	0.634	0.999
AT4G18100	EMB1080	MA_10434621g0010	MA_19350g0010	133806	130510	AT4G18100.1	AT3G48930.1	0.642	0	0	0	0.997	0	0.9	0	0.999
RPL24A	AT1G67430	MA_6199g0020	MA_64923g0010	125392	120985	AT2G36620.1	AT1G67430.1	0	0	0	0	0.999	0.943	0.9	0.549	0.999
AT2G43460	emb2386	MA_20588g0010	MA_1839g0010	126133	115491	AT2G43460.1	AT1G02780.1	0	0	0	0	0.999	0.928	0	0.078	0.999
EMB3010	AT1G74050	MA_10426804g0010	MA_108607g0010	137148	121675	AT5G10360.1	AT1G74050.1	0	0	0	0	0.997	0.897	0.9	0.633	0.999
AT5G20890	CPN10	MA_10434959g0010	MA_10429427g0010	138213	116807	AT5G20890.1	AT1G14980.1	0.642	0	0	0	0.978	0.565	0.156	0.87	0.999
AT3G45030	AT1G34030	MA_10429759g0010	MA_10429265g0010	130105	118660	AT3G45030.1	AT1G34030.1	0.642	0	0	0	0.999	0.853	0	0.584	0.999
AT5G35530	EMB1080	MA_10436283g0010	MA_19350g0010	139053	130510	AT5G35530.1	AT3G48930.1	0.642	0	0	0	0.999	0.928	0.9	0.603	0.999
AT4G18100	AT3G23390	MA_10434621g0010	MA_10427098g0010	133806	129077	AT4G18100.1	AT3G23390.1	0	0	0	0	0.999	0.943	0.9	0.076	0.999
AT5G04800	AT1G70600	MA_184894g0010	MA_10436259g0020	136594	121323	AT5G04800.1	AT1G70600.1	0	0	0	0	0.999	0.646	0.9	0.552	0.999
AT5G04800	RPS6A	MA_184894g0010	MA_72828g0010	136594	135287	AT5G04800.1	AT4G31700.1	0	0	0	0	0.994	0.928	0.9	0.575	0.999
EMB3010	AT5G04800	MA_10426804g0010	MA_184894g0010	137148	136594	AT5G10360.1	AT5G04800.1	0	0	0	0	0.982	0.928	0.9	0.575	0.999
AT2G37600	RPL24A	MA_69756g0010	MA_6199g0020	125503	125392	AT2G37600.1	AT2G36620.1	0	0	0	0	0.999	0.93	0.9	0.188	0.999
AT1G70600	AT1G67430	MA_10436259g0020	MA_64923g0010	121323	120985	AT1G70600.1	AT1G67430.1	0.642	0	0	0	0.999	0.93	0.9	0.552	0.999
AT5G58420	AT2G32060	MA_127596g0010	MA_119564g0010	141525	124901	AT5G58420.1	AT2G32060.1	0	0	0	0	0.998	0.93	0.9	0.073	0.999
RPS15AD	emb2386	MA_82191g0010	MA_1839g0010	130210	115491	AT3G46040.1	AT1G02780.1	0.642	0	0	0	0.993	0.357	0.9	0.357	0.999
RPS6A	AT3G22230	MA_72828g0010	MA_3390g0010	135287	128943	AT4G31700.1	AT3G22230.1	0	0	0	0	0.999	0.591	0.9	0.179	0.999
AT3G09630	AT1G67430	MA_20299g0010	MA_64923g0010	127537	120985	AT3G09630.1	AT1G67430.1	0.642	0	0	0	0.999	0.943	0.9	0.552	0.999
EMB1080	AT3G23390	MA_19350g0010	MA_10427098g0010	130510	129077	AT3G48930.1	AT3G23390.1	0	0	0	0	0.999	0	0.9	0.142	0.999
AT3G09630	LOS1	MA_20299g0010	MA_10426758g0020	127537	119972	AT3G09630.1	AT1G56070.1	0.642	0	0	0	0.976	0.887	0.9	0.552	0.999
AT2G32060	AT1G36240	MA_119564g0010	MA_6354g0010	124901	118826	AT2G32060.1	AT1G36240.1	0	0	0	0	0.992	0.656	0.9	0.64	0.999
AT4G36130	RPL24A	MA_219740g0010	MA_6199g0020	135774	125392	AT4G36130.1	AT2G36620.1	0	0	0	0	0.999	0.928	0.9	0.614	0.999
AT2G37600	AT1G27400	MA_69756g0010	MA_10430182g0010	125503	118020	AT2G37600.1	AT1G27400.1	0	0	0	0	0.992	0.93	0.9	0.193	0.999
RPT6A	PBG1	MA_10427013g0010	MA_10427481g0010	138124	120016	AT5G19990.1	AT1G56450.1	0	0	0	0	0.66	0.951	0.922	0.642	0.999
AT5G39850	AT4G36130	MA_10431745g0020	MA_219740g0010	139484	135774	AT5G39850.1	AT4G36130.1	0.642	0	0	0	0.998	0	0	0.552	0.999
AT1G27400	SAC52	MA_10430182g0010	MA_17326g0010	118020	116732	AT1G27400.1	AT1G14320.1	0.642	0	0	0	0.999	0.93	0.9	0.552	0.999
LOS1	At1g43170	MA_10426758g0020	MA_124178g0010	119972	118908	AT1G56070.1	AT1G43170.1	0.642	0	0	0	0.972	0.854	0.9	0.552	0.999
AT3G45030	At1g43170	MA_10429759g0010	MA_124178g0010	130105	118908	AT3G45030.1	AT1G43170.1	0.642	0	0	0	0.999	0.567	0	0.552	0.999
AT2G37600	AT1G34030	MA_69756g0010	MA_10429265g0010	125503	118660	AT2G37600.1	AT1G34030.1	0	0	0	0	0.999	0.33	0	0.178	0.999
AT5G52650	AT4G16720	MA_111018g0010	MA_19619g0010	140892	133654	AT5G52650.1	AT4G16720.1	0	0	0	0	0.999	0	0.9	0.319	0.999
AT5G02960	AT3G56340	MA_9043057g0010	MA_114136g0010	136398	131308	AT5G02960.1	AT3G56340.1	0	0	0	0	0.953	0.93	0.9	0.639	0.999
AT5G35530	AT2G43030	MA_10436283g0010	MA_10432831g0010	139053	126087	AT5G35530.1	AT2G43030.1	0.642	0	0	0	0.999	0.632	0	0.552	0.999
AT3G62870	AT3G23390	MA_109678g0010	MA_10427098g0010	131989	129077	AT3G62870.1	AT3G23390.1	0	0	0	0	0.965	0.943	0	0.562	0.999
RPL5B	AT3G22230	MA_70965g0010	MA_3390g0010	139473	128943	AT5G39740.1	AT3G22230.1	0.25	0	0	0	0.994	0.93	0.9	0.164	0.999
RPL5B	RPS6A	MA_70965g0010	MA_72828g0010	139473	135287	AT5G39740.1	AT4G31700.1	0	0	0	0	0.999	0.65	0.9	0.557	0.999
AT5G02960	AT3G60245	MA_9043057g0010	MA_320643g0010	136398	131702	AT5G02960.1	AT3G60245.1	0	0	0	0	0.999	0.677	0.9	0.552	0.999
AT5G02960	AT3G52580	MA_9043057g0010	MA_113075g0010	136398	130909	AT5G02960.1	AT3G52580.1	0.642	0	0	0	0.993	0.93	0.9	0.646	0.999
RS27A	AT3G09630	MA_87055g0010	MA_20299g0010	131793	127537	AT3G61110.1	AT3G09630.1	0	0	0	0	0.99	0.514	0.9	0.556	0.999
AT2G09990	AT1G36240	MA_32670g0010	MA_6354g0010	122960	118826	AT2G09990.1	AT1G36240.1	0.086	0	0	0	0.995	0.878	0.9	0.647	0.999
AT5G58420	At1g43170	MA_127596g0010	MA_124178g0010	141525	118908	AT5G58420.1	AT1G43170.1	0.642	0	0	0	0.999	0.85	0.9	0	0.999
EMB3010	AT4G29410	MA_10426804g0010	MA_10428490g0010	137148	135039	AT5G10360.1	AT4G29410.1	0	0	0	0	0.999	0	0.9	0	0.999
AT3G60245	AT3G24830	MA_320643g0010	MA_186340g0010	131702	129238	AT3G60245.1	AT3G24830.1	0	0	0	0	0.999	0.928	0.9	0.183	0.999
AT4G34555	AT4G29410	MA_10430279g0010	MA_10428490g0010	135603	135039	AT4G34555.1	AT4G29410.1	0	0	0	0	0.999	0	0.9	0	0.999
PAC1	AT2G05840.1	MA_474079g0010	MA_615509g0010	128931	122821	AT3G22110.1	AT2G05840.1	0	0	0.258	0.831	0.859	0.943	0.979	0.643	0.999
AT4G36130	AT2G37600	MA_219740g0010	MA_69756g0010	135774	125503	AT4G36130.1	AT2G37600.1	0	0	0	0	0.994	0.902	0.9	0.181	0.999
RPS13A	RPL18	MA_141232g0010	MA_5630845g0010	132075	127146	AT4G00100.1	AT3G05590.1	0.065	0	0	0	0.999	0.928	0.9	0.358	0.999
EMB1080	RPS15AD	MA_19350g0010	MA_82191g0010	130510	130210	AT3G48930.1	AT3G46040.1	0.642	0	0	0	0.999	0.849	0.9	0.593	0.999
RPL18	AT1G33120	MA_5630845g0010	MA_38141g0010	127146	118585	AT3G05590.1	AT1G33120.1	0	0	0	0	0.999	0.928	0	0.125	0.999
AT3G57490	AT1G57660	MA_158470g0010	MA_186351g0010	131426	120074	AT3G57490.1	AT1G57860.1	0	0	0	0	0.983	0.772	0.9	0.281	0.999
RPL23AB	AT3G45030	MA_10430928g0010	MA_10429759g0010	131196	130105	AT3G55280.1	AT3G45030.1	0.642	0	0	0	0.999	0.669	0	0.552	0.999
AT5G02960	AT3G09630	MA_9043057g0010	MA_20299g0010	136398	127537	AT5G02960.1	AT3G09630.1	0.642	0	0	0	0.999	0.781	0.9	0.552	0.999
AT5G02960	AT1G27400	MA_9043057g0010	MA_10430182g0010	136398	118020	AT5G02960.1	AT1G27400.1	0.642	0	0	0	0.996	0.929	0.9	0.552	0.999
RPL24A	AT1G70600	MA_6199g0020	MA_10436259g0020	125392	121323	AT2G36620.1	AT1G70600.1	0	0	0	0	0.997	0.93	0.9	0.623	0.999
PAG1	PBG1	MA_77810g0010	MA_10427481g0010	124364	120016	AT2G27020.1	AT1G56450.1	0	0	0	0	0.906	0.959	0.979	0.852	0.999
RPS6A	AT3G52580	MA_72828g0010	MA_113075g0010	135287	130909	AT4G31700.1	AT3G52580.1	0	0	0	0	0.999	0.93	0.9	0.62	0.999
AT5G02960	AT3G45030	MA_9043057g0010	MA_10429759g0010	136398	130105	AT5G02960.1	AT3G45030.1	0.642	0	0	0	0.996	0.928	0	0.633	0.999
AT2G09990	AT1G70600	MA_32670g0010	MA_10436259g0020	122960	121323	AT2G09990.1	AT1G70600.1	0.31	0	0	0	0.999	0.906	0.9	0.552	0.999
AT1G74270	AT1G57660	MA_79041g0010	MA_186351g0010	121699	120074	AT1G74270.1	AT1G57860.1	0	0	0	0	0.999	0.873	0.9	0.076	0.999
RPL24A	AT2G32060	MA_6199g0020	MA_119564g0010	125392	124901	AT2G36620.1	AT2G32060.1	0.642	0	0	0	0.999	0.723	0.9	0.554	0.999
AT5G58420	AT1G74270	MA_127596g0010	MA_79041g0010	141525	121699	AT5G58420.1	AT1G74270.1	0	0	0	0	0.997	0	0.9	0	0.999
PAG1	AT2G05840.1	MA_77810g0010	MA_615509g0010	124364	122821	AT2G27020.1	AT2G05840.1	0	0	0.211	0.786	0.814	0.951	0.979	0.643	0.999
AT5G58420	AT2G40010	MA_127596g0010	MA_10433058g0020	141525	125758	AT5G58420.1	AT2G40010.1	0	0	0	0	0.999	0.246	0.9	0.076	0.999
AT5G28060	AT1G74270	MA_119894g0010	MA_79041g0010	138878	121699	AT5G28060.1	AT1G74270.1	0	0	0	0	0.922	0.819	0.9	0.641	0.999
AT5G52650	AT5G28060	MA_111018g0010	MA_119894g0010	140892	138878	AT5G52650.1	AT5G28060.1	0	0	0	0	0.839	0.93	0.9	0.632	0.999
AT3G56340	AT2G19740	MA_114136g0010	MA_14317g0010	131308	123594	AT3G56340.1	AT2G19740.1	0	0	0	0	0.996	0.372	0.9	0.073	0.999
AT5G58420	AT3G24830	MA_127596g0010	MA_186340g0010	141525	129238	AT5G58420.1	AT3G24830.1	0	0	0	0	0.976	0.482	0.9	0.554	0.999
AT3G02080	AT1G70600	MA_10427917g0010	MA_10436259g0020	126757	121323	AT3G02080.1	AT1G70600.1	0	0	0	0	0.999	0.656	0.9	0.552	0.999
RPL24A	AT1G34030	MA_6199g0020	MA_10429265g0010	125392	118660	AT2G36620.1	AT1G34030.1	0	0	0	0	0.999	0	0	0.125	0.999
AT3G24830	AT1G27400	MA_186340g0010	MA_10430182g0010	129238	118020	AT3G24830.1	AT1G27400.1	0.264	0	0	0	0.999	0.928	0.9	0.552	0.999
AT1G74050	AT1G36240	MA_108607g0010	MA_6354g0010	121675	118826	AT1G74050.1	AT1G36240.1	0.065	0	0	0	0.937	0.902	0.9	0.56	0.999
AT3G22230	AT1G67430	MA_3390g0010	MA_64923g0010	128943	120985	AT3G22230.1	AT1G67430.1	0.095	0	0	0	0.999	0.93	0.9	0.083	0.999
AT4G16720	AT3G22230	MA_19619g0010	MA_3390g0010	133654	128943	AT4G16720.1	AT3G22230.1	0	0	0	0	0.999	0.93	0.9	0.103	0.999
AT4G34670	AT3G24830	MA_124901g0010	MA_186340g0010	135616	129238	AT4G34670.1	AT3G24830.1	0	0	0	0	0.995	0.529	0.9	0.136	0.999
AT5G02960	AT1G74050	MA_9043057g0010	MA_108607g0010	136398	121675	AT5G02960.1	AT1G74050.1	0	0	0	0	0.984	0.9	0.9	0.09	0.999
AT3G62870	AT2G40010	MA_109678g0010	MA_10433058g0020	131989	125758	AT3G62870.1	AT2G40010.1	0.07	0	0	0	0.989	0.928	0	0.608	0.999
AT2G34480	AT1G70600	MA_12029g0010	MA_10436259g0020	125164	121323	AT2G34480.1	AT1G70600.1	0	0	0	0	0.999	0.902	0.9	0.124	0.999
AT3G45030	AT2G32060	MA_10429759g0010	MA_119564g0010	130105	124901	AT3G45030.1	AT2G32060.1	0.194	0	0	0	0.999	0.928	0	0.514	0.999
AT5G39850	RPS15AD	MA_10431745g0020	MA_82191g0010	139484	130210	AT5G39850.1	AT3G46040.1	0.642	0	0	0	0.999	0.849	0	0.595	0.999
AT4G27090	AT2G19740	MA_10434733g0010	MA_14317g0010	134783	123594	AT4G27090.1	AT2G19740.1	0	0	0	0	0.999	0.93	0.9	0.189	0.999
GAPC1	PGK	MA_10426544g0010	MA_10429354g0010	126980	122236	AT3G04120.1	AT1G79550.1	0.642	0	0	0	0.933	0.797	0.972	0.737	0.999
AT5G39850	AT4G34555	MA_10431745g0020	MA_10430279g0010	139484	135603	AT5G39850.1	AT4G34555.1	0	0	0	0	0.992	0.902	0	0	0.999
AT4G36130	AT2G09990	MA_219740g0010	MA_32670g0010	135774	122960	AT4G36130.1	AT2G09990.1	0.26	0	0	0	0.999	0.865	0.9	0.604	0.999
AT5G35530	AT1G57660	MA_10436283g0010	MA_186351g0010	139053	120074	AT5G35530.1	AT1G57860.1	0	0	0	0	0.999	0.87	0.9	0.532	0.999
AT4G36130	AT4G34555	MA_219740g0010	MA_10430279g0010	135774	135603	AT4G36130.1	AT4G34555.1	0	0	0	0	0.995	0	0.9	0.178	0.999
At1g43170	SAC52	MA_124178g0010	MA_17326g0010	118908	116732	AT1G43170.1	AT1G14320.1	0.642	0	0	0	0.999	0.93	0.9	0.595	0.999
AT2G32060	At1g43170	MA_119564g0010	MA_124178g0010	124901	118908	AT2G32060.1	AT1G43170.1	0.107	0	0	0	0.989	0.657	0.9	0.56	0.999
RPSAb	AT1G33120	MA_112104g0010	MA_38141g0010	127051	118585	AT3G04770.1	AT1G33120.1	0.07	0	0	0	0.998	0.567	0	0.552	0.999
AT3G52580	AT3G45030	MA_113075g0010	MA_10429759g0010	130909	130105	AT3G52580.1	AT3G45030.1	0.642	0	0	0	0.999	0.902	0	0.583	0.999
AT3G23390	RPSAb	MA_10427098g0010	MA_112104g0010	129077	127051	AT3G23390.1	AT3G04770.1	0	0	0	0	0.999	0	0.9	0	0.999
AT3G45030	AT3G02080	MA_10429759g0010	MA_10427917g0010	130105	126757	AT3G45030.1	AT3G02080.1	0	0	0	0	0.998	0.902	0	0.627	0.999
AT3G24830	AT2G09990	MA_186340g0010	MA_32670g0010	129238	122960	AT3G24830.1	AT2G09990.1	0.642	0	0	0	0.997	0.565	0.9	0.59	0.999
RS27A	RPL18	MA_87055g0010	MA_5630845g0010	131793	127146	AT3G61110.1	AT3G05590.1	0	0	0	0	0.999	0.44	0.9	0.509	0.999
AT5G28060	AT3G22230	MA_119894g0010	MA_3390g0010	138878	128943	AT5G28060.1	AT3G22230.1	0	0	0	0	0.988	0.899	0.9	0.555	0.999
AT5G02960	AT2G34480	MA_9043057g0010	MA_12029g0010	136398	125164	AT5G02960.1	AT2G34480.1	0	0	0	0	0.993	0.721	0.9	0.084	0.999
AT5G58420	AT3G62870	MA_127596g0010	MA_109678g0010	141525	131989	AT5G58420.1	AT3G62870.1	0	0	0	0	0.999	0.872	0	0.142	0.999
AT5G02960	AT1G36240	MA_9043057g0010	MA_6354g0010	136398	118826	AT5G02960.1	AT1G36240.1	0.642	0	0	0	0.99	0.703	0.9	0.588	0.999
AT4G18100	AT1G67430	MA_10434621g0010	MA_64923g0010	133806	120985	AT4G18100.1	AT1G67430.1	0.642	0	0	0	0.999	0.943	0.9	0.552	0.999
RPS6A	AT1G74050	MA_72828g0010	MA_108607g0010	135287	121675	AT4G31700.1	AT1G74050.1	0	0	0	0	0.996	0.897	0.9	0.633	0.999
AT5G52650	RPS13A	MA_111018g0010	MA_141232g0010	140892	132075	AT5G52650.1	AT4G00100.1	0	0	0	0	0.978	0.93	0.9	0.125	0.999
AT4G18100	AT3G02080	MA_10434621g0010	MA_10427917g0010	133806	126757	AT4G18100.1	AT3G02080.1	0	0	0	0	0.999	0	0.9	0.552	0.999
RPS6A	AT2G40010	MA_72828g0010	MA_10433058g0020	135287	125758	AT4G31700.1	AT2G40010.1	0	0	0	0	0.992	0.918	0.9	0.084	0.999
RPS6A	AT2G01250	MA_72828g0010	MA_47548g0010	135287	122405	AT4G31700.1	AT2G01250.1	0	0	0	0	0.998	0.858	0	0.181	0.999
AT4G36130	RPS6A	MA_219740g0010	MA_72828g0010	135774	135287	AT4G36130.1	AT4G31700.1	0	0	0	0	0.999	0.847	0.9	0.179	0.999
AT3G24830	AT3G22230	MA_186340g0010	MA_3390g0010	129238	128943	AT3G24830.1	AT3G22230.1	0.065	0	0	0	0.999	0.902	0.9	0	0.999
AT4G34555	SAC52	MA_10430279g0010	MA_17326g0010	135603	116732	AT4G34555.1	AT1G14320.1	0	0	0	0	0.999	0.269	0.9	0	0.999
AT3G02080	AT2G37600	MA_10427917g0010	MA_69756g0010	126757	125503	AT3G02080.1	AT2G37600.1	0	0	0	0	0.996	0.498	0.9	0.612	0.999
RPL18	AT2G40010	MA_5630845g0010	MA_10433058g0020	127146	125758	AT3G05590.1	AT2G40010.1	0	0	0	0	0.997	0.928	0.9	0	0.999
AT3G52580	AT2G01250	MA_113075g0010	MA_47548g0010	130909	122405	AT3G52580.1	AT2G01250.1	0.642	0	0	0	0.996	0.789	0	0.568	0.999
RPT2a	PBD2	MA_10431395g0010	MA_119122g0010	134998	133418	AT4G29040.1	AT4G14800.2	0	0	0	0	0.723	0.999	0.255	0.613	0.999
AT3G58610	AT2G31810	MA_10427706g0010	MA_10220333g0010	131539	124870	AT3G58610.1	AT2G31810.1	0.642	0	0.22	0	0	0.569	0.972	0.836	0.999
RPL23AB	AT1G34030	MA_10430928g0010	MA_10429265g0010	131196	118660	AT3G55280.1	AT1G34030.1	0.642	0	0	0	0.999	0.498	0	0.552	0.999
AT4G27090	AT3G24830	MA_10434733g0010	MA_186340g0010	134783	129238	AT4G27090.1	AT3G24830.1	0.065	0	0	0	0.996	0.928	0.9	0.083	0.999
RPS15AD	AT3G09630	MA_82191g0010	MA_20299g0010	130210	127537	AT3G46040.1	AT3G09630.1	0.642	0	0	0	0.993	0.845	0.9	0.552	0.999
RPS15AD	AT1G74270	MA_82191g0010	MA_79041g0010	130210	121699	AT3G46040.1	AT1G74270.1	0	0	0	0	0.995	0	0.9	0.634	0.999
AT3G22230	At1g43170	MA_3390g0010	MA_124178g0010	128943	118908	AT3G22230.1	AT1G43170.1	0.069	0	0	0	0.99	0.93	0.9	0.124	0.999
AT5G35530	AT2G32060	MA_10436283g0010	MA_119564g0010	139053	124901	AT5G35530.1	AT2G32060.1	0.07	0	0	0	0.999	0.93	0.9	0.545	0.999
AT5G02960	AT2G09990	MA_9043057g0010	MA_32670g0010	136398	122960	AT5G02960.1	AT2G09990.1	0.279	0	0	0	0.999	0.93	0.9	0.552	0.999
AT3G23390	AT2G09990	MA_10427098g0010	MA_32670g0010	129077	122960	AT3G23390.1	AT2G09990.1	0	0	0	0	0.999	0.566	0.9	0	0.999
AT5G58420	EMB3010	MA_127596g0010	MA_10426804g0010	141525	137148	AT5G58420.1	AT5G10360.1	0	0	0	0	0.999	0.93	0.9	0.611	0.999
AT4G16720	AT2G43460	MA_19619g0010	MA_20588g0010	133654	126133	AT4G16720.1	AT2G43460.1	0	0	0	0	0.999	0.943	0	0.079	0.999
AT5G04800	AT4G27090	MA_184894g0010	MA_10434733g0010	136594	134783	AT5G04800.1	AT4G27090.1	0	0	0	0	0.999	0.868	0.9	0.603	0.999
AT4G34555	RPS6A	MA_10430279g0010	MA_72828g0010	135603	135287	AT4G34555.1	AT4G31700.1	0	0	0	0	0.994	0.928	0.9	0.19	0.999
AT3G09630	AT1G57720	MA_20299g0010	MA_45916g0010	127537	120060	AT3G09630.1	AT1G57720.1	0	0	0	0	0.999	0	0	0.187	0.999
AT5G58420	AT3G45030	MA_127596g0010	MA_10429759g0010	141525	130105	AT5G58420.1	AT3G45030.1	0	0	0	0	0.999	0.902	0	0.08	0.999
AT3G56340	At1g43170	MA_114136g0010	MA_124178g0010	131308	118908	AT3G56340.1	AT1G43170.1	0	0	0	0	0.99	0.306	0.9	0.599	0.999
AT3G13930	mtLPD1	MA_39057g0020	MA_4137775g0010	128031	119132	AT3G13930.1	AT1G48030.1	0.642	0.027	0.327	0	0.481	0.844	0.948	0.803	0.999
RPS13A	RPS15AD	MA_141232g0010	MA_82191g0010	132075	130210	AT4G00100.1	AT3G46040.1	0.068	0	0	0	0.999	0.887	0.9	0.782	0.999
AT5G39850	AT5G35530	MA_10431745g0020	MA_10436283g0010	139484	139053	AT5G39850.1	AT5G35530.1	0.642	0	0	0	0.999	0.928	0	0.721	0.999
AT5G35530	emb2386	MA_10436283g0010	MA_1839g0010	139053	115491	AT5G35530.1	AT1G02780.1	0.642	0	0.209	0	0.999	0.857	0.9	0.552	0.999
PAG1	PBE1	MA_77810g0010	MA_2177g0010	124364	116600	AT2G27020.1	AT1G13060.2	0	0	0	0	0.784	0.951	0.946	0.906	0.999
EMB1080	RPSAb	MA_19350g0010	MA_112104g0010	130510	127051	AT3G48930.1	AT3G04770.1	0.087	0	0	0	0.981	0.928	0.9	0.552	0.999
RPS13A	LOS1	MA_141232g0010	MA_10426758g0020	132075	119972	AT4G00100.1	AT1G56070.1	0.077	0	0	0	0.851	0.938	0.9	0.258	0.999
AT5G02960	RPL23AB	MA_9043057g0010	MA_10430928g0010	136398	131196	AT5G02960.1	AT3G55280.1	0.642	0	0	0	0.951	0.933	0	0.552	0.999
AT3G62870	emb2386	MA_109678g0010	MA_1839g0010	131989	115491	AT3G62870.1	AT1G02780.1	0	0	0	0	0.995	0.928	0	0.552	0.999
AT4G27090	AT2G43460	MA_10434733g0010	MA_20588g0010	134783	126133	AT4G27090.1	AT2G43460.1	0	0	0	0	0.999	0.943	0	0.188	0.999
AT3G57490	AT2G34480	MA_158470g0010	MA_12029g0010	131426	125164	AT3G57490.1	AT2G34480.1	0	0	0	0	0.999	0.761	0.9	0.125	0.999
AT3G60245	RPS15AD	MA_320643g0010	MA_82191g0010	131702	130210	AT3G60245.1	AT3G46040.1	0	0	0	0	0.997	0.326	0.9	0.084	0.999
AT2G37600	AT2G34480	MA_69756g0010	MA_12029g0010	125503	125164	AT2G37600.1	AT2G34480.1	0	0	0	0	0.999	0.902	0.9	0	0.999
RPS15AD	AT2G09990	MA_82191g0010	MA_32670g0010	130210	122960	AT3G46040.1	AT2G09990.1	0.3	0	0	0	0.998	0.849	0.9	0.552	0.999
AT4G27090	AT1G57660	MA_10434733g0010	MA_186351g0010	134783	120074	AT4G27090.1	AT1G57860.1	0	0	0	0	0.998	0.928	0.9	0.561	0.999
AT4G16720	AT3G52580	MA_19619g0010	MA_113075g0010	133654	130909	AT4G16720.1	AT3G52580.1	0	0	0	0	0.999	0.928	0.9	0.091	0.999
AT4G16720	emb2386	MA_19619g0010	MA_1839g0010	133654	115491	AT4G16720.1	AT1G02780.1	0	0	0	0	0.999	0.928	0.9	0.834	0.999
RPS13A	AT1G34030	MA_141232g0010	MA_10429265g0010	132075	118660	AT4G00100.1	AT1G34030.1	0.065	0	0	0	0.999	0.921	0	0.552	0.999
RPL18	AT1G70600	MA_5630845g0010	MA_10436259g0020	127146	121323	AT3G05590.1	AT1G70600.1	0	0	0	0	0.992	0.928	0.9	0.403	0.999
AT1G67430	At1g43170	MA_64923g0010	MA_124178g0010	120985	118908	AT1G67430.1	AT1G43170.1	0.642	0	0	0	0.999	0.943	0.9	0.552	0.999
RPL5B	RPSAb	MA_70965g0010	MA_112104g0010	139473	127051	AT5G39740.1	AT3G04770.1	0.07	0	0	0	0.999	0.111	0.9	0.552	0.999
AT3G52580	AT2G09990	MA_113075g0010	MA_32670g0010	130909	122960	AT3G52580.1	AT2G09990.1	0.642	0	0	0	0.999	0.928	0.9	0.647	0.999
AT5G04800	EMB1080	MA_184894g0010	MA_19350g0010	136594	130510	AT5G04800.1	AT3G48930.1	0	0	0	0	0.995	0.902	0.9	0.611	0.999
HSP70	HSP101	MA_34351g0010	MA_21130g0010	127860	121703	AT3G12580.1	AT1G74310.1	0.308	0	0	0	0.952	0.3	0	0.967	0.999
AT3G22230	AT1G74050	MA_3390g0010	MA_108607g0010	128943	121675	AT3G22230.1	AT1G74050.1	0	0	0	0	0.999	0.928	0.9	0.215	0.999
RPL5B	AT2G34480	MA_70965g0010	MA_12029g0010	139473	125164	AT5G39740.1	AT2G34480.1	0	0	0	0	0.999	0.928	0.9	0.1	0.999
AT4G18100	AT3G60245	MA_10434621g0010	MA_320643g0010	133806	131702	AT4G18100.1	AT3G60245.1	0	0	0	0	0.997	0.943	0.9	0.552	0.999
AT1G74050	SAC52	MA_108607g0010	MA_17326g0010	121675	116732	AT1G74050.1	AT1G14320.1	0	0	0	0	0.917	0.928	0.9	0.123	0.999
EMB3010	AT3G45030	MA_10426804g0010	MA_10429759g0010	137148	130105	AT5G10360.1	AT3G45030.1	0	0	0	0	0.997	0.928	0	0.191	0.999
PBD2	PAG1	MA_119122g0010	MA_77810g0010	133418	124364	AT4G14800.2	AT2G27020.1	0	0	0	0	0.875	0.951	0.867	0.616	0.999
AT4G16720	EMB1080	MA_19619g0010	MA_19350g0010	133654	130510	AT4G16720.1	AT3G48930.1	0	0	0	0	0.998	0.928	0.9	0.083	0.999
AT2G43460	AT1G70600	MA_20588g0010	MA_10436259g0020	126133	121323	AT2G43460.1	AT1G70600.1	0	0	0	0	0.999	0.93	0	0	0.999
AT3G09630	AT1G34030	MA_20299g0010	MA_10429265g0010	127537	118660	AT3G09630.1	AT1G34030.1	0.642	0	0	0	0.994	0.344	0	0.552	0.999
AT4G34670	emb2386	MA_124901g0010	MA_1839g0010	135616	115491	AT4G34670.1	AT1G02780.1	0	0	0	0	0.999	0.871	0.9	0.183	0.999
RS27A	AT1G57660	MA_87055g0010	MA_186351g0010	131793	120074	AT3G61110.1	AT1G57860.1	0	0	0	0	0.998	0.453	0.9	0.588	0.999
At1g43170	emb2386	MA_124178g0010	MA_1839g0010	118908	115491	AT1G43170.1	AT1G02780.1	0.642	0	0	0	0.998	0.928	0.9	0.552	0.999
AT1G34030	AT1G33120	MA_10429265g0010	MA_38141g0010	118660	118585	AT1G34030.1	AT1G33120.1	0.642	0	0	0	0.999	0.329	0	0.552	0.999
AT1G74050	At1g43170	MA_108607g0010	MA_124178g0010	121675	118908	AT1G74050.1	AT1G43170.1	0.069	0	0	0	0.992	0.93	0.9	0.128	0.999
AT5G26360	AT5G20890	MA_37504g0010	MA_10434959g0010	138716	138213	AT5G26360.1	AT5G20890.1	0	0	0.204	0.775	0.995	0.959	0.922	0.644	0.999
AT5G04800	RPL24A	MA_184894g0010	MA_6199g0020	136594	125392	AT5G04800.1	AT2G36620.1	0	0	0	0	0.998	0.873	0.9	0.552	0.999
AT5G04800	AT2G43460	MA_184894g0010	MA_20588g0010	136594	126133	AT5G04800.1	AT2G43460.1	0	0	0	0	0.999	0	0	0.089	0.999
AT5G58420	AT4G29410	MA_127596g0010	MA_10428490g0010	141525	135039	AT5G58420.1	AT4G29410.1	0	0	0	0	0.998	0	0.9	0.074	0.999
AT5G04800	AT3G45030	MA_184894g0010	MA_10429759g0010	136594	130105	AT5G04800.1	AT3G45030.1	0	0	0	0	0.999	0.873	0	0.595	0.999
RPL5B	AT3G57490	MA_70965g0010	MA_158470g0010	139473	131426	AT5G39740.1	AT3G57490.1	0.642	0	0	0	0.999	0.13	0.9	0.552	0.999
AT5G23540	AT2G32730	MA_10429431g0020	MA_10427364g0010	138424	124969	AT5G23540.1	AT2G32730.1	0	0	0	0	0.231	0.93	0.911	0.941	0.999
AT5G35530	AT3G22230	MA_10436283g0010	MA_3390g0010	139053	128943	AT5G35530.1	AT3G22230.1	0.095	0	0	0	0.999	0.671	0.9	0.143	0.999
AT3G18410	MTACP-1	MA_852g0010	MA_3574g0020	128526	126261	AT3G18410.1	AT2G44620.1	0	0	0	0	0.999	0.86	0.255	0.18	0.999
RPL5B	AT2G43030	MA_70965g0010	MA_10432831g0010	139473	126087	AT5G39740.1	AT2G43030.1	0.642	0	0	0	0.998	0.806	0	0.552	0.999
AT3G57490	AT1G74050	MA_158470g0010	MA_108607g0010	131426	121675	AT3G57490.1	AT1G74050.1	0.252	0	0	0	0.998	0.758	0.9	0.576	0.999
RPS15AD	AT3G23390	MA_82191g0010	MA_10427098g0010	130210	129077	AT3G46040.1	AT3G23390.1	0	0	0	0	0.997	0.438	0.9	0.186	0.999
AT3G62870	AT1G27400	MA_109678g0010	MA_10430182g0010	131989	118020	AT3G62870.1	AT1G27400.1	0.07	0	0	0	0.992	0.943	0	0.831	0.999
AT3G09630	AT2G34480	MA_20299g0010	MA_12029g0010	127537	125164	AT3G09630.1	AT2G34480.1	0	0	0	0	0.999	0.928	0.9	0.732	0.999
AT3G09630	AT1G36240	MA_20299g0010	MA_6354g0010	127537	118826	AT3G09630.1	AT1G36240.1	0	0	0	0	0.947	0.928	0.9	0.647	0.999
AT5G58420	AT4G34555	MA_127596g0010	MA_10430279g0010	141525	135603	AT5G58420.1	AT4G34555.1	0	0	0	0	0.998	0.902	0.9	0	0.999
AT5G39850	AT3G56340	MA_10431745g0020	MA_114136g0010	139484	131308	AT5G39850.1	AT3G56340.1	0	0	0	0	0.991	0.928	0	0.074	0.999
AT5G67590.1	AT3G03100	MA_10428311g0010	MA_10434929g0010	142505	126867	AT5G67590.1	AT3G03100.1	0	0	0.211	0	0.841	0.928	0.924	0.134	0.999
RPL23AB	AT2G34480	MA_10430928g0010	MA_12029g0010	131196	125164	AT3G55280.1	AT2G34480.1	0	0	0	0	0.987	0.928	0	0.234	0.999
AT4G36130	AT1G27400	MA_219740g0010	MA_10430182g0010	135774	118020	AT4G36130.1	AT1G27400.1	0.642	0	0	0	0.999	0.928	0.9	0.552	0.999
AT5G47030	AT3G18410	MA_10432972g0030	MA_852g0010	140283	128526	AT5G47030.1	AT3G18410.1	0	0	0	0	0.999	0	0	0	0.999
AT5G02960	AT1G67430	MA_9043057g0010	MA_64923g0010	136398	120985	AT5G02960.1	AT1G67430.1	0.642	0	0	0	0.997	0.929	0.9	0.552	0.999
RPS6A	AT3G60245	MA_72828g0010	MA_320643g0010	135287	131702	AT4G31700.1	AT3G60245.1	0	0	0	0	0.992	0.764	0.9	0.184	0.999
AT4G36130	RPS13A	MA_219740g0010	MA_141232g0010	135774	132075	AT4G36130.1	AT4G00100.1	0.069	0	0.298	0	0.997	0.885	0.9	0.552	0.999
RPL5B	AT3G60245	MA_70965g0010	MA_320643g0010	139473	131702	AT5G39740.1	AT3G60245.1	0	0	0	0	0.989	0.943	0.9	0.552	0.999
AT3G45030	AT2G43460	MA_10429759g0010	MA_20588g0010	130105	126133	AT3G45030.1	AT2G43460.1	0	0	0	0	0.999	0	0	0.073	0.999
AT2G40010	emb2386	MA_10433058g0020	MA_1839g0010	125758	115491	AT2G40010.1	AT1G02780.1	0	0	0	0	0.983	0.899	0.9	0.13	0.999
AT5G23540	AT2G05840.1	MA_10429431g0020	MA_615509g0010	138424	122821	AT5G23540.1	AT2G05840.1	0	0	0	0	0.592	0.93	0.973	0.181	0.999
AT3G52580	AT3G02080	MA_113075g0010	MA_10427917g0010	130909	126757	AT3G52580.1	AT3G02080.1	0	0	0	0	0.999	0.928	0.9	0.628	0.999
AT2G01250	At1g43170	MA_47548g0010	MA_124178g0010	122405	118908	AT2G01250.1	AT1G43170.1	0.642	0	0	0	0.986	0.928	0	0.859	0.999
AT5G39850	AT2G09990	MA_10431745g0020	MA_32670g0010	139484	122960	AT5G39850.1	AT2G09990.1	0.642	0	0	0	0.999	0.928	0	0.601	0.999
RPS13A	AT2G34480	MA_141232g0010	MA_12029g0010	132075	125164	AT4G00100.1	AT2G34480.1	0	0	0	0	0.999	0.912	0.9	0.114	0.999
RPL23AB	AT1G27400	MA_10430928g0010	MA_10430182g0010	131196	118020	AT3G55280.1	AT1G27400.1	0.642	0	0	0	0.999	0.943	0	0.552	0.999
AT3G56340	AT2G09990	MA_114136g0010	MA_32670g0010	131308	122960	AT3G56340.1	AT2G09990.1	0	0	0	0	0.997	0.928	0.9	0	0.999
RPL5B	AT1G74270	MA_70965g0010	MA_79041g0010	139473	121699	AT5G39740.1	AT1G74270.1	0	0	0	0	0.999	0.928	0.9	0.632	0.999
AT3G52580	AT1G27400	MA_113075g0010	MA_10430182g0010	130909	118020	AT3G52580.1	AT1G27400.1	0.642	0	0	0	0.999	0.566	0.9	0.552	0.999
AT4G27090	AT1G36240	MA_10434733g0010	MA_6354g0010	134783	118826	AT4G27090.1	AT1G36240.1	0.065	0	0	0	0.991	0.928	0.9	0.646	0.999
AT4G34670	RPS13A	MA_124901g0010	MA_141232g0010	135616	132075	AT4G34670.1	AT4G00100.1	0.642	0	0	0	0.999	0.943	0.9	0.181	0.999
AT3G22230	AT1G34030	MA_3390g0010	MA_10429265g0010	128943	118660	AT3G22230.1	AT1G34030.1	0.101	0	0	0	0.999	0	0	0.08	0.999
RPL23AB	AT3G09630	MA_10430928g0010	MA_20299g0010	131196	127537	AT3G55280.1	AT3G09630.1	0.642	0	0	0	0.999	0.943	0	0.559	0.999
AT5G23540	PBE1	MA_10429431g0020	MA_2177g0010	138424	116600	AT5G23540.1	AT1G13060.2	0	0	0	0	0.566	0.93	0.9	0.74	0.999
AT5G20890	AT3G18190	MA_10434959g0010	MA_18588g0010	138213	128499	AT5G20890.1	AT3G18190.1	0	0	0	0.846	0.988	0.986	0.922	0.646	0.999
RPL18	emb2386	MA_5630845g0010	MA_1839g0010	127146	115491	AT3G05590.1	AT1G02780.1	0	0	0	0	0.999	0.902	0.9	0.552	0.999
AT3G23390	AT2G19740	MA_10427098g0010	MA_14317g0010	129077	123594	AT3G23390.1	AT2G19740.1	0	0	0	0	0.999	0.93	0.9	0.134	0.999
AT5G47030	AT5G08680	MA_10432972g0030	MA_11179g0010	140283	137008	AT5G47030.1	AT5G08680.1	0.642	0	0	0	0.956	0.984	0.929	0.638	0.999
AT3G57490	AT2G09990	MA_158470g0010	MA_32670g0010	131426	122960	AT3G57490.1	AT2G09990.1	0.309	0	0	0	0.995	0.849	0.9	0.568	0.999
RPL23AB	RPS15AD	MA_10430928g0010	MA_82191g0010	131196	130210	AT3G55280.1	AT3G46040.1	0.642	0	0	0	0.997	0.853	0	0.615	0.999
AT3G22230	AT2G43460	MA_3390g0010	MA_20588g0010	128943	126133	AT3G22230.1	AT2G43460.1	0	0	0	0	0.999	0.93	0	0.181	0.999
AT4G18100	AT1G74270	MA_10434621g0010	MA_79041g0010	133806	121699	AT4G18100.1	AT1G74270.1	0	0	0	0	0.999	0.928	0.9	0.188	0.999
AT4G36130	AT3G22230	MA_219740g0010	MA_3390g0010	135774	128943	AT4G36130.1	AT3G22230.1	0.07	0	0	0	0.997	0.902	0.9	0.123	0.999
RS27A	AT2G43460	MA_87055g0010	MA_20588g0010	131793	126133	AT3G61110.1	AT2G43460.1	0	0	0	0	0.999	0	0	0.562	0.999
AT4G36130	AT4G34670	MA_219740g0010	MA_124901g0010	135774	135616	AT4G36130.1	AT4G34670.1	0	0	0	0	0.999	0.906	0.9	0.583	0.999
AT5G58420	AT5G52650	MA_127596g0010	MA_111018g0010	141525	140892	AT5G58420.1	AT5G52650.1	0	0	0	0	0.979	0.928	0.9	0.184	0.999
RPL5B	AT1G34030	MA_70965g0010	MA_10429265g0010	139473	118660	AT5G39740.1	AT1G34030.1	0.642	0	0	0	0.999	0.494	0	0.552	0.999
RPSAb	emb2386	MA_112104g0010	MA_1839g0010	127051	115491	AT3G04770.1	AT1G02780.1	0	0	0	0	0.999	0.103	0.9	0.552	0.999
AT2G01250	SAC52	MA_47548g0010	MA_17326g0010	122405	116732	AT2G01250.1	AT1G14320.1	0.642	0	0	0	0.996	0.902	0	0.552	0.999
RS27A	RPSAb	MA_87055g0010	MA_112104g0010	131793	127051	AT3G61110.1	AT3G04770.1	0	0	0	0	0.999	0.902	0.9	0.552	0.999
RPL23AB	At1g43170	MA_10430928g0010	MA_124178g0010	131196	118908	AT3G55280.1	AT1G43170.1	0.642	0	0	0	0.998	0.943	0	0.626	0.999
AT4G25740	AT3G02080	MA_314020g0010	MA_10427917g0010	134637	126757	AT4G25740.1	AT3G02080.1	0	0	0	0	0.997	0.928	0.9	0.573	0.999
RPL5B	AT3G24830	MA_70965g0010	MA_186340g0010	139473	129238	AT5G39740.1	AT3G24830.1	0.309	0	0	0	0.975	0.928	0.9	0.552	0.999
EMB1080	AT1G36240	MA_19350g0010	MA_6354g0010	130510	118826	AT3G48930.1	AT1G36240.1	0	0	0	0	0.871	0.872	0.9	0.634	0.999
AT2G09990	AT1G67430	MA_32670g0010	MA_64923g0010	122960	120985	AT2G09990.1	AT1G67430.1	0.262	0	0	0	0.999	0.91	0.9	0.552	0.999
RPS13A	AT3G45030	MA_141232g0010	MA_10429759g0010	132075	130105	AT4G00100.1	AT3G45030.1	0.073	0	0	0	0.999	0.928	0	0.594	0.999
AT3G56340	AT3G02080	MA_114136g0010	MA_10427917g0010	131308	126757	AT3G56340.1	AT3G02080.1	0	0	0	0	0.998	0.928	0.9	0.611	0.999
RPS6A	AT2G37600	MA_72828g0010	MA_69756g0010	135287	125503	AT4G31700.1	AT2G37600.1	0	0	0	0	0.982	0.864	0.9	0.124	0.999
AT2G40010	AT1G27400	MA_10433058g0020	MA_10430182g0010	125758	118020	AT2G40010.1	AT1G27400.1	0.308	0	0	0	0.999	0.929	0.9	0.552	0.999
AT3G22230	SAC52	MA_3390g0010	MA_17326g0010	128943	116732	AT3G22230.1	AT1G14320.1	0	0	0	0	0.999	0.928	0.9	0.073	0.999
AT4G34555	AT3G22230	MA_10430279g0010	MA_3390g0010	135603	128943	AT4G34555.1	AT3G22230.1	0	0	0	0	0.999	0.215	0.9	0.134	0.999
AT1G74270	SAC52	MA_79041g0010	MA_17326g0010	121699	116732	AT1G74270.1	AT1G14320.1	0	0	0	0	0.999	0.902	0.9	0	0.999
AT2G37600	AT1G33120	MA_69756g0010	MA_38141g0010	125503	118585	AT2G37600.1	AT1G33120.1	0	0	0	0	0.992	0.928	0	0.185	0.999
AT3G57490	AT3G24830	MA_158470g0010	MA_186340g0010	131426	129238	AT3G57490.1	AT3G24830.1	0.31	0	0	0	0.991	0	0.9	0.552	0.999
AT5G35530	AT2G34480	MA_10436283g0010	MA_12029g0010	139053	125164	AT5G35530.1	AT2G34480.1	0	0	0	0	0.999	0.863	0.9	0.135	0.999
AT4G27090	AT2G40010	MA_10434733g0010	MA_10433058g0020	134783	125758	AT4G27090.1	AT2G40010.1	0	0	0	0	0.938	0.93	0.9	0.085	0.999
AT4G16720	AT3G24830	MA_19619g0010	MA_186340g0010	133654	129238	AT4G16720.1	AT3G24830.1	0	0	0.205	0	0.999	0.928	0.9	0.084	0.999
RPL23AB	AT3G23390	MA_10430928g0010	MA_10427098g0010	131196	129077	AT3G55280.1	AT3G23390.1	0	0	0	0	0.989	0.943	0	0.243	0.999
AT2G37600	AT2G19740	MA_69756g0010	MA_14317g0010	125503	123594	AT2G37600.1	AT2G19740.1	0	0	0	0	0.998	0.928	0.9	0.188	0.999
RPS13A	AT1G33120	MA_141232g0010	MA_38141g0010	132075	118585	AT4G00100.1	AT1G33120.1	0.067	0	0	0	0.999	0.928	0	0.644	0.999
RPS6A	AT1G36240	MA_72828g0010	MA_6354g0010	135287	118826	AT4G31700.1	AT1G36240.1	0	0	0	0	0.966	0.92	0.9	0.6	0.999
EMB3010	AT2G34480	MA_10426804g0010	MA_12029g0010	137148	125164	AT5G10360.1	AT2G34480.1	0	0	0	0	0.999	0.907	0.9	0.083	0.999
RS27A	AT2G37600	MA_87055g0010	MA_69756g0010	131793	125503	AT3G61110.1	AT2G37600.1	0	0	0	0	0.999	0	0.9	0.19	0.999
AT5G04800	AT4G34555	MA_184894g0010	MA_10430279g0010	136594	135603	AT5G04800.1	AT4G34555.1	0	0	0	0	0.999	0.872	0.9	0.169	0.999
AT3G24830	At1g43170	MA_186340g0010	MA_124178g0010	129238	118908	AT3G24830.1	AT1G43170.1	0.258	0	0	0	0.994	0.928	0.9	0.552	0.999
AT5G35530	AT3G56340	MA_10436283g0010	MA_114136g0010	139053	131308	AT5G35530.1	AT3G56340.1	0	0	0	0	0.997	0.928	0.9	0.639	0.999
RS27A	AT1G27400	MA_87055g0010	MA_10430182g0010	131793	118020	AT3G61110.1	AT1G27400.1	0	0	0	0	0.994	0.345	0.9	0.552	0.999
AT5G04800	AT2G09990	MA_184894g0010	MA_32670g0010	136594	122960	AT5G04800.1	AT2G09990.1	0	0	0	0	0.999	0.902	0.9	0.602	0.999
AT5G04800	AT3G23390	MA_184894g0010	MA_10427098g0010	136594	129077	AT5G04800.1	AT3G23390.1	0	0	0	0	0.999	0.525	0.9	0.102	0.999
RPS6A	RPL18	MA_72828g0010	MA_5630845g0010	135287	127146	AT4G31700.1	AT3G05590.1	0	0	0	0	0.999	0.922	0.9	0.136	0.999
AT1G57660	AT1G33120	MA_186351g0010	MA_38141g0010	120074	118585	AT1G57860.1	AT1G33120.1	0	0	0.224	0	0.999	0.902	0	0.568	0.999
AT4G25740	AT2G09990	MA_314020g0010	MA_32670g0010	134637	122960	AT4G25740.1	AT2G09990.1	0	0	0	0	0.989	0.928	0.9	0.62	0.999
AT4G16720	AT3G56340	MA_19619g0010	MA_114136g0010	133654	131308	AT4G16720.1	AT3G56340.1	0	0	0	0	0.999	0.354	0.9	0.073	0.999
AT4G27090	RS27A	MA_10434733g0010	MA_87055g0010	134783	131793	AT4G27090.1	AT3G61110.1	0	0	0	0	0.999	0.567	0.9	0.101	0.999
AT2G43030	AT1G27400	MA_10432831g0010	MA_10430182g0010	126087	118020	AT2G43030.1	AT1G27400.1	0.642	0	0	0	0.998	0.759	0	0.552	0.999
AT4G27090	AT2G37600	MA_10434733g0010	MA_69756g0010	134783	125503	AT4G27090.1	AT2G37600.1	0	0	0	0	0.999	0.93	0.9	0.59	0.999
AT4G36130	AT3G23390	MA_219740g0010	MA_10427098g0010	135774	129077	AT4G36130.1	AT3G23390.1	0	0	0	0	0.995	0.928	0.9	0.079	0.999
EMB3010	AT5G02960	MA_10426804g0010	MA_9043057g0010	137148	136398	AT5G10360.1	AT5G02960.1	0	0	0	0	0.992	0.943	0.9	0.614	0.999
AT4G25740	EMB1080	MA_314020g0010	MA_19350g0010	134637	130510	AT4G25740.1	AT3G48930.1	0	0	0	0	0.95	0.928	0.9	0.615	0.999
AT1G57660	AT1G27400	MA_186351g0010	MA_10430182g0010	120074	118020	AT1G57860.1	AT1G27400.1	0	0	0	0	0.993	0.928	0.9	0.464	0.999
AT3G60245	AT3G52580	MA_320643g0010	MA_113075g0010	131702	130909	AT3G60245.1	AT3G52580.1	0	0	0	0	0.999	0.754	0.9	0	0.999
AT3G24830	emb2386	MA_186340g0010	MA_1839g0010	129238	115491	AT3G24830.1	AT1G02780.1	0	0	0	0	0.999	0.873	0.9	0.191	0.999
AT2G01250	AT1G34030	MA_47548g0010	MA_10429265g0010	122405	118660	AT2G01250.1	AT1G34030.1	0.642	0	0	0	0.999	0.076	0	0.552	0.999
RPL5B	AT1G67430	MA_70965g0010	MA_64923g0010	139473	120985	AT5G39740.1	AT1G67430.1	0.642	0	0	0	0.999	0.943	0.9	0.552	0.999
RPL24A	emb2386	MA_6199g0020	MA_1839g0010	125392	115491	AT2G36620.1	AT1G02780.1	0	0	0	0	0.999	0.928	0.9	0.552	0.999
AT3G52580	AT3G22230	MA_113075g0010	MA_3390g0010	130909	128943	AT3G52580.1	AT3G22230.1	0.099	0	0	0	0.999	0.515	0.9	0.132	0.999
PBA1	PBG1	MA_164900g0010	MA_10427481g0010	135242	120016	AT4G31300.2	AT1G56450.1	0	0	0	0.658	0.964	0.959	0.95	0.964	0.999
AT4G34555	AT3G56340	MA_10430279g0010	MA_114136g0010	135603	131308	AT4G34555.1	AT3G56340.1	0	0	0	0	0.999	0.902	0.9	0.621	0.999
AT5G28060	AT3G23390	MA_119894g0010	MA_10427098g0010	138878	129077	AT5G28060.1	AT3G23390.1	0	0	0	0	0.997	0.89	0.9	0.074	0.999
AT5G28060	AT1G67430	MA_119894g0010	MA_64923g0010	138878	120985	AT5G28060.1	AT1G67430.1	0	0	0	0	0.894	0.928	0.9	0	0.999
AT4G36130	EMB1080	MA_219740g0010	MA_19350g0010	135774	130510	AT4G36130.1	AT3G48930.1	0.642	0	0.372	0	0.997	0.48	0.9	0.597	0.999
AT5G35530	AT5G02960	MA_10436283g0010	MA_9043057g0010	139053	136398	AT5G35530.1	AT5G02960.1	0.642	0	0	0	0.999	0.93	0.9	0.556	0.999
AT4G34555	AT1G74270	MA_10430279g0010	MA_79041g0010	135603	121699	AT4G34555.1	AT1G74270.1	0	0	0	0	0.999	0	0.9	0.133	0.999
AT1G74050	AT1G67430	MA_108607g0010	MA_64923g0010	121675	120985	AT1G74050.1	AT1G67430.1	0.095	0	0	0	0.988	0.93	0.9	0.558	0.999
AT3G09630	AT2G43030	MA_20299g0010	MA_10432831g0010	127537	126087	AT3G09630.1	AT2G43030.1	0.642	0	0	0	0.999	0.769	0	0.552	0.999
AT4G16720	At1g43170	MA_19619g0010	MA_124178g0010	133654	118908	AT4G16720.1	AT1G43170.1	0	0	0.378	0	0.999	0.943	0.9	0.726	0.999
AT4G36130	AT4G29410	MA_219740g0010	MA_10428490g0010	135774	135039	AT4G36130.1	AT4G29410.1	0	0	0	0	0.99	0.928	0.9	0	0.999
AT2G43460	AT2G19740	MA_20588g0010	MA_14317g0010	126133	123594	AT2G43460.1	AT2G19740.1	0	0	0	0	0.999	0.93	0	0.075	0.999
RPSAb	AT3G02080	MA_112104g0010	MA_10427917g0010	127051	126757	AT3G04770.1	AT3G02080.1	0	0	0	0	0.999	0.928	0.9	0.552	0.999
AT3G24830	AT2G19740	MA_186340g0010	MA_14317g0010	129238	123594	AT3G24830.1	AT2G19740.1	0	0	0	0	0.996	0.902	0.9	0.088	0.999
RPL18	AT1G36240	MA_5630845g0010	MA_6354g0010	127146	118826	AT3G05590.1	AT1G36240.1	0.094	0	0	0	0.988	0.902	0.9	0.178	0.999
AT5G52650	AT4G36130	MA_111018g0010	MA_219740g0010	140892	135774	AT5G52650.1	AT4G36130.1	0	0	0	0	0.99	0	0.9	0	0.999
GLT1	GLN1-1	MA_14068g0010	MA_15508g0010	140981	139247	AT5G53460.1	AT5G37600.1	0.643	0	0	0	0.664	0	0.991	0.825	0.999
AT3G57490	RPSAb	MA_158470g0010	MA_112104g0010	131426	127051	AT3G57490.1	AT3G04770.1	0.071	0	0	0	0.999	0.849	0.9	0.552	0.999
AT3G57490	AT1G27400	MA_158470g0010	MA_10430182g0010	131426	118020	AT3G57490.1	AT1G27400.1	0.642	0	0	0	0.999	0.85	0.9	0.552	0.999
AT3G24830	AT3G23390	MA_186340g0010	MA_10427098g0010	129238	129077	AT3G24830.1	AT3G23390.1	0	0	0	0	0.996	0.928	0.9	0	0.999
AT2G43030	AT1G70600	MA_10432831g0010	MA_10436259g0020	126087	121323	AT2G43030.1	AT1G70600.1	0.642	0	0	0	0.982	0.759	0	0.552	0.999
RPL18	AT1G34030	MA_5630845g0010	MA_10429265g0010	127146	118660	AT3G05590.1	AT1G34030.1	0.642	0	0	0	0.999	0	0	0	0.999
AT4G34670	AT4G29410	MA_124901g0010	MA_10428490g0010	135616	135039	AT4G34670.1	AT4G29410.1	0	0	0	0	0.999	0.091	0.9	0.181	0.999
AT3G57490	AT3G45030	MA_158470g0010	MA_10429759g0010	131426	130105	AT3G57490.1	AT3G45030.1	0.642	0	0	0	0.999	0.808	0	0.552	0.999
AT1G33120	AT1G27400	MA_38141g0010	MA_10430182g0010	118585	118020	AT1G33120.1	AT1G27400.1	0.642	0	0	0	0.999	0.93	0	0.552	0.999
RS27A	EMB1080	MA_87055g0010	MA_19350g0010	131793	130510	AT3G61110.1	AT3G48930.1	0	0	0	0	0.995	0.902	0.9	0.21	0.999
AT2G37600	AT1G67430	MA_69756g0010	MA_64923g0010	125503	120985	AT2G37600.1	AT1G67430.1	0	0	0	0	0.965	0.93	0.9	0.193	0.999
RPL5B	AT5G02960	MA_70965g0010	MA_9043057g0010	139473	136398	AT5G39740.1	AT5G02960.1	0.642	0	0	0	0.985	0.341	0.9	0.562	0.999
CPN20	CPN60A	MA_31325g0010	MA_10436772g0010	138200	124465	AT5G20720.1	AT2G28000.1	0.642	0	0.337	0	0.998	0.761	0.156	0.929	0.999
RPS6A	AT3G45030	MA_72828g0010	MA_10429759g0010	135287	130105	AT4G31700.1	AT3G45030.1	0	0	0	0	0.997	0.928	0	0.191	0.999
AT3G52580	RPL24A	MA_113075g0010	MA_6199g0020	130909	125392	AT3G52580.1	AT2G36620.1	0	0	0	0	0.999	0.566	0.9	0.202	0.999
AT4G29410	AT3G02080	MA_10428490g0010	MA_10427917g0010	135039	126757	AT4G29410.1	AT3G02080.1	0	0	0	0	0.998	0.09	0.9	0.079	0.999
AT3G45030	AT2G40010	MA_10429759g0010	MA_10433058g0020	130105	125758	AT3G45030.1	AT2G40010.1	0.311	0	0	0	0.993	0.866	0	0.552	0.999
AT3G13930	AT2G34590	MA_39057g0020	MA_118815g0010	128031	125176	AT3G13930.1	AT2G34590.1	0.642	0	0.443	0	0.227	0.869	0.969	0.647	0.999
AT4G34555	AT4G16720	MA_10430279g0010	MA_19619g0010	135603	133654	AT4G34555.1	AT4G16720.1	0	0	0	0	0.999	0.529	0.9	0.321	0.999
AT4G29410	AT1G74270	MA_10428490g0010	MA_79041g0010	135039	121699	AT4G29410.1	AT1G74270.1	0	0	0	0	0.999	0.921	0.9	0.154	0.999
AT3G52580	AT3G23390	MA_113075g0010	MA_10427098g0010	130909	129077	AT3G52580.1	AT3G23390.1	0	0	0	0	0.999	0.565	0.9	0.084	0.999
RPS13A	AT1G36240	MA_141232g0010	MA_6354g0010	132075	118826	AT4G00100.1	AT1G36240.1	0	0	0	0	0.998	0.92	0.9	0.633	0.999
AT3G45030	AT2G34480	MA_10429759g0010	MA_12029g0010	130105	125164	AT3G45030.1	AT2G34480.1	0	0	0	0	0.999	0.841	0	0.129	0.999
AT5G35530	AT1G36240	MA_10436283g0010	MA_6354g0010	139053	118826	AT5G35530.1	AT1G36240.1	0	0	0	0	0.999	0.568	0.9	0.18	0.999
AT5G35530	RS27A	MA_10436283g0010	MA_87055g0010	139053	131793	AT5G35530.1	AT3G61110.1	0	0	0	0	0.999	0.902	0.9	0.552	0.999
AT5G26360	AT3G18190	MA_37504g0010	MA_18588g0010	138716	128499	AT5G26360.1	AT3G18190.1	0	0	0.46	0.816	0.965	0.959	0.922	0.644	0.999
EMB3010	AT2G40010	MA_10426804g0010	MA_10433058g0020	137148	125758	AT5G10360.1	AT2G40010.1	0	0	0	0	0.992	0.918	0.9	0.084	0.999
PGK1	LOS2	MA_92421g0010	MA_10428568g0010	127883	125383	AT3G12780.1	AT2G36530.1	0.642	0	0.288	0	0.944	0.851	0	0.647	0.999
AT3G57490	LOS1	MA_158470g0010	MA_10426758g0020	131426	119972	AT3G57490.1	AT1G56070.1	0.642	0	0	0	0.94	0.882	0.9	0.552	0.999
AT5G52650	AT2G34480	MA_111018g0010	MA_12029g0010	140892	125164	AT5G52650.1	AT2G34480.1	0	0	0	0	0.994	0	0.9	0.082	0.999
AT5G26360	CPN10	MA_37504g0010	MA_10429427g0010	138716	116807	AT5G26360.1	AT1G14980.1	0.642	0	0	0	0.978	0.565	0.156	0.87	0.999
AT5G28060	EMB1080	MA_119894g0010	MA_19350g0010	138878	130510	AT5G28060.1	AT3G48930.1	0	0	0.438	0	0.885	0.93	0.9	0.154	0.999
AT2G40010	AT1G74050	MA_10433058g0020	MA_108607g0010	125758	121675	AT2G40010.1	AT1G74050.1	0	0	0	0	0.998	0.926	0.9	0.185	0.999
AT2G43030	SAC52	MA_10432831g0010	MA_17326g0010	126087	116732	AT2G43030.1	AT1G14320.1	0.642	0	0	0	0.997	0.759	0	0.552	0.999
AT5G20890	AT3G11830	MA_10434959g0010	MA_20110g0010	138213	127782	AT5G20890.1	AT3G11830.1	0	0	0	0.86	0.866	0.958	0.9	0.822	0.999
AT3G45030	AT1G57660	MA_10429759g0010	MA_186351g0010	130105	120074	AT3G45030.1	AT1G57860.1	0	0	0	0	0.996	0.585	0	0.583	0.999
RPS15AD	AT2G43030	MA_82191g0010	MA_10432831g0010	130210	126087	AT3G46040.1	AT2G43030.1	0.642	0	0	0	0.988	0.574	0	0.552	0.999
AT5G39850	EMB3010	MA_10431745g0020	MA_10426804g0010	139484	137148	AT5G39850.1	AT5G10360.1	0	0	0	0	0.999	0.93	0	0.598	0.999
AT2G01250	emb2386	MA_47548g0010	MA_1839g0010	122405	115491	AT2G01250.1	AT1G02780.1	0.642	0	0	0	0.993	0.872	0	0.562	0.999
EMB3010	AT1G67430	MA_10426804g0010	MA_64923g0010	137148	120985	AT5G10360.1	AT1G67430.1	0	0	0	0	0.999	0.929	0.9	0.178	0.999
RS27A	AT3G02080	MA_87055g0010	MA_10427917g0010	131793	126757	AT3G61110.1	AT3G02080.1	0	0	0	0	0.999	0.902	0.9	0.552	0.999
AT3G23390	At1g43170	MA_10427098g0010	MA_124178g0010	129077	118908	AT3G23390.1	AT1G43170.1	0	0	0	0	0.905	0.943	0.9	0.232	0.999
AT5G04800	AT1G27400	MA_184894g0010	MA_10430182g0010	136594	118020	AT5G04800.1	AT1G27400.1	0	0	0	0	0.999	0.529	0.9	0.552	0.999
AT4G27090	RPL18	MA_10434733g0010	MA_5630845g0010	134783	127146	AT4G27090.1	AT3G05590.1	0.064	0	0	0	0.999	0.93	0.9	0.893	0.999
RPS6A	AT3G09630	MA_72828g0010	MA_20299g0010	135287	127537	AT4G31700.1	AT3G09630.1	0	0	0	0	0.999	0.93	0.9	0.083	0.999
RPS15AD	SAC52	MA_82191g0010	MA_17326g0010	130210	116732	AT3G46040.1	AT1G14320.1	0.642	0	0	0	0.998	0.78	0.9	0.552	0.999
AT5G35530	RPS15AD	MA_10436283g0010	MA_82191g0010	139053	130210	AT5G35530.1	AT3G46040.1	0.642	0	0	0	0.999	0.849	0.9	0.552	0.999
AT3G52580	SAC52	MA_113075g0010	MA_17326g0010	130909	116732	AT3G52580.1	AT1G14320.1	0.642	0	0	0	0.999	0.884	0.9	0.552	0.999
EMB3010	AT3G09630	MA_10426804g0010	MA_20299g0010	137148	127537	AT5G10360.1	AT3G09630.1	0	0	0	0	0.999	0.93	0.9	0.083	0.999
AT2G40010	SAC52	MA_10433058g0020	MA_17326g0010	125758	116732	AT2G40010.1	AT1G14320.1	0.304	0	0	0	0.997	0.928	0.9	0.552	0.999
AT2G34480	AT2G09990	MA_12029g0010	MA_32670g0010	125164	122960	AT2G34480.1	AT2G09990.1	0	0	0	0	0.999	0.856	0.9	0.076	0.999
AT5G04800	AT3G52580	MA_184894g0010	MA_113075g0010	136594	130909	AT5G04800.1	AT3G52580.1	0	0	0	0	0.99	0.902	0.9	0.641	0.999
EMB1080	AT2G37600	MA_19350g0010	MA_69756g0010	130510	125503	AT3G48930.1	AT2G37600.1	0	0	0	0	0.99	0.372	0.9	0.18	0.999
AT5G58420	AT3G52580	MA_127596g0010	MA_113075g0010	141525	130909	AT5G58420.1	AT3G52580.1	0	0	0	0	0.998	0.928	0.9	0.079	0.999
AT5G04800	AT4G16720	MA_184894g0010	MA_19619g0010	136594	133654	AT5G04800.1	AT4G16720.1	0	0	0	0	0.998	0.405	0.9	0.537	0.999
AT4G34555	AT4G18100	MA_10430279g0010	MA_10434621g0010	135603	133806	AT4G34555.1	AT4G18100.1	0	0	0	0	0.999	0	0.9	0	0.999
AT3G57490	AT1G74270	MA_158470g0010	MA_79041g0010	131426	121699	AT3G57490.1	AT1G74270.1	0	0	0	0	0.992	0	0.9	0.181	0.999
RPL5B	RPL18	MA_70965g0010	MA_5630845g0010	139473	127146	AT5G39740.1	AT3G05590.1	0	0	0	0	0.999	0.93	0.9	0.263	0.999
AT1G70600	AT1G57660	MA_10436259g0020	MA_186351g0010	121323	120074	AT1G70600.1	AT1G57860.1	0	0	0	0	0.994	0.902	0.9	0.611	0.999
AT5G28060	RPS6A	MA_119894g0010	MA_72828g0010	138878	135287	AT5G28060.1	AT4G31700.1	0.242	0	0	0	0.874	0.943	0.9	0.134	0.999
AT3G60245	AT2G32060	MA_320643g0010	MA_119564g0010	131702	124901	AT3G60245.1	AT2G32060.1	0	0	0	0	0.981	0.764	0.9	0.552	0.999
AT3G24830	AT2G37600	MA_186340g0010	MA_69756g0010	129238	125503	AT3G24830.1	AT2G37600.1	0	0	0	0	0.959	0.902	0.9	0	0.999
PRMT11	FIB2	MA_4448g0020	MA_124463g0010	135048	134623	AT4G29510.1	AT4G25630.1	0	0	0	0	0.857	0.958	0	0.884	0.999
AT3G45030	AT3G23390	MA_10429759g0010	MA_10427098g0010	130105	129077	AT3G45030.1	AT3G23390.1	0	0	0	0	0.999	0	0	0	0.999
AT4G34670	AT1G36240	MA_124901g0010	MA_6354g0010	135616	118826	AT4G34670.1	AT1G36240.1	0	0	0	0	0.981	0.92	0.9	0.599	0.999
AT4G18100	AT2G40010	MA_10434621g0010	MA_10433058g0020	133806	125758	AT4G18100.1	AT2G40010.1	0	0	0	0	0.98	0.93	0.9	0.122	0.999
AT4G16720	AT1G67430	MA_19619g0010	MA_64923g0010	133654	120985	AT4G16720.1	AT1G67430.1	0	0	0	0	0.999	0.943	0.9	0.525	0.999
AT4G34670	AT3G02080	MA_124901g0010	MA_10427917g0010	135616	126757	AT4G34670.1	AT3G02080.1	0	0	0	0	0.999	0.93	0.9	0.611	0.999
AT3G52580	AT1G67430	MA_113075g0010	MA_64923g0010	130909	120985	AT3G52580.1	AT1G67430.1	0.642	0	0	0	0.999	0.566	0.9	0.552	0.999
AT5G39850	EMB1080	MA_10431745g0020	MA_19350g0010	139484	130510	AT5G39850.1	AT3G48930.1	0.642	0	0	0	0.982	0.928	0	0.633	0.999
AT5G58420	AT1G34030	MA_127596g0010	MA_10429265g0010	141525	118660	AT5G58420.1	AT1G34030.1	0	0	0	0	0.999	0.879	0	0	0.999
EMB3010	AT3G56340	MA_10426804g0010	MA_114136g0010	137148	131308	AT5G10360.1	AT3G56340.1	0	0	0	0	0.998	0.93	0.9	0.563	0.999
RS27A	SAC52	MA_87055g0010	MA_17326g0010	131793	116732	AT3G61110.1	AT1G14320.1	0	0	0.222	0	0.999	0	0.9	0.511	0.999
AT4G36130	AT4G16720	MA_219740g0010	MA_19619g0010	135774	133654	AT4G36130.1	AT4G16720.1	0	0	0	0	0.999	0.928	0.9	0.618	0.999
EMB1080	LOS1	MA_19350g0010	MA_10426758g0020	130510	119972	AT3G48930.1	AT1G56070.1	0.642	0	0	0	0.744	0.929	0.9	0.269	0.999
AT4G34555	AT2G19740	MA_10430279g0010	MA_14317g0010	135603	123594	AT4G34555.1	AT2G19740.1	0	0	0	0	0.997	0	0.9	0.693	0.999
RPL23AB	EMB1080	MA_10430928g0010	MA_19350g0010	131196	130510	AT3G55280.1	AT3G48930.1	0.642	0	0	0	0.998	0.929	0	0.552	0.999
AT4G16720	RPSAb	MA_19619g0010	MA_112104g0010	133654	127051	AT4G16720.1	AT3G04770.1	0	0	0	0	0.999	0.248	0.9	0.51	0.999
AT4G18100	AT2G43460	MA_10434621g0010	MA_20588g0010	133806	126133	AT4G18100.1	AT2G43460.1	0	0	0	0	0.999	0.943	0	0.142	0.999
EMB2107	RPT2a	MA_10427293g0010	MA_10431395g0010	137098	134998	AT5G09900.3	AT4G29040.1	0	0	0	0	0.802	0.999	0.255	0.895	0.999
RPL18	AT2G43460	MA_5630845g0010	MA_20588g0010	127146	126133	AT3G05590.1	AT2G43460.1	0	0	0	0	0.995	0.93	0	0.098	0.999
AT5G28060	AT1G70600	MA_119894g0010	MA_10436259g0020	138878	121323	AT5G28060.1	AT1G70600.1	0	0	0	0	0.96	0.775	0.9	0	0.999
RPL5B	AT3G52580	MA_70965g0010	MA_113075g0010	139473	130909	AT5G39740.1	AT3G52580.1	0.642	0	0	0	0.999	0.362	0.9	0.641	0.999
AT3G24830	AT1G34030	MA_186340g0010	MA_10429265g0010	129238	118660	AT3G24830.1	AT1G34030.1	0.642	0	0	0	0.998	0.324	0	0.552	0.999
RPL24A	SAC52	MA_6199g0020	MA_17326g0010	125392	116732	AT2G36620.1	AT1G14320.1	0	0	0	0	0.998	0.93	0.9	0.37	0.999
AT4G29410	AT1G27400	MA_10428490g0010	MA_10430182g0010	135039	118020	AT4G29410.1	AT1G27400.1	0	0	0	0	0.998	0.933	0.9	0.083	0.999
RPL5B	EMB1080	MA_70965g0010	MA_19350g0010	139473	130510	AT5G39740.1	AT3G48930.1	0.642	0	0	0	0.999	0.867	0.9	0.552	0.999
AT3G02080	AT2G32060	MA_10427917g0010	MA_119564g0010	126757	124901	AT3G02080.1	AT2G32060.1	0	0	0	0	0.996	0.93	0.9	0.558	0.999
AT3G09630	SAC52	MA_20299g0010	MA_17326g0010	127537	116732	AT3G09630.1	AT1G14320.1	0.642	0	0	0	0.999	0.93	0.9	0.552	0.999
RPL23AB	AT2G43460	MA_10430928g0010	MA_20588g0010	131196	126133	AT3G55280.1	AT2G43460.1	0	0	0	0	0.997	0.943	0	0	0.999
RPS6A	AT3G62870	MA_72828g0010	MA_109678g0010	135287	131989	AT4G31700.1	AT3G62870.1	0.259	0	0	0	0.996	0.929	0	0.492	0.999
AT4G27090	AT2G34480	MA_10434733g0010	MA_12029g0010	134783	125164	AT4G27090.1	AT2G34480.1	0	0	0	0	0.999	0.928	0.9	0.658	0.999
CDC2	AT2G32730	MA_97559g0020	MA_10427364g0010	130493	124969	AT3G48750.1	AT2G32730.1	0	0	0	0	0	0.999	0	0.075	0.999
AT4G36130	LOS1	MA_219740g0010	MA_10426758g0020	135774	119972	AT4G36130.1	AT1G56070.1	0.642	0	0.238	0	0.83	0.763	0.9	0.552	0.999
RPS15AD	AT1G27400	MA_82191g0010	MA_10430182g0010	130210	118020	AT3G46040.1	AT1G27400.1	0.642	0	0	0	0.998	0.82	0.9	0.552	0.999
RPT6A	ATS9	MA_10427013g0010	MA_10429714g0010	138124	118182	AT5G19990.1	AT1G29150.1	0	0	0	0	0.208	0.951	0.922	0.847	0.999
RPT2a	PAC1	MA_10431395g0010	MA_474079g0010	134998	128931	AT4G29040.1	AT3G22110.1	0	0	0	0	0.69	0.999	0.922	0.257	0.999
RPT3	RPT2a	MA_13350g0010	MA_10431395g0010	141510	134998	AT5G58290.1	AT4G29040.1	0	0	0.455	0.946	0.837	0.999	0.922	0.647	0.999
FBA8	GAPC1	MA_101067g0010	MA_10426544g0010	130944	126980	AT3G52930.1	AT3G04120.1	0.31	0	0	0	0.904	0.065	0.955	0.818	0.999
AT1G74050	AT1G70600	MA_108607g0010	MA_10436259g0020	121675	121323	AT1G74050.1	AT1G70600.1	0.271	0	0	0	0.998	0.928	0.9	0.452	0.999
AT5G28060	AT3G24830	MA_119894g0010	MA_186340g0010	138878	129238	AT5G28060.1	AT3G24830.1	0	0	0	0	0.999	0.763	0.9	0	0.999
AT4G34670	AT1G67430	MA_124901g0010	MA_64923g0010	135616	120985	AT4G34670.1	AT1G67430.1	0	0	0	0	0.999	0.929	0.9	0.14	0.999
RPL24A	AT1G57660	MA_6199g0020	MA_186351g0010	125392	120074	AT2G36620.1	AT1G57860.1	0	0	0	0	0.999	0.928	0.9	0.641	0.999
RPS13A	RPL23AB	MA_141232g0010	MA_10430928g0010	132075	131196	AT4G00100.1	AT3G55280.1	0	0	0	0	0.999	0.935	0	0.691	0.999
AT3G23390	AT2G37600	MA_10427098g0010	MA_69756g0010	129077	125503	AT3G23390.1	AT2G37600.1	0	0	0	0	0.999	0.93	0.9	0.185	0.999
[truncated: 1,441 more rows]
